# Supplementary material for: Crystal structure of 2-((1E)-{2-[bis­(2-methyl­benzyl­sulfan­yl)methyl­idene]hydrazin-1-yl­idene}meth­yl)-6-meth­oxy­phenol
Source: Acta Crystallogr E Crystallogr Commun. 2015 Mar 18;71(Pt 4):o242–3. doi: 10.1107/S2056989015004946 (PMC4438809; doi:10.1107/S2056989015004946)
Supplement: Supplementary file 1 [file e-71-0o242-sup1.cif]

##############################################################################
#                                                                            #
# This CIF contains the data in a paper accepted for publication in          #
# Acta Crystallographica Section E. It conforms to the requirements of       #
# Notes for Authors for Acta Crystallographica Section E, and has been       #
# peer reviewed under the auspices of the IUCr Commission on Journals.       #
#                                                                            #
# Full details of the Crystallographic Information File format               #
# are given in the paper "The Crystallographic Information File (CIF):       #
# a New Standard Archive File for Crystallography" by S. R. Hall, F. H.      #
# Allen and I. D. Brown [Acta Cryst. (1991), A47, 655-685].                  #
#                                                                            #
# The current version of the core CIF dictionary is obtainable from          #
# ftp://ftp.iucr.org/pub/cif_core.dic.                                       #
#                                                                            #
# Software is freely available for graphical display of the structure(s)     #
# in this CIF. For information consult the CIF software page                 #
# http://www.iucr.org/resources/cif/software.                                #
#                                                                            #
# This file may be used for bona fide research purposes within the           #
# scientific community so long as proper attribution is given to the journal # 
# article from which it was obtained.                                        #
#                                                                            #
##############################################################################
data_ml
_audit_creation_method     SHELXL
_journal_date_recd_electronic     2015-03-09
_journal_date_accepted     2015-03-11
_journal_name_full     'Acta Crystallographica, Section E'
_journal_year     2015
_journal_volume     71
_journal_issue      4
_journal_page_first     o242
_journal_page_last     o243
_journal_paper_category     HO
_journal_paper_doi     10.1107/S2056989015004946
_journal_coeditor_code     HB7379
_publ_contact_author_name     'Thahira Begum S. A. Ravoof'
_publ_contact_author_address
;
Department of Chemistry,
Universiti Putra Malaysia,
43400 Serdang, Malaysia
;
_publ_contact_author_email
;
thahira@upm.edu.my
;
_publ_contact_author_fax     ?
_publ_contact_author_phone     ?
_publ_section_title
;\
Crystal structure of
2-((1<i>E</i>)-{2-[bis(2-methylbenzylsulfanyl)methylidene]hydrazin-1-ylidene}\
methyl)-6-methoxyphenol
;
loop_
    _publ_author_name
    _publ_author_footnote
    _publ_author_address
    'Enis Nadia Md Yusof' .
;
Department of Chemistry,
Universiti Putra Malaysia,
43400 Serdang, Malaysia
;
    'Thahira Begum S. A. Ravoof' .
;
Department of Chemistry,
Universiti Putra Malaysia,
43400 Serdang, Malaysia
;
    'Mohamed Ibrahim Mohamed Tahir' .
;
Department of Chemistry,
Universiti Putra Malaysia,
43400 Serdang, Malaysia
;
    'Tiekink, Edward R. T.' .
;
Department of Chemistry, University of Malaya,
50603 Kuala Lumpur, Malaysia
;
data_I
_database_code_depnum_ccdc_archive 'CCDC 1053188'
_audit_creation_method     'SHELXL-2014/7'
_chemical_name_systematic
;\
2-((1<i>E</i>)-{2-[Bis(2-methylbenzylsulfanyl)methylidene]hydrazin-1-\
ylidene}methyl)-6-methoxyphenol
;
_chemical_name_common     ?
_chemical_formula_moiety     'C25 H26 N2 O2 S2'
_chemical_formula_sum     'C25 H26 N2 O2 S2'
_chemical_formula_iupac     'C25 H26 N2 O2 S2'
_chemical_formula_weight     450.60
_chemical_melting_point     ?
_shelx_space_group_comment
;
The symmetry employed for this shelxl refinement is uniquely defined
by the following loop, which should always be used as a source of
symmetry information in preference to the above space-group names.
They are only intended as comments.
;
_space_group_crystal_system     monoclinic
_space_group_name_H-M_alt     'P 21/c'
_space_group_name_Hall     '-P 2ybc'
loop_
    _space_group_symop_operation_xyz
    'x, y, z'
    '-x, y+1/2, -z+1/2'
    '-x, -y, -z'
    'x, -y-1/2, z-1/2'
_cell_length_a     19.7865(7)
_cell_length_b     6.8600(2)
_cell_length_c     16.1805(5)
_cell_angle_alpha     90
_cell_angle_beta     94.880(3)
_cell_angle_gamma     90
_cell_volume     2188.31(12)
_cell_formula_units_Z     4
_cell_measurement_reflns_used     17455
_cell_measurement_theta_min     3.3876
_cell_measurement_theta_max     71.2941
_cell_measurement_temperature     100(2)
_exptl_crystal_description     plate
_exptl_crystal_colour     pale-yellow
_exptl_crystal_size_max     0.25
_exptl_crystal_size_mid     0.11
_exptl_crystal_size_min     0.08
_exptl_crystal_density_diffrn     1.368
_exptl_crystal_density_meas     ?
_exptl_crystal_density_method     ?
_exptl_crystal_F_000     952
_exptl_absorpt_coefficient_mu     2.405
_exptl_absorpt_correction_type     multi-scan
_exptl_absorpt_process_details
;
(CrysAlis PRO; Agilent, 2011)
;
_shelx_estimated_absorpt_T_min     0.585
_shelx_estimated_absorpt_T_max     0.831
_exptl_absorpt_correction_T_min     0.71466
_exptl_absorpt_correction_T_max     1.00000
_diffrn_ambient_temperature     100(2)
_diffrn_radiation_type     CuK\a
_diffrn_radiation_wavelength     1.5418
_diffrn_radiation_source     'fine-focus sealed tube'
_diffrn_radiation_monochromator     graphite
_diffrn_measurement_device_type     'Oxford Diffraction Xcaliber Eos Gemini'
_diffrn_measurement_method     '\w scans'
_diffrn_detector_area_resol_mean     16.1952
_diffrn_reflns_number     40860
_diffrn_reflns_av_R_equivalents     0.0325
_diffrn_reflns_theta_min     4.485
_diffrn_reflns_theta_max     71.432
_diffrn_reflns_theta_full     67.680
_diffrn_measured_fraction_theta_max     0.996
_diffrn_measured_fraction_theta_full     1.000
_diffrn_reflns_limit_h_min     -24
_diffrn_reflns_limit_h_max     24
_diffrn_reflns_limit_k_min     -8
_diffrn_reflns_limit_k_max     8
_diffrn_reflns_limit_l_min     -19
_diffrn_reflns_limit_l_max     19
_diffrn_standards_number     0
_diffrn_standards_interval_count     0
_diffrn_standards_interval_time     0
_diffrn_standards_decay_%     0
_refine_special_details     ?
_reflns_number_total     4248
_reflns_number_gt     3956
_reflns_threshold_expression     I>2\s(I)
_refine_ls_structure_factor_coef     Fsqd
_refine_ls_matrix_type     full
_refine_ls_R_factor_all     0.0371
_refine_ls_R_factor_gt     0.0347
_refine_ls_wR_factor_gt     0.0919
_refine_ls_wR_factor_ref     0.0942
_refine_ls_goodness_of_fit_ref     1.039
_refine_ls_restrained_S_all     1.039
_refine_ls_number_reflns     4248
_refine_ls_number_parameters     286
_refine_ls_number_restraints     1
_refine_ls_hydrogen_treatment     mixed
_refine_ls_weighting_scheme     calc
_refine_ls_weighting_details
              'w=1/[\s^2^(Fo^2^)+(0.0589P)^2^+0.9765P] where P=(Fo^2^+2Fc^2^)/3'
_atom_sites_solution_hydrogens     mixed
_atom_sites_solution_primary     ?
_atom_sites_solution_secondary     ?
_refine_ls_shift/su_max     0.001
_refine_ls_shift/su_mean     0.000
_refine_diff_density_max     0.407
_refine_diff_density_min     -0.240
_refine_ls_extinction_method     none
_refine_ls_extinction_coef     .
loop_
    _atom_type_symbol
    _atom_type_description
    _atom_type_scat_dispersion_real
    _atom_type_scat_dispersion_imag
    _atom_type_scat_source
    'C' 'C' 0.0181 0.0091
                         'International Tables Vol C Tables 4.2.6.8 and 6.1.1.4'
    'H' 'H' 0.0000 0.0000
                         'International Tables Vol C Tables 4.2.6.8 and 6.1.1.4'
    'N' 'N' 0.0311 0.0180
                         'International Tables Vol C Tables 4.2.6.8 and 6.1.1.4'
    'O' 'O' 0.0492 0.0322
                         'International Tables Vol C Tables 4.2.6.8 and 6.1.1.4'
    'S' 'S' 0.3331 0.5567
                         'International Tables Vol C Tables 4.2.6.8 and 6.1.1.4'
_computing_data_collection
;
CrysAlis PRO (Agilent, 2011)
;
_computing_cell_refinement
;
CrysAlis PRO (Agilent, 2011)
;
_computing_data_reduction
;
CrysAlis PRO (Agilent, 2011)
;
_computing_structure_solution
;
SHELXS97 (Sheldrick, 2015)
;
_computing_structure_refinement
;
SHELXL2014 (Sheldrick, 2015)
;
_computing_molecular_graphics
;
ORTEP-3 for Windows (Farrugia, 2012) and DIAMOND (Brandenburg,
2006)
;
_computing_publication_material
;
publCIF (Westrip, 2010)
;
loop_
    _atom_site_type_symbol
    _atom_site_label
    _atom_site_fract_x
    _atom_site_fract_y
    _atom_site_fract_z
    _atom_site_U_iso_or_equiv
    _atom_site_adp_type
    _atom_site_calc_flag
    _atom_site_occupancy
    _atom_site_disorder_assembly
    _atom_site_disorder_group
    S S1 0.31760(2) 0.15598(5) 0.33906(2) 0.01851(11) Uani d 1 . .
    S S2 0.22443(2) 0.01673(5) 0.46350(2) 0.01756(11) Uani d 1 . .
    O O1 0.29427(6) 0.56093(16) 0.18572(7) 0.0234(2) Uani d 1 . .
    H H1O 0.2807(10) 0.492(3) 0.2236(10) 0.035 Uiso d 1 . .
    O O2 0.32372(5) 0.83198(15) 0.08026(7) 0.0220(2) Uani d 1 . .
    N N1 0.19930(6) 0.32696(18) 0.36803(7) 0.0176(3) Uani d 1 . .
    N N2 0.22172(6) 0.44896(18) 0.30629(7) 0.0173(3) Uani d 1 . .
    C C1 0.24117(7) 0.1860(2) 0.38658(8) 0.0159(3) Uani d 1 . .
    C C2 0.36133(8) -0.0340(2) 0.40266(10) 0.0219(3) Uani d 1 . .
    H H2A 0.3653 0.0069 0.4615 0.026 Uiso calc 1 . .
    H H2B 0.3345 -0.1559 0.3981 0.026 Uiso calc 1 . .
    C C3 0.43130(7) -0.0713(2) 0.37492(9) 0.0184(3) Uani d 1 . .
    C C4 0.48507(8) 0.0607(2) 0.39319(9) 0.0179(3) Uani d 1 . .
    C C5 0.54953(8) 0.0092(2) 0.37141(9) 0.0191(3) Uani d 1 . .
    H H5 0.5862 0.0971 0.3829 0.023 Uiso calc 1 . .
    C C6 0.56105(8) -0.1674(2) 0.33335(9) 0.0205(3) Uani d 1 . .
    H H6 0.6055 -0.2002 0.3200 0.025 Uiso calc 1 . .
    C C7 0.50798(8) -0.2964(2) 0.31473(9) 0.0214(3) Uani d 1 . .
    H H7 0.5157 -0.4175 0.2886 0.026 Uiso calc 1 . .
    C C8 0.44318(8) -0.2458(2) 0.33495(9) 0.0210(3) Uani d 1 . .
    H H8 0.4064 -0.3322 0.3212 0.025 Uiso calc 1 . .
    C C9 0.47480(8) 0.2536(2) 0.43450(10) 0.0229(3) Uani d 1 . .
    H H9A 0.5178 0.3254 0.4400 0.034 Uiso calc 1 . .
    H H9B 0.4592 0.2315 0.4896 0.034 Uiso calc 1 . .
    H H9C 0.4407 0.3296 0.4008 0.034 Uiso calc 1 . .
    C C10 0.14184(7) 0.0968(2) 0.49331(9) 0.0180(3) Uani d 1 . .
    H H10A 0.1365 0.0506 0.5503 0.022 Uiso calc 1 . .
    H H10B 0.1411 0.2411 0.4943 0.022 Uiso calc 1 . .
    C C11 0.08218(7) 0.0259(2) 0.43695(9) 0.0180(3) Uani d 1 . .
    C C12 0.06032(7) -0.1688(2) 0.43911(9) 0.0189(3) Uani d 1 . .
    C C13 0.00459(8) -0.2245(2) 0.38554(9) 0.0228(3) Uani d 1 . .
    H H13 -0.0107 -0.3558 0.3861 0.027 Uiso calc 1 . .
    C C14 -0.02900(8) -0.0927(3) 0.33158(10) 0.0249(3) Uani d 1 . .
    H H14 -0.0664 -0.1344 0.2952 0.030 Uiso calc 1 . .
    C C15 -0.00799(8) 0.1002(2) 0.33070(9) 0.0232(3) Uani d 1 . .
    H H15 -0.0314 0.1917 0.2947 0.028 Uiso calc 1 . .
    C C16 0.04763(8) 0.1581(2) 0.38300(9) 0.0201(3) Uani d 1 . .
    H H16 0.0624 0.2897 0.3821 0.024 Uiso calc 1 . .
    C C17 0.09534(8) -0.3151(2) 0.49745(9) 0.0227(3) Uani d 1 . .
    H H17A 0.0692 -0.4366 0.4955 0.034 Uiso calc 1 . .
    H H17B 0.0987 -0.2631 0.5540 0.034 Uiso calc 1 . .
    H H17C 0.1410 -0.3409 0.4808 0.034 Uiso calc 1 . .
    C C18 0.18647(7) 0.6061(2) 0.29468(9) 0.0171(3) Uani d 1 . .
    H H18 0.1490 0.6274 0.3267 0.020 Uiso calc 1 . .
    C C19 0.20239(7) 0.7516(2) 0.23404(8) 0.0168(3) Uani d 1 . .
    C C20 0.25580(7) 0.7241(2) 0.18293(9) 0.0178(3) Uani d 1 . .
    C C21 0.27077(7) 0.8714(2) 0.12674(9) 0.0179(3) Uani d 1 . .
    C C22 0.23361(8) 1.0427(2) 0.12261(9) 0.0193(3) Uani d 1 . .
    H H22 0.2443 1.1429 0.0853 0.023 Uiso calc 1 . .
    C C23 0.18044(8) 1.0686(2) 0.17308(9) 0.0203(3) Uani d 1 . .
    H H23 0.1549 1.1860 0.1694 0.024 Uiso calc 1 . .
    C C24 0.16474(7) 0.9262(2) 0.22791(9) 0.0190(3) Uani d 1 . .
    H H24 0.1284 0.9453 0.2618 0.023 Uiso calc 1 . .
    C C25 0.33745(8) 0.9728(2) 0.01891(10) 0.0223(3) Uani d 1 . .
    H H25A 0.2976 0.9870 -0.0209 0.034 Uiso calc 1 . .
    H H25B 0.3762 0.9296 -0.0103 0.034 Uiso calc 1 . .
    H H25C 0.3480 1.0985 0.0458 0.034 Uiso calc 1 . .
loop_
    _atom_site_aniso_label
    _atom_site_aniso_U_11
    _atom_site_aniso_U_22
    _atom_site_aniso_U_33
    _atom_site_aniso_U_12
    _atom_site_aniso_U_13
    _atom_site_aniso_U_23
    S1 0.01353(19) 0.0233(2) 0.01915(19) 0.00182(13) 0.00389(13) 0.00516(13)
    S2 0.01378(19) 0.02052(19) 0.01875(19) 0.00014(13) 0.00349(13) 0.00367(13)
    O1 0.0240(6) 0.0197(5) 0.0281(6) 0.0072(4) 0.0118(5) 0.0080(5)
    O2 0.0203(5) 0.0228(5) 0.0240(5) 0.0052(4) 0.0079(4) 0.0076(4)
    N1 0.0168(6) 0.0180(6) 0.0184(6) -0.0019(5) 0.0030(5) 0.0006(5)
    N2 0.0157(6) 0.0186(6) 0.0179(6) -0.0006(5) 0.0030(5) 0.0015(5)
    C1 0.0133(7) 0.0191(7) 0.0155(6) -0.0036(5) 0.0018(5) -0.0015(5)
    C2 0.0162(7) 0.0242(8) 0.0257(8) 0.0031(6) 0.0036(6) 0.0093(6)
    C3 0.0150(7) 0.0232(7) 0.0171(7) 0.0017(6) 0.0018(5) 0.0063(6)
    C4 0.0190(7) 0.0200(7) 0.0149(6) 0.0005(6) 0.0020(5) 0.0033(5)
    C5 0.0165(7) 0.0234(8) 0.0174(7) -0.0019(6) 0.0016(6) 0.0038(6)
    C6 0.0163(7) 0.0281(8) 0.0178(7) 0.0037(6) 0.0047(6) 0.0039(6)
    C7 0.0246(8) 0.0217(7) 0.0182(7) 0.0026(6) 0.0034(6) -0.0007(6)
    C8 0.0193(7) 0.0222(7) 0.0210(7) -0.0030(6) -0.0002(6) 0.0020(6)
    C9 0.0223(8) 0.0225(8) 0.0239(7) 0.0012(6) 0.0015(6) -0.0004(6)
    C10 0.0144(7) 0.0224(7) 0.0180(7) -0.0001(6) 0.0057(5) -0.0016(6)
    C11 0.0137(7) 0.0234(7) 0.0178(7) 0.0010(6) 0.0069(5) -0.0021(6)
    C12 0.0173(7) 0.0230(7) 0.0175(7) 0.0016(6) 0.0077(6) -0.0006(6)
    C13 0.0202(8) 0.0249(8) 0.0243(8) -0.0039(6) 0.0076(6) -0.0024(6)
    C14 0.0150(7) 0.0377(9) 0.0223(7) -0.0048(7) 0.0032(6) -0.0017(7)
    C15 0.0171(7) 0.0309(8) 0.0223(7) 0.0046(6) 0.0051(6) 0.0053(6)
    C16 0.0178(7) 0.0208(7) 0.0228(7) 0.0008(6) 0.0075(6) 0.0007(6)
    C17 0.0238(8) 0.0217(7) 0.0233(7) -0.0002(6) 0.0054(6) 0.0020(6)
    C18 0.0131(7) 0.0213(7) 0.0168(7) -0.0009(5) 0.0017(5) -0.0029(6)
    C19 0.0152(7) 0.0183(7) 0.0164(7) -0.0007(5) -0.0004(5) -0.0020(5)
    C20 0.0150(7) 0.0178(7) 0.0202(7) 0.0022(5) 0.0001(5) -0.0006(6)
    C21 0.0156(7) 0.0206(7) 0.0174(7) 0.0007(6) 0.0004(5) -0.0004(6)
    C22 0.0198(7) 0.0190(7) 0.0185(7) 0.0007(6) -0.0012(6) 0.0031(6)
    C23 0.0198(7) 0.0182(7) 0.0224(7) 0.0050(6) -0.0022(6) -0.0015(6)
    C24 0.0148(7) 0.0227(8) 0.0192(7) 0.0025(6) 0.0010(5) -0.0037(6)
    C25 0.0237(8) 0.0219(8) 0.0221(7) -0.0005(6) 0.0056(6) 0.0048(6)
_geom_special_details
;
All e.s.d.'s (except the e.s.d. in the dihedral angle between two l.s. planes)
are estimated using the full covariance matrix. The cell e.s.d.'s are taken
into account individually in the estimation of e.s.d.'s in distances, angles
and torsion angles; correlations between e.s.d.'s in cell parameters are only
used when they are defined by crystal symmetry. An approximate (isotropic)
treatment of cell e.s.d.'s is used for estimating e.s.d.'s involving l.s.
planes.
;
loop_
    _geom_bond_atom_site_label_1
    _geom_bond_atom_site_label_2
    _geom_bond_site_symmetry_2
    _geom_bond_distance
    _geom_bond_publ_flag
    S1 C1 . 1.7658(14) ?
    S1 C2 . 1.8317(15) ?
    S2 C1 . 1.7543(14) ?
    S2 C10 . 1.8271(14) ?
    O1 C20 . 1.3519(18) ?
    O1 H1O . 0.835(9) ?
    O2 C21 . 1.3676(18) ?
    O2 C25 . 1.4279(18) ?
    N1 C1 . 1.2919(19) ?
    N1 N2 . 1.4037(17) ?
    N2 C18 . 1.2892(19) ?
    C2 C3 . 1.513(2) ?
    C2 H2A . 0.9900 ?
    C2 H2B . 0.9900 ?
    C3 C8 . 1.390(2) ?
    C3 C4 . 1.409(2) ?
    C4 C5 . 1.397(2) ?
    C4 C9 . 1.504(2) ?
    C5 C6 . 1.387(2) ?
    C5 H5 . 0.9500 ?
    C6 C7 . 1.387(2) ?
    C6 H6 . 0.9500 ?
    C7 C8 . 1.394(2) ?
    C7 H7 . 0.9500 ?
    C8 H8 . 0.9500 ?
    C9 H9A . 0.9800 ?
    C9 H9B . 0.9800 ?
    C9 H9C . 0.9800 ?
    C10 C11 . 1.509(2) ?
    C10 H10A . 0.9900 ?
    C10 H10B . 0.9900 ?
    C11 C16 . 1.396(2) ?
    C11 C12 . 1.405(2) ?
    C12 C13 . 1.397(2) ?
    C12 C17 . 1.506(2) ?
    C13 C14 . 1.387(2) ?
    C13 H13 . 0.9500 ?
    C14 C15 . 1.387(2) ?
    C14 H14 . 0.9500 ?
    C15 C16 . 1.388(2) ?
    C15 H15 . 0.9500 ?
    C16 H16 . 0.9500 ?
    C17 H17A . 0.9800 ?
    C17 H17B . 0.9800 ?
    C17 H17C . 0.9800 ?
    C18 C19 . 1.453(2) ?
    C18 H18 . 0.9500 ?
    C19 C20 . 1.409(2) ?
    C19 C24 . 1.409(2) ?
    C20 C21 . 1.408(2) ?
    C21 C22 . 1.385(2) ?
    C22 C23 . 1.397(2) ?
    C22 H22 . 0.9500 ?
    C23 C24 . 1.373(2) ?
    C23 H23 . 0.9500 ?
    C24 H24 . 0.9500 ?
    C25 H25A . 0.9800 ?
    C25 H25B . 0.9800 ?
    C25 H25C . 0.9800 ?
loop_
    _geom_angle_atom_site_label_1
    _geom_angle_atom_site_label_2
    _geom_angle_atom_site_label_3
    _geom_angle_site_symmetry_1
    _geom_angle_site_symmetry_3
    _geom_angle
    _geom_angle_publ_flag
    C1 S1 C2 . . 102.68(7) ?
    C1 S2 C10 . . 102.44(7) ?
    C20 O1 H1O . . 105.9(14) ?
    C21 O2 C25 . . 116.65(11) ?
    C1 N1 N2 . . 112.11(12) ?
    C18 N2 N1 . . 113.74(12) ?
    N1 C1 S2 . . 120.28(11) ?
    N1 C1 S1 . . 122.83(11) ?
    S2 C1 S1 . . 116.88(8) ?
    C3 C2 S1 . . 110.74(10) ?
    C3 C2 H2A . . 109.5 ?
    S1 C2 H2A . . 109.5 ?
    C3 C2 H2B . . 109.5 ?
    S1 C2 H2B . . 109.5 ?
    H2A C2 H2B . . 108.1 ?
    C8 C3 C4 . . 119.77(13) ?
    C8 C3 C2 . . 118.61(13) ?
    C4 C3 C2 . . 121.50(14) ?
    C5 C4 C3 . . 118.28(14) ?
    C5 C4 C9 . . 119.68(13) ?
    C3 C4 C9 . . 122.04(13) ?
    C6 C5 C4 . . 121.39(14) ?
    C6 C5 H5 . . 119.3 ?
    C4 C5 H5 . . 119.3 ?
    C7 C6 C5 . . 120.27(14) ?
    C7 C6 H6 . . 119.9 ?
    C5 C6 H6 . . 119.9 ?
    C6 C7 C8 . . 119.00(14) ?
    C6 C7 H7 . . 120.5 ?
    C8 C7 H7 . . 120.5 ?
    C3 C8 C7 . . 121.26(14) ?
    C3 C8 H8 . . 119.4 ?
    C7 C8 H8 . . 119.4 ?
    C4 C9 H9A . . 109.5 ?
    C4 C9 H9B . . 109.5 ?
    H9A C9 H9B . . 109.5 ?
    C4 C9 H9C . . 109.5 ?
    H9A C9 H9C . . 109.5 ?
    H9B C9 H9C . . 109.5 ?
    C11 C10 S2 . . 114.51(10) ?
    C11 C10 H10A . . 108.6 ?
    S2 C10 H10A . . 108.6 ?
    C11 C10 H10B . . 108.6 ?
    S2 C10 H10B . . 108.6 ?
    H10A C10 H10B . . 107.6 ?
    C16 C11 C12 . . 119.83(14) ?
    C16 C11 C10 . . 118.98(14) ?
    C12 C11 C10 . . 121.18(13) ?
    C13 C12 C11 . . 118.25(14) ?
    C13 C12 C17 . . 120.22(14) ?
    C11 C12 C17 . . 121.53(14) ?
    C14 C13 C12 . . 121.52(15) ?
    C14 C13 H13 . . 119.2 ?
    C12 C13 H13 . . 119.2 ?
    C13 C14 C15 . . 120.04(14) ?
    C13 C14 H14 . . 120.0 ?
    C15 C14 H14 . . 120.0 ?
    C14 C15 C16 . . 119.30(14) ?
    C14 C15 H15 . . 120.3 ?
    C16 C15 H15 . . 120.3 ?
    C15 C16 C11 . . 121.05(14) ?
    C15 C16 H16 . . 119.5 ?
    C11 C16 H16 . . 119.5 ?
    C12 C17 H17A . . 109.5 ?
    C12 C17 H17B . . 109.5 ?
    H17A C17 H17B . . 109.5 ?
    C12 C17 H17C . . 109.5 ?
    H17A C17 H17C . . 109.5 ?
    H17B C17 H17C . . 109.5 ?
    N2 C18 C19 . . 121.81(13) ?
    N2 C18 H18 . . 119.1 ?
    C19 C18 H18 . . 119.1 ?
    C20 C19 C24 . . 119.42(13) ?
    C20 C19 C18 . . 121.40(13) ?
    C24 C19 C18 . . 119.16(13) ?
    O1 C20 C21 . . 117.85(13) ?
    O1 C20 C19 . . 122.66(13) ?
    C21 C20 C19 . . 119.49(13) ?
    O2 C21 C22 . . 124.72(13) ?
    O2 C21 C20 . . 115.23(13) ?
    C22 C21 C20 . . 120.03(13) ?
    C21 C22 C23 . . 120.19(14) ?
    C21 C22 H22 . . 119.9 ?
    C23 C22 H22 . . 119.9 ?
    C24 C23 C22 . . 120.68(14) ?
    C24 C23 H23 . . 119.7 ?
    C22 C23 H23 . . 119.7 ?
    C23 C24 C19 . . 120.18(13) ?
    C23 C24 H24 . . 119.9 ?
    C19 C24 H24 . . 119.9 ?
    O2 C25 H25A . . 109.5 ?
    O2 C25 H25B . . 109.5 ?
    H25A C25 H25B . . 109.5 ?
    O2 C25 H25C . . 109.5 ?
    H25A C25 H25C . . 109.5 ?
    H25B C25 H25C . . 109.5 ?
loop_
    _geom_torsion_atom_site_label_1
    _geom_torsion_atom_site_label_2
    _geom_torsion_atom_site_label_3
    _geom_torsion_atom_site_label_4
    _geom_torsion_site_symmetry_1
    _geom_torsion_site_symmetry_2
    _geom_torsion_site_symmetry_3
    _geom_torsion_site_symmetry_4
    _geom_torsion
    _geom_torsion_publ_flag
    C1 N1 N2 C18 . . . . -170.55(13) ?
    N2 N1 C1 S2 . . . . 179.01(10) ?
    N2 N1 C1 S1 . . . . 0.46(17) ?
    C10 S2 C1 N1 . . . . 2.58(13) ?
    C10 S2 C1 S1 . . . . -178.79(8) ?
    C2 S1 C1 N1 . . . . 169.89(12) ?
    C2 S1 C1 S2 . . . . -8.71(10) ?
    C1 S1 C2 C3 . . . . -176.06(11) ?
    S1 C2 C3 C8 . . . . -109.37(14) ?
    S1 C2 C3 C4 . . . . 74.54(16) ?
    C8 C3 C4 C5 . . . . -1.1(2) ?
    C2 C3 C4 C5 . . . . 174.96(13) ?
    C8 C3 C4 C9 . . . . 178.52(13) ?
    C2 C3 C4 C9 . . . . -5.4(2) ?
    C3 C4 C5 C6 . . . . -0.5(2) ?
    C9 C4 C5 C6 . . . . 179.90(13) ?
    C4 C5 C6 C7 . . . . 1.1(2) ?
    C5 C6 C7 C8 . . . . -0.1(2) ?
    C4 C3 C8 C7 . . . . 2.1(2) ?
    C2 C3 C8 C7 . . . . -174.06(13) ?
    C6 C7 C8 C3 . . . . -1.5(2) ?
    C1 S2 C10 C11 . . . . 82.27(12) ?
    S2 C10 C11 C16 . . . . -106.83(14) ?
    S2 C10 C11 C12 . . . . 74.37(15) ?
    C16 C11 C12 C13 . . . . 0.9(2) ?
    C10 C11 C12 C13 . . . . 179.73(13) ?
    C16 C11 C12 C17 . . . . -178.88(13) ?
    C10 C11 C12 C17 . . . . -0.1(2) ?
    C11 C12 C13 C14 . . . . -0.3(2) ?
    C17 C12 C13 C14 . . . . 179.51(14) ?
    C12 C13 C14 C15 . . . . -0.8(2) ?
    C13 C14 C15 C16 . . . . 1.3(2) ?
    C14 C15 C16 C11 . . . . -0.7(2) ?
    C12 C11 C16 C15 . . . . -0.4(2) ?
    C10 C11 C16 C15 . . . . -179.26(13) ?
    N1 N2 C18 C19 . . . . 179.27(12) ?
    N2 C18 C19 C20 . . . . 2.3(2) ?
    N2 C18 C19 C24 . . . . -175.95(13) ?
    C24 C19 C20 O1 . . . . 179.65(13) ?
    C18 C19 C20 O1 . . . . 1.4(2) ?
    C24 C19 C20 C21 . . . . 0.1(2) ?
    C18 C19 C20 C21 . . . . -178.11(13) ?
    C25 O2 C21 C22 . . . . -5.1(2) ?
    C25 O2 C21 C20 . . . . 176.10(13) ?
    O1 C20 C21 O2 . . . . 0.0(2) ?
    C19 C20 C21 O2 . . . . 179.55(12) ?
    O1 C20 C21 C22 . . . . -178.84(13) ?
    C19 C20 C21 C22 . . . . 0.7(2) ?
    O2 C21 C22 C23 . . . . -179.84(14) ?
    C20 C21 C22 C23 . . . . -1.1(2) ?
    C21 C22 C23 C24 . . . . 0.7(2) ?
    C22 C23 C24 C19 . . . . 0.2(2) ?
    C20 C19 C24 C23 . . . . -0.6(2) ?
    C18 C19 C24 C23 . . . . 177.71(13) ?
loop_
    _geom_hbond_atom_site_label_D
    _geom_hbond_atom_site_label_H
    _geom_hbond_atom_site_label_A
    _geom_hbond_site_symmetry_A
    _geom_hbond_distance_DH
    _geom_hbond_distance_HA
    _geom_hbond_distance_DA
    _geom_hbond_angle_DHA
    O1 H1O N2 . 0.836(18) 1.872(18) 2.6331(16) 151(2)
    C5 H5 O2 2_645 0.95 2.44 3.3868(18) 176
    C7 H7 Cg1 2_645 0.95 2.68 3.5046(15) 146
    C9 H9B Cg1 3_656 0.98 2.72 3.5482(17) 142
_shelx_hkl_file
;
   2   0   0 212745. 1311.42   3
   2   0   0 211161. 1331.50  67
  -2   0   0 211280. 1454.05  69
  -2   0   0 216467. 1239.92  68
   2   0   0 215847. 1229.78  68
  -2   0   0 215005. 1097.81   5
  -2   0   0 220418. 1466.65   1
   3   0   0 29119.3 612.683  67
   3   0   0 28204.5 551.174  68
  -3   0   0 31125.6 668.468  69
  -3   0   0 27643.8 548.252  68
   3   0   0 28735.0 597.275   3
  -3   0   0 29108.0 494.378   5
  -3   0   0 30036.3 662.635   1
   4   0   0 710164. 3401.60   3
   4   0   0 708291. 3454.56  67
  -4   0   0 714486. 3178.44  68
  -4   0   0 724518. 3725.49   1
  -4   0   0 682751. 3267.33   3
   4   0   0 681778. 3115.40  68
   5   0   0 7894.81 388.476  68
  -5   0   0 7698.37 335.093   5
   5   0   0 8178.27 425.340   3
  -5   0   0 7789.48 469.359   1
   5   0   0 8151.30 433.253  67
  -6   0   0 85998.7 1312.92  79
   6   0   0 86939.8 1378.79  68
  -6   0   0 90941.9 1316.30  76
   6   0   0 89370.2 1526.15  67
  -6   0   0 92444.5 1647.45   1
  -6   0   0 83948.2 1346.15  68
   6   0   0 76702.0 1624.35  69
   6   0   0 94425.5 1713.70   1
   6   0   0 86057.4 1476.55   3
  -6   0   0 84717.4 1409.05   3
  -6   0   0 85995.7 1195.17   5
   7   0   0 79989.1 1433.14  68
  -7   0   0 78118.7 1471.12   3
   7   0   0 81048.1 1554.59   3
   7   0   0 81846.3 1593.61  67
   7   0   0 79945.9 1300.93  23
  -7   0   0 79902.1 1426.21  68
  -7   0   0 82561.0 1411.14  79
  -7   0   0 80282.0 1370.48  76
  -8   0   0 147882. 2056.16  79
   8   0   0 143919. 1623.44  19
  -8   0   0 158335. 2064.69  30
  -8   0   0 152880. 2102.11  68
   8   0   0 158042. 1965.29  23
  -8   0   0 165166. 1857.19  21
   8   0   0 155665. 2096.19  16
  -8   0   0 160834. 2067.67  76
   8   0   0 160705. 2163.96  68
   9   0   0 275978. 2798.38  23
  -9   0   0 277952. 2917.82  76
   9   0   0 271947. 2940.24  32
  -9   0   0 275473. 2914.83  30
  -9   0   0 282884. 3017.19  79
   9   0   0 275589. 2990.41  16
  -9   0   0 285178. 2622.11  21
 -10   0   0 68.6763 183.109  76
 -10   0   0 20.5102 210.287  79
  10   0   0 137.442 133.963  23
  10   0   0 1.74234 138.781  16
  10   0   0 292.895 175.390  32
  11   0   0 64288.2 1631.81  16
 -11   0   0 65049.8 1632.69  79
  11   0   0 63399.7 1524.57  23
 -11   0   0 61680.0 1550.67  76
 -11   0   0 61330.5 1551.84  30
  11   0   0 62942.4 1625.71  32
 -12   0   0 15530.1 868.124  79
  12   0   0 15160.9 852.682  32
 -12   0   0 15257.6 830.237  30
  12   0   0 15290.2 859.958  16
 -13   0   0 63771.7 1804.66  79
 -13   0   0 63889.6 1752.52  30
  13   0   0 66371.5 1946.13  18
  13   0   0 66412.4 1863.96  32
  13   0   0 66454.4 1835.06  16
 -14   0   0 4505.60 533.728  79
  14   0   0 3859.35 514.931  18
  14   0   0 4245.85 510.942  32
  14   0   0 3868.16 529.257  72
  14   0   0 4230.65 510.951  16
 -14   0   0 4023.99 492.139  30
  15   0   0 9817.10 830.411  18
 -15   0   0 11072.1 835.656  79
  15   0   0 9976.15 794.670  16
  15   0   0 11034.4 852.381  32
  15   0   0 10200.3 855.557  72
 -15   0   0 9510.09 750.698  30
  16   0   0 16852.5 1104.20  18
  16   0   0 18841.7 1140.69  72
  16   0   0 17404.8 1099.39  32
 -16   0   0 16588.5 1016.02  30
 -16   0   0 17581.0 1078.03  79
  16   0   0 15036.1 1001.47  16
 -17   0   0 13661.6 940.818  30
 -17   0   0 14949.3 939.561  54
  17   0   0 15977.4 1082.82  32
  17   0   0 14400.6 1056.11  72
 -17   0   0 12415.8 938.381  56
  17   0   0 14111.7 1093.63  26
  17   0   0 14847.1 1051.42  18
 -17   0   0 15212.2 1011.31  79
 -18   0   0 14869.1 1037.09  56
 -18   0   0 17000.0 1009.91  54
  18   0   0 14607.1 1126.72  26
 -18   0   0 16842.6 1040.64  30
  18   0   0 16274.5 1094.31  32
  19   0   0 2682.56 560.614  26
 -19   0   0 3054.48 526.737  56
 -19   0   0 4098.73 514.493  54
 -20   0   0 14721.3 1055.51  64
 -20   0   0 14450.3 912.493  54
 -21   0   0 2198.41 445.242  64
 -22   0   0 49890.4 1658.61  64
 -23   0   0 3420.10 425.201  64
 -24   0   0 32663.8 998.492  64
   0  -1   0 25.6582 43.9051  67
   0  -1   0-8.58624 80.8801  66
   0   1   0 77.1980 46.9313   3
   0   1   0 41.8691 81.1207  66
   0  -1   0 68.6484 44.8829   3
   1   1   0 355.831 95.4809  66
   1   1   0 461.466 72.6851  69
   1   1   0 548.820 81.1624   4
   1  -1   0 368.082 81.9576   3
  -1   1   0 391.494 79.0627   1
   1   1   0 400.216 81.9990   2
   1  -1   0 365.369 89.7967  67
   1  -1   0 367.362 124.094  66
  -1  -1   0 345.543 99.4776  66
  -1  -1   0 367.637 70.3863   4
  -1   1   0 206.530 74.3070   3
  -1   1   0 188.313 98.4294  68
   2   1   0 405.403 46.5905   3
   2   1   0 552.975 76.1485   4
   2   1   0 439.594 101.211  69
   2  -1   0 355.492 106.772   3
  -2  -1   0 384.041 96.7061  66
  -2   1   0 396.197 109.500  65
   2   1   0 509.017 107.606  66
  -2  -1   0 552.505 76.9736   6
   2   1   0 366.987 119.213  65
  -2   1   0 347.141 103.904   3
   2  -1   0 383.813 111.354  67
   2  -1   0 603.899 154.613  66
   2  -1   0 513.539 94.2075  69
  -2   1   0 600.091 114.700   1
   2   1   0 449.653 77.7763   2
  -2   1   0 309.603 131.756  68
   2  -1   0 424.553 108.386   1
  -3   1   0 4572.44 293.621   1
   3  -1   0 4733.18 307.999  67
  -3  -1   0 4556.46 181.953   2
   3   1   0 4655.36 285.706   1
   3   1   0 4839.92 295.995  69
  -3   1   0 4568.13 299.277   3
   3   1   0 4713.89 177.629   2
   3  -1   0 4736.09 272.881  69
  -3  -1   0 4368.42 234.056  66
   3   1   0 4630.73 189.292   3
   3   1   0 5087.59 247.005  66
   3   1   0 4803.92 275.173  65
   3   1   0 4466.88 180.386  68
   3   1   0 4582.05 188.264   4
   3   1   0 4600.19 177.505  67
   3  -1   0 4817.58 341.773  66
  -3   1   0 4625.19 318.125  68
   3  -1   0 4988.19 305.854   1
   3  -1   0 4493.40 294.505   3
  -3   1   0 4620.33 267.047  65
  -4   1   0 21176.8 707.095  68
   4  -1   0 20903.6 678.538   3
   4   1   0 22353.2 510.845   3
   4   1   0 20617.4 542.322  65
  -4   1   0 21013.3 537.997  65
  -4   1   0 23021.7 709.228   1
   4   1   0 21740.4 487.552  67
   4  -1   0 21881.8 734.021  66
   4  -1   0 20718.4 650.685  69
  -4  -1   0 20233.1 367.447   2
   4   1   0 22013.1 446.782  68
   4   1   0 20670.0 510.229  66
   4   1   0 21775.6 687.191   1
   4   1   0 22124.9 473.230   6
   4   1   0 22407.3 716.644  69
   4  -1   0 21057.0 696.919  67
   5   1   0 3459.51 219.687   6
   5   1   0 4071.06 244.023  65
  -5  -1   0 3553.52 316.749   8
  -5  -1   0 3518.48 217.649  68
  -5   1   0 3456.34 317.317   3
   5   1   0 3701.81 219.255  68
  -5  -1   0 3568.20 166.384   2
   5   1   0 3709.14 175.080   5
   5   1   0 3627.41 251.779   3
   5  -1   0 4090.00 360.832   1
   5   1   0 3599.98 344.420   1
   5  -1   0 3887.44 337.832   3
   5  -1   0 4289.07 307.188  16
  -5   1   0 4048.21 344.077   1
  -5   1   0 3936.74 282.635  78
   5   1   0 3557.67 242.148  67
   5  -1   0 4035.23 352.544  68
  -5   1   0 3595.76 333.034  68
   5  -1   0 3622.31 340.629  66
   5  -1   0 3909.20 342.176  67
  -5   1   0 3513.80 307.598   5
   5   1   0 3729.30 342.102  69
   5   1   0 3600.67 239.996  66
  -5   1   0 3458.60 221.513  65
  -6  -1   0 1652.86 237.681  79
   6  -1   0 1761.93 271.267  66
   6  -1   0 1685.35 247.557  67
   6   1   0 1558.18 169.883   6
  -6  -1   0 1535.59 125.544   2
   6   1   0 1898.85 166.202  65
   6  -1   0 1723.61 234.479  16
   6  -1   0 1673.06 248.337  68
   6   1   0 1776.57 180.150  68
   6  -1   0 1766.33 257.108  69
   6  -1   0 1498.81 198.846  74
  -6  -1   0 1675.38 175.457  68
   6   1   0 1613.36 199.015  67
   6  -1   0 1687.71 252.311   3
  -6  -1   0 1521.03 198.508  76
   6   1   0 1466.09 170.211  66
   6   1   0 1600.75 281.834   1
   6   1   0 1316.32 242.794  69
  -6   1   0 1896.32 211.018  75
  -6  -1   0 1741.49 277.538   8
  -6   1   0 2026.14 227.608  71
  -6   1   0 1665.92 234.612   5
   6  -1   0 1775.62 291.346   1
  -6   1   0 1637.62 221.657  78
  -6   1   0 1829.55 268.212   3
   6   1   0 1839.18 211.067   3
  -6   1   0 1813.09 242.409  79
  -6   1   0 1800.09 155.155  65
  -6   1   0 1409.51 247.525  68
  -6   1   0 1840.22 269.322   1
  -7   1   0 50656.9 1221.39   5
   7   1   0 45714.3 954.216   6
   7  -1   0 52471.2 1215.12  32
  -7   1   0 55502.3 1199.99  78
   7  -1   0 51083.9 1075.76  74
  -7   1   0 51983.0 1072.21  71
  -7   1   0 48676.0 1016.46  17
  -7  -1   0 51265.8 979.073  68
  -7  -1   0 53029.7 1183.51  79
  -7   1   0 49561.6 1141.28  30
   7   1   0 51596.4 1130.66  67
  -7   1   0 49660.6 1019.95  75
   7  -1   0 54296.0 1230.02  16
   7  -1   0 49264.6 1322.51  66
   7  -1   0 50083.5 1357.24  69
  -7  -1   0 50225.0 1070.91  76
  -7  -1   0 52811.7 991.726  70
  -7  -1   0 49642.3 1043.71  21
  -7   1   0 52561.3 1155.49  79
   7   1   0 52062.1 982.016  68
   7   1   0 53375.1 1158.15   3
  -8  -1   0 23114.4 851.475  79
   8   1   0 24175.4 847.143  67
   8  -1   0 23459.6 875.533  16
  -8   1   0 25849.2 888.232  79
  -8  -1   0 24536.5 803.910  76
  -8   1   0 23483.5 769.617  17
  -8   1   0 23133.4 809.204  31
   8  -1   0 23868.1 894.340  32
  -8  -1   0 23978.9 775.229  21
  -8   1   0 24237.0 759.106  75
  -8   1   0 24066.0 866.187  78
  -8   1   0 23895.3 856.947  30
  -8  -1   0 23111.6 789.395  30
   8  -1   0 25115.2 802.524  74
   8   1   0 22695.7 835.551   3
  -8   1   0 25074.5 787.480  71
   9   1   0 18792.4 737.347  23
  -9   1   0 19183.1 745.631  17
  -9   1   0 18486.9 709.277  21
  -9  -1   0 19749.7 786.917  76
  -9  -1   0 20930.6 815.702  30
  -9  -1   0 19807.0 751.426  21
  -9   1   0 19760.1 834.952  30
  -9   1   0 19079.4 703.839  75
  -9   1   0 19233.9 740.354  71
  -9   1   0 19079.7 782.463  31
   9  -1   0 19243.3 852.984  18
   9  -1   0 21144.0 783.486  74
   9  -1   0 21307.7 906.646  32
  -9  -1   0 20675.0 853.474  79
   9  -1   0 19368.6 757.710  24
   9  -1   0 19313.6 863.052  16
  -9   1   0 20518.4 852.869  79
  10  -1   0 25660.9 895.797  74
  10   1   0 24691.5 888.578  23
 -10   1   0 22995.5 913.197  31
 -10   1   0 24970.5 870.348  71
 -10   1   0 25340.8 841.580  75
  10  -1   0 23513.1 1006.45  18
  10  -1   0 24134.9 1011.49  16
 -10  -1   0 24544.8 997.448  79
 -10  -1   0 24470.3 934.853  76
  10  -1   0 24818.6 1034.11  32
  10  -1   0 24044.7 957.693  72
 -10   1   0 23839.4 971.658  30
 -10  -1   0 24838.3 945.109  30
 -10   1   0 24549.9 879.182  17
 -10   1   0 25363.4 1013.87  79
  11  -1   0 13282.8 761.226  72
  11   1   0 13235.6 750.795  16
  11   1   0 13990.6 711.784  23
 -11  -1   0 16601.0 875.090  79
  11  -1   0 14714.4 836.435  16
 -11   1   0 13730.9 783.583  30
  11  -1   0 14843.9 851.141  32
 -11  -1   0 14215.3 766.003  30
 -11  -1   0 17552.1 822.958  76
  11  -1   0 15098.5 853.492  18
 -11   1   0 14128.2 805.526  79
 -11   1   0 14119.3 776.815  31
  12   1   0 129555. 2430.56  16
  12  -1   0 125652. 2511.63  16
 -12  -1   0 126618. 2324.06  76
  12  -1   0 126056. 2546.80  18
 -12  -1   0 126824. 2338.83  30
  12  -1   0 118788. 2348.57  72
  12  -1   0 124806. 2543.38  32
 -12   1   0 126715. 2475.25  79
 -12   1   0 127991. 2444.39  30
 -12  -1   0 131283. 2493.75  79
 -12   1   0 122569. 2345.55  31
  12   1   0 124806. 2189.54  23
  13  -1   0 3999.56 481.485  72
 -13   1   0 3329.49 445.874  30
 -13  -1   0 3886.13 486.441  79
 -13  -1   0 3403.29 432.104  30
  13   1   0 3583.21 450.619  16
  13   1   0 3909.09 465.613  32
  13  -1   0 3883.08 492.820  32
  13  -1   0 3745.18 495.240  18
 -13   1   0 4486.82 536.918  79
 -13  -1   0 3118.99 438.443  76
  14  -1   0 266.440 224.012  72
  14   1   0 484.811 244.663  32
  14  -1   0 443.147 248.697  32
 -14   1   0 187.783 210.637  30
  14   1   0 463.075 205.761  16
 -14   1   0 470.320 253.643  79
 -14  -1   0 515.497 270.889  79
  14  -1   0 296.961 241.010  18
 -14  -1   0 403.851 204.489  30
  14  -1   0 358.376 261.366  26
 -14  -1   0 535.930 235.833  76
 -15   1   0 1990.09 392.587  30
  15  -1   0 1840.93 409.664  26
 -15  -1   0 2278.62 396.392  30
 -15   1   0 1943.02 401.826  79
  15  -1   0 2103.89 402.352  72
  15   1   0 2044.07 372.249  16
  15   1   0 1740.68 386.790  18
  15  -1   0 2258.74 437.625  32
  15  -1   0 1717.38 379.617  18
  15   1   0 2237.07 436.857  32
 -15  -1   0 2431.09 399.258  79
  16  -1   0 9939.93 858.835  72
  16  -1   0 10239.4 868.066  18
  16  -1   0 9970.73 869.775  32
  16   1   0 9631.83 844.177  18
 -16  -1   0 9035.14 749.359  30
  16   1   0 9126.66 768.881  16
 -16   1   0 9307.74 793.030  30
  16  -1   0 9092.56 821.136  26
 -16  -1   0 10305.7 851.065  79
  16   1   0 9077.51 799.888  72
 -16   1   0 9553.00 812.528  79
  17  -1   0 5434.94 657.173  32
 -17   1   0 5837.01 585.532  60
  17   1   0 5775.06 664.096  18
  17  -1   0 5709.69 614.600  72
  17  -1   0 4886.41 614.678  18
 -17   1   0 5421.36 604.362  54
 -17  -1   0 6134.89 641.096  79
 -17  -1   0 5591.08 673.092  64
 -17   1   0 5776.96 656.286  79
  17   1   0 4027.28 609.509  72
 -17  -1   0 5180.79 608.342   7
 -17  -1   0 5264.96 579.726  30
  17   1   0 5023.47 581.461  16
  17  -1   0 5311.85 628.678  26
 -17   1   0 4737.77 586.977  30
 -17   1   0 4860.53 600.063  56
 -17  -1   0 5304.25 580.389  40
  18  -1   0 5436.95 649.438  26
 -18   1   0 6415.30 668.223  60
 -18  -1   0 6866.91 752.938  64
  18   1   0 5310.12 738.848  26
  18  -1   0 6466.03 719.064  32
 -18  -1   0 6580.48 665.532  40
 -18   1   0 6130.73 672.060  56
 -18   1   0 6528.30 667.438  30
 -18   1   0 6209.06 641.339  54
 -18  -1   0 6425.88 630.911  30
 -19  -1   0 352.209 226.849  40
 -19   1   0-268.606 244.742  54
 -19  -1   0-111.110 317.746  64
 -19   1   0 9.84579 210.125  60
 -19   1   0 120.320 275.767  56
 -20   1   0 4257.75 521.391  60
 -20   1   0 3701.98 485.688  54
 -20  -1   0 4457.24 555.272  40
 -20   1   0 3259.16 499.197  56
 -20  -1   0 3703.80 555.740  64
 -21  -1   0 12703.2 909.742  64
 -21  -1   0 13704.3 848.650  40
 -22   1   0 1184.45 360.356  64
 -22  -1   0 1882.26 388.879  64
 -22  -1   0 1522.51 313.370  40
 -23   1   0 3544.69 455.289  64
 -23  -1   0 4379.41 381.613  40
 -23  -1   0 4555.14 459.363  64
   0   2   0 29139.6 777.259  68
   0  -2   0 29234.1 505.451  67
   0  -2   0 30311.3 538.410   3
   0  -2   0 29862.6 804.682   8
   0  -2   0 27970.0 714.629  77
   0   2   0 30403.3 574.086   3
   0  -2   0 29901.1 887.041  66
   0   2   0 30724.3 753.591  20
   0  -2   0 30097.3 794.034   9
   0   2   0 30183.6 906.930  66
  -1  -2   0 1360.21 215.231  66
  -1   2   0 1315.72 187.013  75
   1   2   0 1489.37 216.425  66
  -1   2   0 1395.82 241.591  65
  -1   2   0 1540.35 173.625   3
   1  -2   0 1223.46 145.697   3
   1   2   0 1211.09 78.2875  69
   1   2   0 1556.40 251.904  65
   1  -2   0 1994.12 234.856   8
   1  -2   0 1589.67 203.209  77
   1  -2   0 1441.80 196.322   9
  -1  -2   0 1398.33 214.529   8
   1  -2   0 1324.34 241.362  66
  -1   2   0 1477.99 234.510  66
  -1   2   0 1334.42 152.666   1
   1   2   0 1279.40 187.260   2
   1   2   0 1329.01 186.960  20
  -1  -2   0 1295.64 166.408   4
  -1   2   0 1467.80 191.055  12
  -1  -2   0 1283.24 193.777   9
   1   2   0 1165.39 92.1764   3
   1  -2   0 1274.22 146.290  67
  -1   2   0 1099.57 201.708  68
  -1  -2   0 1225.02 180.552  77
  -2   2   0 182643. 1859.87  71
   2   2   0 185267. 1876.28  20
  -2  -2   0 181146. 1908.47   9
   2   2   0 187914. 1844.81   2
   2  -2   0 184756. 1943.93   9
  -2   2   0 189555. 1698.59   1
   2  -2   0 180556. 1833.07  74
  -2   2   0 182208. 2285.88  65
  -2  -2   0 161257. 1888.93   8
  -2   2   0 183015. 2392.47  66
  -2  -2   0 185027. 1583.71   4
  -2  -2   0 172588. 1812.10  77
  -2  -2   0 182500. 2034.29  66
   2   2   0 189529. 2394.35  65
   2  -2   0 180745. 1776.28  77
   2  -2   0 173630. 1754.49   3
   2  -2   0 174128. 2141.66   4
   2  -2   0 176026. 1804.93  67
  -2   2   0 178838. 1874.48  75
  -2   2   0 182783. 2188.17  68
  -2  -2   0 176452. 1919.36  21
   2   2   0 180560. 1430.57  69
   2  -2   0 184313. 2373.41  66
  -2   2   0 183197. 1871.18   3
   2   2   0 188872. 2102.35  66
  -2   2   0 187523. 1895.66  12
  -3  -2   0 8731.79 435.212   9
  -3   2   0 9023.39 536.023  68
   3  -2   0 8464.16 550.399  66
  -3   2   0 8318.88 434.951  71
   3   2   0 8975.48 543.692  65
  -3  -2   0 8360.87 444.984  21
  -3   2   0 8597.90 443.689  75
  -3  -2   0 9291.80 491.699   8
  -3   2   0 8847.60 464.672   3
   3  -2   0 9322.68 319.064  69
  -3  -2   0 8337.82 436.884  66
  -3   2   0 8197.89 389.763  78
   3   2   0 8771.75 418.217   1
   3  -2   0 8240.06 428.359  74
  -3  -2   0 9732.94 356.067   6
   3   2   0 8767.39 406.711  69
   3  -2   0 8569.81 448.831   3
   3   2   0 8965.19 465.546  66
  -3   2   0 8308.67 502.648  65
   3   2   0 9238.13 390.478   2
  -3   2   0 9340.55 438.137   1
   3  -2   0 8258.14 444.608  67
   3  -2   0 8665.59 437.449   9
  -3  -2   0 9176.16 444.253  77
   4  -2   0 5510.00 410.807  67
  -4  -2   0 5619.38 258.242   6
  -4   2   0 5922.71 388.877  75
   4   2   0 5440.79 426.095  65
   4   2   0 5510.26 370.077  69
   4   2   0 5565.92 369.413  66
  -4  -2   0 4529.63 340.698  77
   4   2   0 5580.01 270.520   4
   4  -2   0 5675.95 354.277   9
  -4  -2   0 4888.96 323.071  79
  -4   2   0 5477.90 414.270  65
  -4   2   0 5557.10 452.034  68
  -4   2   0 5401.73 399.782   3
   4   2   0 5545.45 279.356   2
   4  -2   0 6091.77 506.913  66
   4   2   0 5999.87 270.044  68
  -4  -2   0 5378.05 375.212  21
   4  -2   0 5530.15 312.002  69
   4  -2   0 5430.68 394.536   3
  -4   2   0 4989.41 334.631  78
   4   2   0 5762.22 391.889   1
  -4  -2   0 5669.51 349.999   9
  -4   2   0 5713.39 380.604   1
  -4  -2   0 5465.92 359.427  66
  -5   2   0 54337.0 1169.18  75
  -5  -2   0 53028.1 1120.61  77
   5  -2   0 53463.9 1201.52  32
   5   2   0 54081.6 1111.71  66
   5  -2   0 55887.9 1001.47  72
  -5  -2   0 52620.3 950.260  76
  -5  -2   0 54155.6 1081.02  66
   5  -2   0 53147.1 1307.13  67
   5   2   0 50226.3 1225.96  69
  -5   2   0 53726.2 1113.01  78
  -5   2   0 50357.9 1082.17  31
   5   2   0 55018.1 1295.00  65
   5  -2   0 54837.8 1072.13   9
   5   2   0 56791.6 1263.91   1
  -5  -2   0 51101.6 1062.38  79
  -5   2   0 54389.2 1246.90  65
  -5   2   0 54255.8 1245.64   1
   5  -2   0 52341.6 1255.85   1
  -5  -2   0 52929.4 1018.81   9
   5  -2   0 54386.0 1033.61  18
  -5  -2   0 51403.8 1140.83  21
   6  -2   0 12688.5 572.069  18
   6  -2   0 11420.0 561.067  24
  -6   2   0 11556.7 589.046  71
  -6   2   0 12665.5 597.891  75
  -6   2   0 12686.7 589.175  78
   6  -2   0 11660.1 509.425  72
   6  -2   0 12273.4 608.183  74
  -6  -2   0 12031.8 569.389  79
  -6  -2   0 12287.3 601.359  21
  -6   2   0 12408.1 583.193  31
  -6  -2   0 13406.2 595.326  77
   6   2   0 12455.3 618.881  65
   6  -2   0 11918.5 622.896  32
   6  -2   0 11909.5 677.245   1
  -6   2   0 12513.5 655.646   1
  -6  -2   0 12205.8 495.458   9
   6  -2   0 11694.0 598.015  69
   6   2   0 10125.0 606.499  69
  -6   2   0 12786.1 604.423  65
   6   2   0 12779.7 662.921   1
  -6  -2   0 12425.9 510.151  76
  -7  -2   0 30383.0 1033.07   7
  -7   2   0 33085.8 1009.57  78
  -7  -2   0 29166.4 1107.66   8
   7  -2   0 31833.1 908.986  72
  -7  -2   0 31506.1 880.226  30
  -7  -2   0 31875.2 939.769  77
  -7  -2   0 29921.5 961.776  21
   7  -2   0 29756.7 975.672  74
   7  -2   0 29060.2 935.485  24
  -7   2   0 31263.4 961.424  75
  -7  -2   0 31658.9 870.749  76
  -7   2   0 29368.4 967.081  71
   7  -2   0 32243.9 892.855  26
  -7   2   0 30647.4 953.250  31
   7  -2   0 30372.3 961.625  18
  -7  -2   0 29321.1 949.944  79
   7  -2   0 30938.1 1043.96  32
  -8  -2   0 8664.68 608.880   7
  -8   2   0 8125.60 530.147  75
  -8   2   0 8712.84 552.486  31
  -8  -2   0 8861.19 665.321   8
   8  -2   0 8142.82 535.684  24
  -8  -2   0 8460.48 518.598  77
   8  -2   0 9211.31 540.191  72
  -8  -2   0 8846.20 512.888  30
   8  -2   0 8783.44 615.307  32
  -8   2   0 9229.93 583.475  78
  -8  -2   0 7722.52 531.531  21
   8  -2   0 8642.98 568.303  74
   8  -2   0 9352.41 538.866  26
  -8   2   0 8907.09 574.616  79
   8  -2   0 8608.74 565.578  18
  -8   2   0 7712.28 536.075  71
  -8  -2   0 8638.51 573.812  79
  -8  -2   0 8367.42 502.917  76
   9  -2   0 8663.36 560.180  72
   9  -2   0 8345.10 561.656  24
  -9   2   0 7478.41 571.408  30
   9  -2   0 8076.62 532.820  26
  -9  -2   0 8098.46 570.743  21
  -9   2   0 8266.79 554.758  75
  -9   2   0 8230.37 576.443  71
  -9   2   0 8083.70 559.313  31
  -9  -2   0 7439.55 510.377  30
   9  -2   0 8339.84 642.466  32
  -9  -2   0 8747.55 654.048   7
  -9  -2   0 8500.25 613.290  79
   9  -2   0 7850.47 559.815  74
  -9   2   0 8658.52 598.436  79
  -9  -2   0 8302.86 689.360   8
  -9   2   0 6814.73 546.264  78
   9  -2   0 8221.98 599.889  18
  -9  -2   0 7991.85 513.326  76
  10  -2   0 6502.17 601.785  32
 -10  -2   0 6677.65 617.593   7
 -10  -2   0 5594.23 532.558  79
 -10   2   0 6484.50 530.690  71
 -10  -2   0 6228.40 520.574  21
  10  -2   0 6395.77 516.427  24
 -10  -2   0 5915.71 495.389  30
 -10  -2   0 6107.62 506.312  76
 -10   2   0 6508.32 558.327  78
 -10   2   0 6560.08 513.743  75
 -10   2   0 6902.46 527.510  17
  10  -2   0 6333.67 515.766  72
  10  -2   0 6951.34 549.928  74
 -10  -2   0 7041.36 694.342   8
 -10   2   0 6934.98 564.981  31
  10  -2   0 6768.89 521.331  26
 -10   2   0 6217.75 547.254  79
 -10   2   0 5700.65 528.058  30
  10  -2   0 6609.62 569.405  18
  11  -2   0 3702.50 494.912  32
  11  -2   0 4084.12 501.888  18
 -11   2   0 4469.57 460.408  31
  11  -2   0 4128.17 461.117  74
 -11  -2   0 3782.53 468.835  79
 -11   2   0 4128.08 478.237  30
  11  -2   0 4501.78 467.438  26
 -11  -2   0 4831.56 475.056  30
 -11  -2   0 3549.34 474.774   7
 -11   2   0 3898.01 428.399  71
 -11  -2   0 4043.39 422.821  76
 -11   2   0 4435.69 491.846  79
 -11   2   0 4150.22 419.993  75
  11  -2   0 3845.08 450.828  72
 -12   2   0 14393.4 864.399  31
 -12   2   0 12391.0 828.047  30
  12  -2   0 12770.6 811.220  26
 -12  -2   0 14061.8 823.495  30
  12  -2   0 12702.7 798.585  74
 -12  -2   0 12607.6 759.108  76
 -12   2   0 12422.8 735.003  75
 -12  -2   0 12814.9 892.343   7
 -12   2   0 12582.9 780.205  71
  12  -2   0 12172.0 806.606  72
  12  -2   0 12208.9 887.586  32
  12  -2   0 12744.7 866.830  18
 -12   2   0 13943.4 863.308  79
 -12  -2   0 12743.1 853.506  79
 -13  -2   0 26830.5 1280.41  79
 -13  -2   0 27903.5 1186.92  30
  13  -2   0 27176.4 1277.78  18
  13  -2   0 25131.0 1314.60  32
  13  -2   0 26635.3 1214.87  72
 -13  -2   0 28192.8 1155.97  76
 -13   2   0 27477.7 1254.27  30
 -13   2   0 27128.6 1206.14  31
 -13   2   0 27197.6 1170.23  71
 -13   2   0 28470.8 1283.38  79
 -13  -2   0 26396.0 1306.58   7
  13   2   0 28187.7 1211.38  16
  13  -2   0 26288.2 1187.54  26
 -14  -2   0 58061.9 1719.25  76
  14  -2   0 58571.5 1830.58  26
  14  -2   0 57191.8 1839.73  72
 -14  -2   0 57524.7 1953.12   7
 -14   2   0 55964.1 1820.63  31
 -14  -2   0 57215.7 1881.33  79
  14  -2   0 53628.6 1938.26  32
  14  -2   0 53459.4 1865.37  18
 -14   2   0 56639.7 1845.78  30
 -14   2   0 56301.6 1858.17  79
 -15   2   0 63761.1 1989.19  31
 -15  -2   0 66465.2 2121.41   7
 -15   2   0 69271.9 2072.76  30
 -15   2   0 66208.0 2080.19  79
 -15  -2   0 68910.0 2102.99  79
  15  -2   0 69006.3 2066.21  26
  15  -2   0 69252.9 2086.86  72
  15  -2   0 68897.3 2268.17  32
  15   2   0 74411.7 2234.33  18
  15  -2   0 68274.8 2152.59  18
 -16  -2   0 76794.8 2087.60  36
 -16  -2   0 76167.4 2280.67   7
  16  -2   0 77578.5 2273.79  41
 -16   2   0 82420.9 2309.38  60
 -16   2   0 82238.9 2228.94  81
  16  -2   0 80919.9 2368.13  18
 -16  -2   0 78059.2 2230.00  40
  16   2   0 78108.7 2284.92  72
  16  -2   0 76587.6 2227.08  72
  16   2   0 82909.2 2388.69  18
  16  -2   0 84452.1 2329.33  26
 -16   2   0 87343.7 2403.45  79
 -16  -2   0 81595.4 2432.29  64
 -16   2   0 84789.9 2333.47  56
 -16   2   0 82193.9 2238.17  54
 -16   2   0 78405.9 2256.02  30
  16  -2   0 77052.7 4583.91  46
 -16  -2   0 80668.1 2205.40  43
  16  -2   0 83972.6 2522.15  32
 -17   2   0 34488.9 1484.88  54
 -17  -2   0 30969.0 1408.42  43
 -17   2   0 33267.7 1512.60  56
  17  -2   0 32649.1 1595.26  32
 -17  -2   0 32908.3 1570.20  64
  17  -2   0 33125.7 1477.31  26
 -17   2   0 32304.3 1412.87  81
 -17   2   0 34979.8 1510.34  30
 -17  -2   0 32915.6 1479.03  40
 -17   2   0 33226.1 1483.96  60
 -18   2   0 14060.7 938.725  81
  18  -2   0 13711.1 1024.26  32
 -18   2   0 13941.6 954.531  54
 -18   2   0 14816.8 985.898  60
  18  -2   0 14193.0 991.865  26
 -18  -2   0 15133.2 1092.21  64
 -18   2   0 14896.0 1010.79  56
 -18  -2   0 15699.4 1031.33  40
 -19   2   0 36542.1 1494.06  54
 -19   2   0 37326.1 1502.61  60
 -19   2   0 36666.0 1538.24  56
 -19   2   0 37114.3 1479.24  81
 -19  -2   0 36843.7 1542.47  40
 -19  -2   0 36950.4 1600.37  64
 -20   2   0 41505.7 1532.71  54
 -20   2   0 43929.0 1546.68  60
 -20   2   0 41322.3 1581.17  56
 -20  -2   0 41817.5 1622.09  64
 -20  -2   0 45274.6 1622.53  40
 -21   2   0 2586.13 418.141  56
 -21  -2   0 2916.26 464.584  64
 -21  -2   0 2649.13 417.088  40
 -21   2   0 2994.54 406.675  60
 -22  -2   0 12511.4 732.926  40
 -22   2   0 10921.5 634.962  60
 -22  -2   0 12106.1 752.157  64
  22  -2   0 10919.4 693.132  57
  23  -2   0 6568.26 467.403  57
 -23  -2   0 7773.88 525.877  64
   0  -3   0 132.165 160.933  77
   0   3   0 72.5104 127.325  68
   0   3   0 98.8511 149.537  12
   0  -3   0 71.1412 92.1492  74
   0   3   0 59.6709 134.397  31
   0  -3   0 18.1455 187.236   8
   0  -3   0 13.5718 77.9137   4
   0   3   0 60.7239 128.970  75
   0   3   0 90.1499 116.280  71
   0  -3   0 85.2453 97.7902  76
   0   3   0 45.6165 91.4133  78
   1  -3   0 15441.6 689.602  77
   1   3   0 16012.6 719.087  12
  -1  -3   0 15439.1 731.875   9
  -1   3   0 15810.4 682.894  75
   1   3   0 14639.8 579.060  78
  -1   3   0 16049.2 660.807  31
  -1   3   0 14434.8 574.737  78
   1   3   0 15576.1 642.136  31
   1  -3   0 15313.2 627.490  74
  -1  -3   0 16797.0 766.766   8
  -1  -3   0 14988.9 545.321  74
   1  -3   0 15464.1 745.010   8
   1   3   0 14705.0 634.537  75
  -1   3   0 15339.4 643.196  71
   1  -3   0 15084.6 724.354   9
  -1  -3   0 15491.4 708.231  77
   1   3   0 14910.2 672.870  20
  -1   3   0 15479.3 705.206  12
   2   3   0 86961.8 1518.89  31
  -2   3   0 80290.6 1482.31  31
   2   3   0 73965.5 1305.06  78
   2   3   0 78142.5 1543.61  20
  -2   3   0 78728.7 1497.06  71
   2  -3   0 77818.8 1508.82  77
   2  -3   0 78168.4 1466.65  74
   2  -3   0 75491.4 1587.39  24
   2   3   0 78539.4 1596.25  12
  -2  -3   0 84824.1 1611.34  77
  -2  -3   0 76657.6 1598.76   9
  -2   3   0 76177.4 1538.11  12
  -2   3   0 77300.2 1466.98  14
  -2   3   0 79824.8 1554.90  75
   2   3   0 80565.2 1419.01  75
  -2   3   0 76579.2 1360.17  78
   2  -3   0 78528.7 1629.12   9
   2  -3   0 80302.3 1693.44   8
   2  -3   0 71696.6 1501.60  32
  -2  -3   0 82110.9 1691.26   8
  -3   3   0 13096.5 656.261  25
   3  -3   0 12874.6 726.928   8
   3  -3   0 11891.0 623.545  74
   3   3   0 12338.5 558.419  75
   3  -3   0 12270.2 658.879   9
   3  -3   0 12060.9 650.289  24
  -3   3   0 12364.4 588.203  14
  -3  -3   0 13510.8 676.384  77
  -3   3   0 12327.5 576.275  78
  -3  -3   0 12202.8 696.224   8
  -3   3   0 11934.8 626.166  71
  -3   3   0 12080.4 641.927  75
   3  -3   0 12712.6 665.708  32
   3   3   0 12853.4 649.634  20
  -3   3   0 12597.2 608.223  31
  -3  -3   0 12306.8 653.096   9
   3  -3   0 12580.7 612.389  77
  -4  -3   0 4655.32 420.260  77
  -4   3   0 4071.63 344.594  14
   4  -3   0 3748.30 381.942  74
  -4   3   0 3976.36 407.656  75
   4  -3   0 4809.16 424.781   9
  -4  -3   0 4071.18 391.014   9
  -4   3   0 4328.78 403.291  25
   4  -3   0 4580.06 382.799  77
   4  -3   0 4440.51 417.252  32
  -4   3   0 3830.56 394.724  71
  -4   3   0 3695.63 373.099  31
  -4  -3   0 3954.95 433.278   8
   4  -3   0 4405.84 416.030  24
  -4   3   0 4741.76 376.519  78
   4   3   0 4517.76 408.023  20
  -5   3   0 36637.5 1091.03  25
  -5   3   0 35164.0 1139.77  71
   5  -3   0 34463.1 1163.21  32
   5   3   0 35857.2 1128.18  20
   5  -3   0 35351.5 1113.46   9
  -5   3   0 35896.1 1143.41  75
  -5  -3   0 36059.5 1092.24   9
   5  -3   0 33606.3 1119.51  24
  -5   3   0 33240.4 1052.86  31
   5  -3   0 33973.2 1115.69  74
  -5   3   0 36539.8 967.227  14
   5  -3   0 34639.7 987.425  77
  -5  -3   0 35525.9 1122.85  77
  -5  -3   0 33858.9 992.055  79
  -5  -3   0 31626.6 1180.53   8
  -5   3   0 35478.5 1036.26  78
  -6  -3   0 46274.1 1212.75  79
   6  -3   0 49842.5 1325.17   9
   6  -3   0 46013.6 1344.74  24
  -6   3   0 46727.1 1242.19  25
  -6  -3   0 43988.4 1421.15   8
  -6   3   0 48371.0 1293.36  31
  -6   3   0 46045.2 1340.75  75
   6  -3   0 43768.0 1318.21  74
  -6  -3   0 45334.3 1296.27  77
  -6  -3   0 43492.6 1336.49  21
   6  -3   0 46996.5 1416.68  32
  -6   3   0 46098.5 1249.14  78
  -6  -3   0 47695.2 1240.79   9
  -6   3   0 46247.5 1357.63  71
  -7   3   0 6671.98 540.555  75
  -7   3   0 5431.14 506.779  71
  -7  -3   0 6005.10 531.635  21
   7  -3   0 6156.68 533.582  24
  -7  -3   0 6142.44 595.848   8
  -7   3   0 7142.77 535.218  78
  -7  -3   0 5937.96 481.514  79
  -7   3   0 6037.06 495.027  31
   7  -3   0 6602.36 549.723  74
  -7   3   0 6292.87 474.870  25
  -7  -3   0 5762.02 494.378  77
   7  -3   0 6026.43 559.922  32
  -8   3   0 35395.5 1221.46  79
  -8  -3   0 33670.1 1164.14  79
   8  -3   0 33725.0 1245.93  24
   8  -3   0 33920.6 1337.32  32
  -8   3   0 34294.8 1081.73  25
  -8   3   0 34586.2 1212.59  31
  -8  -3   0 31415.5 1235.40  21
   8  -3   0 34393.9 1260.65  74
  -8  -3   0 33946.8 1388.72   8
  -8  -3   0 33470.7 1291.93   7
  -8   3   0 34618.8 1199.97  78
  -8   3   0 35430.5 1237.70  75
  -8  -3   0 35194.3 1222.56  77
  -8   3   0 33131.6 1243.23  71
  -9  -3   0 1996.23 373.416  21
  -9   3   0 2200.81 357.972  75
   9  -3   0 2134.32 354.205  24
  -9   3   0 2302.21 372.559  71
  -9  -3   0 2924.82 487.569   8
  -9   3   0 2799.14 388.623  78
  -9  -3   0 2228.94 394.168   7
   9  -3   0 1905.44 350.309  74
  -9   3   0 2497.69 384.951  31
   9  -3   0 2672.86 438.176  32
  -9   3   0 2560.60 365.634  79
  -9  -3   0 2569.33 377.310  77
 -10  -3   0 50592.2 1738.70   7
 -10   3   0 50252.1 1563.83  31
  10  -3   0 47650.5 1744.55  32
 -10   3   0 53922.9 1638.52  79
  10  -3   0 48153.1 1586.83  24
 -10   3   0 49734.4 1542.02  75
 -10   3   0 50976.7 1616.96  30
 -10   3   0 52875.8 1646.92  78
 -10   3   0 50609.6 1626.99  71
 -10  -3   0 47099.2 1576.14  21
  10  -3   0 51981.0 1653.02  74
 -10  -3   0 52685.9 1902.57   8
 -11   3   0 803.376 278.510  30
  11  -3   0 749.522 303.386  32
 -11   3   0 795.944 279.203  79
 -11   3   0 832.830 317.069  31
 -11  -3   0 800.762 294.583   7
 -11   3   0 526.813 235.543  75
 -11   3   0 768.833 279.763  71
  11  -3   0 568.825 232.799  74
 -11  -3   0 517.599 296.086   8
  12  -3   0 10275.5 804.754  74
 -12   3   0 10026.8 789.593  79
 -12   3   0 10037.7 732.177  75
 -12   3   0 10051.6 764.547  31
 -12   3   0 8747.55 743.805  30
  12  -3   0 8985.19 855.128  32
 -12   3   0 8893.33 741.404  71
 -12  -3   0 8702.85 794.596   7
 -13   3   0 271.691 225.750  30
 -13   3   0 44.7566 208.144  31
 -13   3   0 30.3656 228.893  79
 -13   3   0 223.010 186.679  75
  13  -3   0 162.899 192.532  74
 -13   3   0-317.132 248.581  71
 -13  -3   0 160.253 179.758   7
 -14   3   0 5660.90 637.604  79
  14  -3   0 3976.83 626.692  32
 -14  -3   0 4753.61 623.818   7
 -14   3   0 5181.66 610.537  31
 -14   3   0 5404.27 608.725  30
  14  -3   0 5016.78 600.452  74
  15  -3   0 495.549 231.362  41
 -15   3   0 1226.75 284.458  31
  15  -3   0 320.920 330.207  32
 -15   3   0 926.952 257.973  60
 -15   3   0 124.430 258.263  81
 -15   3   0 235.629 263.591  79
 -15  -3   0 247.393 262.509  40
  15  -3   0 71.1738 1107.03  46
 -15   3   0 259.721 232.021  30
 -15  -3   0 902.366 245.866  36
 -15  -3   0 143.588 247.719  43
 -15   3   0 331.747 173.390  54
 -15  -3   0 403.827 236.124   7
 -15   3   0 1036.77 261.670  56
 -15  -3   0 598.108 312.172  64
 -16  -3   0 8136.20 809.459  64
 -16   3   0 7752.32 737.843  56
  16  -3   0 7313.44 790.265  32
  16  -3   0 5837.04 1372.97  46
 -16   3   0 7280.81 701.111  30
 -16   3   0 7422.74 723.814  81
  16  -3   0 7853.05 777.771  41
 -16  -3   0 7720.24 673.556  36
 -16  -3   0 9816.26 834.335  40
 -16   3   0 6982.47 721.529  60
 -16   3   0 6373.25 711.053  31
 -16  -3   0 6686.31 675.212  43
 -16   3   0 7556.70 721.095  54
  17  -3   0 102.989 241.789  41
 -17   3   0 392.599 177.205  60
 -17   3   0 595.687 312.377  56
 -17  -3   0-11.0073 218.807  40
 -17  -3   0 25.5601 185.947  36
 -17   3   0 211.908 196.653  81
  17  -3   0-310.128 964.837  46
 -17  -3   0 164.005 254.746  43
 -17   3   0 266.841 189.768  54
 -17  -3   0 375.291 286.748  64
 -18   3   0 3718.70 505.677  54
 -18   3   0 4816.38 569.459  60
 -18   3   0 4115.06 538.535  81
 -18  -3   0 4345.99 599.697  64
 -18  -3   0 3533.20 516.248  43
 -18  -3   0 4348.20 571.326  40
 -18   3   0 4295.84 546.460  56
  18  -3   0 4118.76 558.334  41
  19  -3   0 92.5429 221.091  57
  19  -3   0 157.934 196.585  41
  19  -3   0 69.3784 594.232  46
 -19   3   0 669.864 221.353  60
 -19   3   0 189.295 235.335  81
 -19  -3   0 167.780 287.813  64
 -19   3   0-119.448 219.074  56
 -19  -3   0-3.18729 248.875  40
  20  -3   0 792.377 254.035  38
  20  -3   0 797.980 274.796  57
 -20   3   0 686.348 229.176  81
  20  -3   0 389.162 188.340  41
 -20  -3   0 466.353 282.619  64
 -20   3   0 644.876 206.063  56
 -20   3   0 803.055 245.959  60
 -20  -3   0 815.419 319.656  40
  21  -3   0 4485.77 485.245  38
  21  -3   0 4397.95 469.905  57
 -21  -3   0 4670.30 488.341  40
 -21   3   0 3970.94 437.096  56
 -21  -3   0 4337.34 478.424  64
 -21   3   0 3857.49 400.107  81
 -21   3   0 5142.75 486.510  60
  22  -3   0 5855.22 452.286  38
 -22   3   0 5956.84 425.815  60
 -22  -3   0 6584.30 491.250  64
  22  -3   0 5868.39 456.809  57
   0   4   0 9768.88 647.877  75
   0   4   0 9193.24 645.178  14
   0   4   0 9869.60 640.715  31
   0   4   0 10045.1 695.572  12
   0  -4   0 9563.65 714.395   9
   0  -4   0 10397.8 743.019   8
   0  -4   0 10427.3 697.915  77
   1  -4   0 20510.5 1027.50   8
   1   4   0 22155.3 1016.18  12
  -1  -4   0 20959.4 1042.39   8
   1   4   0 21226.0 920.489  75
   1  -4   0 21022.5 863.800  74
  -1  -4   0 21136.9 1039.12   9
  -1   4   0 23031.4 1033.36  12
  -1   4   0 22013.4 937.206  31
   1  -4   0 20475.0 1033.39   9
  -1   4   0 21465.0 952.392  14
  -1   4   0 22250.5 980.583  75
  -1   4   0 21786.6 896.772  71
  -1   4   0 21675.9 1009.01  25
   1  -4   0 21678.7 980.352  77
  -1  -4   0 22561.9 1016.69  77
   1   4   0 20788.6 894.957  31
  -2   4   0 242.182 173.486  31
   2   4   0 377.684 204.158  12
   2  -4   0 214.915 194.507  77
   2  -4   0 1428.67 269.219  74
  -2   4   0 368.075 225.533  75
  -2  -4   0 599.167 254.810   9
  -2   4   0 497.366 243.912  25
  -2  -4   0 390.119 226.315  77
  -2  -4   0 417.453 271.809   8
   2   4   0 275.978 147.833  75
   2  -4   0 460.583 245.925   8
  -2   4   0 578.158 190.914  14
  -2   4   0 1327.92 264.437  71
   2  -4   0 558.411 224.972   9
   2   4   0 518.795 205.209  31
  -3   4   0 72352.9 1818.40  25
  -3  -4   0 70177.3 1853.54   9
   3   4   0 72393.9 1865.16  12
   3  -4   0 68733.0 1856.73   9
   3  -4   0 71092.4 1732.92  77
   3   4   0 71764.3 1792.95  20
   3   4   0 74010.1 1678.44  31
  -3   4   0 71901.7 1753.77  71
  -3   4   0 74967.2 1842.71  75
  -3  -4   0 72746.8 1950.46   8
  -3  -4   0 77263.4 1900.81  77
  -3   4   0 74216.0 1755.00  31
  -3   4   0 74930.4 1717.23  14
   3  -4   0 71547.5 1938.31   8
   3  -4   0 68854.6 1694.56  74
  -4  -4   0 44903.0 1474.67  77
  -4   4   0 41986.8 1267.92  14
   4  -4   0 38844.4 1270.03  77
   4   4   0 40472.1 1369.57  20
   4  -4   0 40155.7 1488.04   8
  -4   4   0 39969.4 1371.59  71
  -4   4   0 41537.9 1382.34  25
   4  -4   0 40455.7 1428.99   9
  -4  -4   0 38549.8 1367.89   9
  -4   4   0 38849.7 1366.76  75
   4   4   0 38538.5 1388.18  12
   4   4   0 41405.6 1288.17  31
  -4  -4   0 35898.3 1410.00   8
  -4   4   0 39851.7 1308.03  31
   4  -4   0 37874.7 1321.98  74
   5  -4   0 17962.8 1046.12   8
   5  -4   0 17854.8 953.916  74
  -5   4   0 17416.8 946.675  71
  -5   4   0 18966.2 982.783  75
   5   4   0 18958.3 1004.68  12
   5  -4   0 19767.4 1028.59  24
   5   4   0 17873.2 876.540  31
   5   4   0 18443.7 955.225  20
   5  -4   0 16091.2 950.673  32
   5  -4   0 18684.7 997.754   9
  -5  -4   0 18280.4 980.172  77
  -5   4   0 17802.2 899.232  31
  -5  -4   0 16710.2 1012.96   8
  -5   4   0 19170.7 953.499  25
  -5  -4   0 17778.9 939.835   9
  -6  -4   0 57582.3 1664.83   9
   6  -4   0 56013.8 1748.42  24
   6  -4   0 56947.0 1886.51   8
   6   4   0 54216.9 1727.00  12
  -6   4   0 54932.0 1699.41  71
  -6   4   0 57411.6 1630.54  25
  -6   4   0 54359.9 1681.22  75
   6   4   0 57070.1 1696.68  20
   6  -4   0 55569.0 1784.67  32
  -6   4   0 51202.1 1573.19  31
   6  -4   0 59164.4 1755.73   9
  -6  -4   0 59349.2 1744.83  77
  -6  -4   0 56867.5 1868.19   8
   6  -4   0 53044.4 1649.88  74
  -7  -4   0 77397.6 2065.53  77
   7  -4   0 76630.7 2153.37  32
  -7   4   0 76639.5 2055.56  71
   7  -4   0 75210.0 2017.70  74
  -7   4   0 73255.4 1910.82  31
   7  -4   0 73639.2 2212.91   8
  -7  -4   0 74006.0 2199.67   8
   7   4   0 77258.2 2091.73  12
   7   4   0 77116.4 2021.25  20
  -7   4   0 78593.9 2051.36  75
   7  -4   0 74494.0 2065.82  24
  -7   4   0 77485.2 1890.61  25
  -8   4   0 38546.8 1414.28  31
  -8   4   0 41775.3 1559.89  71
   8  -4   0 38058.0 1483.55  74
   8  -4   0 38205.4 1601.89  32
   8  -4   0 39130.2 1537.28  24
   8   4   0 41935.6 1576.49  12
  -8  -4   0 38967.8 1519.74  77
  -8   4   0 39533.7 1485.41  75
  -8   4   0 41283.5 1458.42  79
  -8  -4   0 42026.8 1716.82   8
  -8   4   0 40268.9 1383.69  25
  -9  -4   0 44508.4 1595.37  77
   9  -4   0 43648.8 1769.38  32
   9   4   0 44950.2 1655.76  12
  -9   4   0 45384.9 1580.45  31
   9  -4   0 44539.7 1652.52  74
  -9   4   0 42888.3 1639.38  71
   9  -4   0 44769.5 1675.18  24
  -9   4   0 44407.6 1563.97  79
  -9  -4   0 42747.7 1804.12   8
  -9   4   0 43560.1 1598.83  75
  10  -4   0 2633.65 513.824  32
 -10   4   0 2795.25 453.491  31
  10  -4   0 2562.30 431.228  74
  10  -4   0 3048.79 471.391  24
 -10   4   0 2699.97 441.798  71
 -10  -4   0 2608.91 545.899   8
 -10  -4   0 3130.46 516.879  77
 -10   4   0 3575.98 477.509  79
 -10   4   0 2581.80 438.530  30
 -10   4   0 2486.67 424.032  75
  11  -4   0 3110.65 560.807  32
 -11   4   0 4695.81 584.394  79
 -11   4   0 3297.61 476.644  30
 -11  -4   0 4610.85 668.830   8
 -11   4   0 3543.32 507.033  31
 -11   4   0 3192.69 506.147  71
  11  -4   0 3898.84 542.671  74
 -11   4   0 2765.91 440.181  75
  12  -4   0 7890.34 768.817  41
 -12   4   0 8056.72 718.951  79
 -12  -4   0 6389.76 684.737  43
 -12   4   0 7273.81 704.688  81
 -12  -4   0 7352.53 764.884  83
  12  -4   0 7303.36 732.785  74
 -12   4   0 6574.60 673.835  30
 -12   4   0 6796.28 676.514  31
 -12   4   0 6965.10 664.728  75
  12  -4   0 6917.87 805.264  32
 -12  -4   0 5939.71 787.561   8
 -13  -4   0 17901.5 1118.79  59
 -13  -4   0 17347.1 1071.62  40
  13  -4   0 16882.1 1100.80  57
 -13  -4   0 16839.1 1075.71  43
  13  -4   0 17358.7 1152.70  41
 -13   4   0 18366.6 1102.26  79
 -13   4   0 16254.9 988.936  75
 -13  -4   0 16098.2 1156.05  64
 -13  -4   0 16015.7 1105.84  83
  13  -4   0 15339.4 1191.72  32
 -13   4   0 17032.6 1079.05  81
  13  -4   0 17252.8 1103.47  74
 -13   4   0 15503.7 1014.14  30
 -13   4   0 16290.0 1039.46  31
 -14  -4   0 28885.1 1558.77  64
 -14   4   0 32794.3 1443.91  31
 -14   4   0 31217.5 1417.23  30
  14  -4   0 30141.9 1511.36  41
 -14  -4   0 30489.5 1441.14  43
 -14  -4   0 30726.9 1528.91  83
 -14   4   0 31758.5 1502.52  60
 -14  -4   0 32030.4 1452.26  40
 -14   4   0 32786.5 1433.30  56
  14  -4   0 30732.4 1484.16  57
  14  -4   0 30328.8 1646.95  32
 -14   4   0 31933.7 1492.32  81
  15  -4   0 6627.38 727.859  41
 -15  -4   0 8028.62 740.491  40
 -15  -4   0 8054.93 867.684  64
 -15   4   0 7366.63 761.873  60
  15  -4   0 6916.42 1549.38  46
 -15  -4   0 6875.53 739.492  83
 -15   4   0 6604.93 666.617  30
 -15   4   0 7757.98 706.958  56
 -15   4   0 7718.92 730.292  31
 -15  -4   0 6044.16 690.568  43
  15  -4   0 6566.77 698.936  57
 -15   4   0 7411.97 748.977  81
 -16  -4   0 32334.1 1445.55  40
  16  -4   0 27692.7 2956.48  46
 -16   4   0 32891.3 1482.52  81
  16  -4   0 29484.5 1411.27  57
 -16  -4   0 30882.4 1399.31  43
 -16  -4   0 32517.9 1571.22  64
  16  -4   0 33102.3 1547.13  41
 -16   4   0 32260.2 1508.93  60
 -16   4   0 34449.3 1446.04  56
 -17   4   0 10407.9 787.482  56
 -17  -4   0 8540.37 746.011  43
 -17   4   0 10152.4 821.218  81
  17  -4   0 10062.1 812.963  57
 -17  -4   0 9380.32 786.838  40
 -17   4   0 11037.4 844.828  60
 -17  -4   0 9940.11 853.560  64
  17  -4   0 9562.72 819.742  41
 -18  -4   0 8809.38 723.613  40
 -18   4   0 9202.53 748.892  60
 -18  -4   0 8940.46 754.825  64
 -18   4   0 8898.15 693.703  56
  18  -4   0 9166.50 753.226  41
  18  -4   0 8136.66 690.919  57
 -18   4   0 9773.32 749.721  81
  18  -4   0 8482.62 765.865  38
 -18  -4   0 8143.38 706.997  43
 -19   4   0 9036.08 662.708  81
 -19  -4   0 8444.24 677.972  64
  19  -4   0 7959.16 627.921  57
 -19  -4   0 7322.61 624.897  40
  19  -4   0 8694.77 682.149  41
 -19   4   0 8093.76 608.741  56
  19  -4   0 8870.05 718.297  38
 -19   4   0 8840.27 673.398  60
 -20  -4   0-59.1419 211.987  64
  20  -4   0-25.3137 149.076  41
 -20   4   0 494.557 126.238  56
 -20   4   0-30.5003 171.706  81
  20  -4   0 90.1435 129.079  57
 -20   4   0 89.4412 177.178  60
  20  -4   0-78.9042 176.428  38
  21  -4   0 1514.80 252.148  38
 -21   4   0 1692.10 250.980  60
  21  -4   0 1922.55 243.432  57
   0  -5   0-261.635 212.054   9
   0   5   0-19.2620 209.828  31
   0   5   0 112.826 216.292  25
   0  -5   0 101.203 251.434   8
   0  -5   0-253.236 234.395  77
   0   5   0-73.0651 222.801  75
   0   5   0-195.448 245.169  14
  -1   5   0 8348.16 702.821  75
   1  -5   0 8848.60 747.602  77
   1   5   0 8795.85 743.577  14
   1   5   0 8961.94 766.181  25
   1  -5   0 8424.24 783.420   9
  -1   5   0 8579.74 750.495  25
  -1   5   0 9230.61 745.346  14
  -1  -5   0 9208.55 820.204   8
   1   5   0 8514.45 680.024  31
  -1  -5   0 8888.67 760.279  77
   1  -5   0 7448.22 741.561   8
  -1  -5   0 7882.54 754.367   9
  -1   5   0 9257.50 713.700  31
   1   5   0 8142.51 739.840  12
  -2   5   0 52278.4 1735.89  75
   2  -5   0 53296.5 1906.62   8
  -2   5   0 52171.1 1695.38  14
  -2   5   0 55050.3 1816.29  25
  -2  -5   0 50974.9 1868.86   8
  -2   5   0 52856.0 1669.26  31
  -2  -5   0 53473.6 1888.96   9
  -2  -5   0 52818.6 1818.01  77
   2  -5   0 52914.6 1900.23   9
   2   5   0 52266.7 1801.45  12
   2   5   0 50784.0 1766.25  14
   2  -5   0 48244.1 1695.75  77
   2   5   0 47732.8 1552.29  31
   2   5   0 52945.5 1817.29  25
   3  -5   0 2953.34 422.269  74
  -3   5   0 3171.71 452.146  14
   3   5   0 3246.66 436.887  31
   3   5   0 3130.43 486.681  14
   3   5   0 3190.82 481.139  12
  -3  -5   0 3037.83 532.997   8
  -3   5   0 3017.65 428.116  31
   3   5   0 2919.02 459.894  25
  -3   5   0 3528.40 506.128  25
  -3  -5   0 3370.39 501.696  77
   3  -5   0 3250.49 514.782   8
   3  -5   0 3164.09 451.057  77
  -3  -5   0 2864.26 476.626   9
  -3   5   0 3406.30 486.854  75
   3  -5   0 3059.79 499.385   9
   4   5   0 10034.6 842.699  14
  -4   5   0 10606.3 802.789  71
   4   5   0 9689.84 822.382  12
  -4   5   0 11997.2 788.456  14
  -4   5   0 10321.8 802.115  75
   4  -5   0 10550.0 786.990  74
   4  -5   0 10964.2 881.907   9
  -4   5   0 10513.0 778.612  31
   4   5   0 10353.6 830.874  25
  -4  -5   0 10595.8 861.346   9
  -4   5   0 10032.6 793.697  25
   4  -5   0 11428.4 811.415  77
   4  -5   0 11225.6 901.663   8
  -4  -5   0 10161.7 842.798  77
  -4  -5   0 11167.6 918.470   8
  -5  -5   0 8958.68 774.677   9
   5   5   0 8602.73 789.622  14
  -5   5   0 10985.0 802.042  31
   5  -5   0 8933.28 793.414   9
  -5   5   0 9963.60 804.524  25
  -5  -5   0 8614.50 842.524   8
  -5   5   0 9859.37 788.808  71
  -5  -5   0 9524.56 831.157  77
   5  -5   0 9874.99 868.396   8
   5  -5   0 8820.58 750.602  74
   5   5   0 7511.70 735.381  25
   5   5   0 9752.20 827.332  12
  -5   5   0 9415.12 794.107  75
  -6  -5   0 14282.1 1083.93   8
  -6   5   0 14661.9 991.346  75
   6  -5   0 13295.7 933.559  74
   6   5   0 15385.4 1058.09  14
   6   5   0 13063.9 921.599  25
  -6   5   0 15578.3 969.039  31
  -6   5   0 15327.4 961.891  25
  -6   5   0 14744.9 991.120  71
   6  -5   0 15260.4 1105.54   8
   6   5   0 14527.3 1018.20  12
  -6  -5   0 14112.3 1043.15  77
   7   5   0 33633.8 1539.98  12
  -7  -5   0 30721.8 1593.97   8
  -7  -5   0 32613.6 1584.65  77
   7  -5   0 33566.3 1503.64  74
  -7   5   0 35947.2 1539.71  75
  -7   5   0 31635.2 1397.71  31
   7   5   0 36817.6 1623.67  14
   7  -5   0 29922.4 1611.03   8
  -7   5   0 36868.9 1475.13  25
   8   5   0 19908.4 1205.46  14
  -8   5   0 21342.3 1105.97  25
   8  -5   0 18604.0 1147.04  74
  -8   5   0 20442.2 1143.24  31
  -8   5   0 18165.9 1120.47  75
   8  -5   0 17596.3 1246.26   8
  -8  -5   0 19495.5 1187.82  77
  -8  -5   0 18358.0 1270.34   8
   8   5   0 20364.0 1206.31  12
  -9   5   0 16362.9 1049.18  31
  -9   5   0 15332.0 1048.72  35
  -9   5   0 15991.0 991.529  55
   9  -5   0 16759.8 1098.72  82
  -9  -5   0 16533.1 1196.72   8
   9  -5   0 18329.5 1175.18  41
  -9  -5   0 17470.0 1207.48  83
   9  -5   0 15318.9 1216.93   8
  -9  -5   0 15935.7 1132.06  59
   9  -5   0 16776.4 1096.36  74
   9   5   0 16774.7 1108.28  14
  -9  -5   0 17960.9 1074.11  43
  -9   5   0 17563.1 1092.54  63
  -9   5   0 17819.6 1087.90  81
  -9   5   0 17601.0 1096.37  75
  -9  -5   0 14304.4 1071.67  64
  -9  -5   0 14281.2 1064.78  77
 -10   5   0 9706.85 843.138  35
 -10   5   0 10389.2 822.804  31
  10  -5   0 10162.1 862.360  82
 -10   5   0 10592.1 862.930  81
 -10  -5   0 10715.6 845.561  43
 -10   5   0 9188.33 755.868  55
 -10  -5   0 10837.1 1019.21   8
  10   5   0 9166.44 822.592  14
 -10  -5   0 9068.20 861.543  77
 -10  -5   0 9199.42 876.770  64
 -10  -5   0 9717.47 933.489  83
  10  -5   0 9904.29 1019.55   8
 -10  -5   0 7637.70 796.913  59
  10  -5   0 9226.38 816.102  74
  10  -5   0 10471.3 917.983  41
 -10   5   0 9348.46 808.046  75
 -11   5   0 3577.11 498.947  31
 -11   5   0 2819.10 479.984  81
  11  -5   0 2261.29 506.558  32
 -11  -5   0 1945.67 423.589  59
 -11  -5   0 2908.34 546.077  64
  11  -5   0 2549.05 504.262  41
 -11  -5   0 2491.46 512.235  83
 -11  -5   0 2577.96 487.384  43
 -11   5   0 2655.88 471.759  35
  11  -5   0 3037.08 507.242  82
  12  -5   0 17843.5 1292.13  32
 -12   5   0 19838.8 1165.67  35
 -12  -5   0 21443.4 1296.95  59
 -12  -5   0 20783.3 1318.22  83
 -12  -5   0 21146.5 1308.23  64
 -12  -5   0 20574.8 1194.67  43
  12  -5   0 20148.9 1263.18  41
 -12   5   0 21358.9 1209.36  81
 -12   5   0 19235.6 1143.66  31
 -13  -5   0 3526.32 539.116  43
 -13   5   0 4116.30 564.277  81
  13  -5   0 4850.71 632.170  41
 -13   5   0 3963.81 522.369  35
 -13  -5   0 4970.42 651.257  59
 -13  -5   0 4677.33 633.996  83
 -13  -5   0 4316.77 616.029  64
 -14  -5   0 1618.80 417.622  64
 -14   5   0 1038.22 329.019  60
  14  -5   0 1688.74 386.336  41
  14  -5   0 2493.37 398.021  57
 -14  -5   0 1105.30 339.477  59
 -14  -5   0 1423.35 357.328  43
 -14   5   0 2090.05 419.226  81
 -14  -5   0 1227.08 381.674  83
 -15   5   0 40913.4 1579.36  81
 -15  -5   0 38907.8 1569.74  64
  15  -5   0 39875.5 1517.92  57
  15  -5   0 40312.1 1653.55  41
  15  -5   0 40729.7 1642.28  38
 -15  -5   0 35610.3 1557.95  83
 -15  -5   0 37786.3 1501.36  59
 -15  -5   0 39679.8 1527.33  43
 -15   5   0 39853.5 1596.30  60
  16  -5   0 7090.30 689.494  38
 -16  -5   0 7800.31 680.980  43
 -16   5   0 7322.08 689.796  60
 -16   5   0 8833.83 712.374  81
 -16  -5   0 7737.67 680.039  83
 -16  -5   0 7609.55 681.667  64
  16  -5   0 8882.05 752.768  41
  16  -5   0 7936.44 641.598  57
  17  -5   0 13286.1 850.883  41
 -17  -5   0 11530.5 786.638  43
  17  -5   0 14870.6 816.998  57
 -17   5   0 12936.5 841.702  60
  17  -5   0 13880.6 881.521  38
 -17   5   0 14451.0 853.186  81
 -18   5   0 13701.5 753.379  81
  18  -5   0 12093.5 745.999  41
  18  -5   0 11643.5 742.714  38
 -18   5   0 12317.0 723.878  60
  18  -5   0 11923.0 645.264  57
 -19   5   0 16766.0 724.627  60
 -19   5   0 16913.2 730.347  81
  19  -5   0 16400.4 758.497  38
  19  -5   0 16508.4 677.170  44
   0  -6   0 16548.3 1072.47  51
   0  -6   0 16966.6 970.780  43
   0  -6   0 17570.1 1153.93  77
   0   6   0 18007.3 1023.23  31
   0   6   0 14978.1 1047.62  33
   0   6   0 18057.4 1115.47  14
   0   6   0 16737.7 1092.96  25
   0  -6   0 17439.7 1200.37   8
   0  -6   0 16137.6 1097.61  82
   0  -6   0 17100.2 1011.27  44
   0  -6   0 16646.4 1162.52  47
  -1  -6   0 818.046 272.312  43
  -1  -6   0 720.408 280.846  51
   1   6   0 1008.24 326.367  14
  -1   6   0 749.481 312.171  25
   1  -6   0 754.422 283.647   8
   1  -6   0 642.100 281.333  47
  -1  -6   0 419.548 294.284  77
   1  -6   0 733.305 256.065  44
   1   6   0 706.186 304.414  25
  -1  -6   0 354.330 250.749   8
  -1   6   0 478.236 251.914  14
   1  -6   0 1468.67 326.734  82
  -1  -6   0 650.438 284.697  47
   1  -6   0 588.679 235.409  77
  -1   6   0 216.493 256.533  33
  -1   6   0 750.183 273.594  31
   1  -6   0 1196.97 251.500  43
   1  -6   0 944.539 327.569  51
  -2   6   0 22792.9 1219.93  63
  -2  -6   0 22843.5 1338.60  77
  -2  -6   0 21083.7 1097.65  43
   2   6   0 22334.7 1277.20  14
   2  -6   0 20939.0 1132.18  44
   2  -6   0 21015.7 1086.66  43
  -2   6   0 23504.5 1273.57  25
  -2  -6   0 22488.5 1275.19  59
   2  -6   0 22754.6 1263.34  51
   2  -6   0 21843.5 1327.86  47
  -2  -6   0 23464.4 1389.19  47
   2  -6   0 22952.1 1336.43  82
  -2  -6   0 21538.5 1333.73   8
  -2   6   0 22422.5 1198.28  14
   2   6   0 21757.6 1273.01  25
  -2   6   0 22895.1 1271.22  35
   2  -6   0 23873.6 1324.12  77
  -2   6   0 22797.7 1220.07  75
   2  -6   0 22736.5 1337.06   8
  -2   6   0 23141.5 1182.10  31
   3   6   0 33496.6 1553.25  25
  -3  -6   0 32697.3 1585.53  59
  -3   6   0 32255.7 1473.26  75
  -3   6   0 33181.9 1474.53  63
  -3  -6   0 29319.9 1565.59   8
   3   6   0 33517.0 1566.63  14
   3  -6   0 33968.9 1542.73  51
  -3   6   0 33472.8 1425.29  31
   3  -6   0 31468.8 1574.73  82
  -3   6   0 31470.8 1464.52  25
  -3   6   0 32541.9 1552.99  35
   3  -6   0 32610.2 1604.06   8
  -3  -6   0 31019.6 1577.55  47
  -3  -6   0 37763.5 1700.65  77
  -3  -6   0 31016.7 1339.10  43
   3  -6   0 31234.3 1393.72  44
   3  -6   0 32485.5 1590.68  47
  -4   6   0-490.888 254.906  25
  -4  -6   0 766.734 268.019  59
  -4   6   0 308.366 220.160  31
  -4   6   0 268.570 185.091  63
  -4  -6   0 42.3087 294.002  47
  -4  -6   0 16.5022 176.340  43
   4  -6   0-610.838 371.115   8
  -4  -6   0-67.9086 335.470  83
   4  -6   0 597.473 233.887  82
  -4   6   0 339.512 208.019  35
   4  -6   0 60.6063 237.557  51
  -4  -6   0-77.9466 356.737   8
  -4   6   0 251.328 245.471  75
   4   6   0 601.026 285.674  25
   4  -6   0-80.1728 342.927  47
   4  -6   0 99.8242 199.875  44
   5  -6   0 13860.9 1000.54  51
   5  -6   0 12963.0 925.472  44
   5   6   0 13781.8 965.062  25
  -5  -6   0 12430.5 1009.77  47
  -5  -6   0 12582.9 1064.95  83
   5  -6   0 12965.6 1017.61  82
  -5  -6   0 13533.9 1060.87  59
  -5  -6   0 13222.3 900.370  43
  -5   6   0 14007.8 979.081  25
  -5   6   0 14639.8 1047.76  35
  -5   6   0 13781.4 939.900  31
  -5   6   0 12161.5 930.418  63
   5  -6   0 13354.2 1006.67  47
   6  -6   0 7888.23 761.375  51
  -6  -6   0 6788.05 798.837  83
   6  -6   0 7775.57 807.446  82
   6  -6   0 7525.36 721.836  44
  -6  -6   0 7258.08 760.115  47
  -6   6   0 7667.98 706.804  31
  -6   6   0 7497.00 722.468  25
  -6   6   0 7759.15 784.099  35
  -6  -6   0 7463.52 697.717  43
   6  -6   0 7450.00 761.393  47
  -6   6   0 7742.74 746.341  63
  -6  -6   0 6538.83 756.940  59
  -7   6   0 36613.0 1636.53  35
  -7  -6   0 32309.1 1649.42  59
  -7  -6   0 36252.9 1486.22  43
   7  -6   0 33934.0 1641.04  82
  -7   6   0 32696.5 1445.22  55
  -7   6   0 36726.1 1516.74  25
  -7  -6   0 33389.9 1701.88  83
   7  -6   0 33769.1 1535.47  51
   7  -6   0 37103.4 1606.33  44
  -7   6   0 38481.4 1631.99  63
  -7   6   0 36002.1 1512.56  31
  -8  -6   0 18508.1 1259.69  59
  -8  -6   0 18211.2 1079.88  43
  -8   6   0 17134.2 1051.05  55
  -8   6   0 17500.1 1124.29  63
   8  -6   0 18262.7 1159.55  44
   8  -6   0 17639.4 1102.78  51
   8  -6   0 17599.0 1184.03  82
  -8   6   0 18966.9 1110.52  81
  -8  -6   0 17649.2 1253.26  83
  -8   6   0 17979.1 1081.82  31
  -8   6   0 18288.3 1162.71  35
  -9   6   0 35162.1 1501.22  81
  -9   6   0 32394.0 1401.50  55
   9  -6   0 33989.0 1578.35  44
  -9  -6   0 31380.3 1646.15  83
   9  -6   0 31396.7 1535.24  82
  -9  -6   0 31789.0 1429.10  43
  -9  -6   0 31465.8 1607.71  59
  -9   6   0 32523.6 1523.96  35
 -10   6   0 515.414 202.229  55
 -10  -6   0 790.683 341.460  59
  10  -6   0 522.409 284.770  82
 -10  -6   0 510.887 342.037  83
 -10  -6   0 433.795 274.577  43
  10  -6   0 1269.18 298.285  41
  10  -6   0 877.682 311.084  44
 -10   6   0 831.865 313.649  81
 -10   6   0 596.822 275.973  35
  11  -6   0 40955.7 1686.68  44
 -11  -6   0 43007.0 1792.41  59
 -11   6   0 45569.0 1715.89  35
  11  -6   0 46784.7 1753.63  41
 -11  -6   0 40959.2 1584.81  43
 -11   6   0 46444.7 1666.69  81
 -11  -6   0 45081.3 1892.42  83
  11  -6   0 43775.2 1704.44  82
 -12  -6   0 236.844 272.906  43
 -12  -6   0 183.296 263.394  59
  12  -6   0-143.111 164.731  82
 -12  -6   0-38.5157 291.644  83
  12  -6   0 350.737 263.028  44
 -12   6   0 36.6819 181.929  81
  12  -6   0-102.190 270.328  41
 -12   6   0-74.4366 230.382  35
 -13   6   0 11695.4 846.479  60
 -13  -6   0 11357.4 883.083  59
  13  -6   0 12887.6 891.870  44
  13  -6   0 12423.5 876.180  41
 -13   6   0 13057.7 853.323  81
 -13  -6   0 12415.9 938.625  83
 -13  -6   0 11996.5 817.913  43
  14  -6   0 5617.46 566.243  44
 -14  -6   0 4312.87 532.212  83
 -14  -6   0 5402.61 526.129  43
 -14  -6   0 5024.19 560.673  59
  14  -6   0 4999.68 535.614  41
 -14   6   0 5677.74 564.878  60
  14  -6   0 5455.79 521.844  38
 -14   6   0 4993.30 510.041  81
  15  -6   0 37.0882 164.943  44
 -15  -6   0 147.126 160.678  59
 -15  -6   0 301.738 194.091  83
  15  -6   0 208.292 193.798  41
 -15   6   0 458.241 233.429  60
 -15   6   0 266.663 175.281  81
 -15  -6   0 51.5311 163.707  43
  15  -6   0 270.108 129.357  38
  16  -6   0 763.662 187.278  38
 -16  -6   0 202.747 191.878  43
 -16   6   0 933.570 220.144  81
  16  -6   0 880.759 200.790  44
 -16   6   0 557.590 227.394  60
 -17   6   0 5858.32 412.270  81
 -17   6   0 6422.23 441.075  60
   0  -7   0-114.937 321.630  47
   0  -7   0-2.50646 234.778  43
   0  -7   0-255.181 228.923  82
  -1  -7   0 34787.2 1684.59  47
   1  -7   0 35751.8 1620.88  82
   1  -7   0 35273.2 1366.60  43
   1  -7   0 31371.7 1597.54  47
  -1  -7   0 35005.9 1373.64  43
   2  -7   0 3160.86 448.836  43
   2  -7   0 3396.53 564.275  47
   2  -7   0 4015.06 610.743  82
  -2   7   0 4062.06 525.737  63
  -2  -7   0 3853.77 619.142  47
  -2  -7   0 3770.02 489.095  43
   3  -7   0 34603.2 1612.15  47
  -3  -7   0 34814.9 1370.46  43
   3  -7   0 35484.9 1640.55  82
   3  -7   0 33829.4 1317.92  43
   3  -7   0 31641.2 1349.46  44
  -3   7   0 35983.4 1524.09  35
  -3   7   0 34687.2 1451.18  63
  -3  -7   0 32603.6 1492.44  59
  -3  -7   0 32580.3 1614.79  47
  -4  -7   0 25975.5 1406.33  47
  -4  -7   0 26634.1 1201.21  43
   4  -7   0 26665.8 1163.78  43
   4  -7   0 26409.6 1241.11  44
  -4   7   0 26419.5 1329.90  35
   4  -7   0 26528.0 1428.01  82
  -4  -7   0 26578.5 1372.82  59
  -4   7   0 26726.5 1271.14  63
   4  -7   0 25816.5 1376.75  47
   5  -7   0 23785.6 1191.78  44
  -5   7   0 22752.2 1169.66  55
  -5   7   0 26008.5 1251.48  63
   5  -7   0 23731.2 1340.11  82
   5  -7   0 24818.1 1112.70  43
  -5   7   0 24807.7 1289.31  35
  -5  -7   0 25717.3 1372.91  59
  -5  -7   0 25099.6 1348.10  47
   5  -7   0 23985.4 1301.05  47
  -5  -7   0 24427.2 1162.61  43
  -6  -7   0 14051.3 972.870  47
  -6  -7   0 13632.4 871.119  43
  -6   7   0 14333.2 914.475  55
  -6  -7   0 12027.4 945.677  59
   6  -7   0 14469.5 1040.53  82
   6  -7   0 14631.8 847.505  43
   6  -7   0 12568.0 882.092  44
  -6   7   0 13279.0 943.989  35
  -6   7   0 13538.7 894.685  63
   6  -7   0 13035.1 934.167  47
  -7  -7   0 456.807 199.130  43
  -7   7   0 100.822 271.990  35
   7  -7   0 265.833 284.906  82
  -7   7   0 219.346 211.685  55
  -7  -7   0 356.363 264.208  59
   7  -7   0 290.754 194.910  43
   7  -7   0 482.999 239.487  44
   8  -7   0 7917.26 741.981  82
   8  -7   0 8192.92 714.651  44
  -8  -7   0 7776.77 757.262  59
  -8  -7   0 7290.73 637.554  43
  -8   7   0 7643.10 643.438  55
  -8   7   0 8275.55 722.656  35
   9  -7   0 5952.46 626.523  82
  -9  -7   0 6886.03 689.851  59
  -9  -7   0 6616.18 591.301  43
  -9   7   0 5841.15 548.973  55
   9  -7   0 5943.68 611.473  44
  -9   7   0 6116.96 607.278  35
 -10  -7   0 13065.3 771.859  43
  10  -7   0 12653.2 835.842  82
  10  -7   0 12731.9 824.136  44
 -10  -7   0 12102.2 881.150  59
 -10   7   0 14033.3 774.308  55
  11  -7   0 418.697 185.901  82
 -11  -7   0-64.4548 203.892  43
 -11  -7   0 79.5391 209.074  59
 -11   7   0 246.533 197.055  60
  11  -7   0 368.946 223.913  44
 -11   7   0 350.559 160.236  81
  12  -7   0 1341.50 271.339  82
 -12  -7   0 1045.21 237.440  43
 -12   7   0 1077.27 255.480  60
  12  -7   0 1052.44 254.440  44
 -12  -7   0 1090.83 302.228  59
 -12   7   0 1414.68 220.330  81
 -13  -7   0 110.145 145.972  43
  13  -7   0 243.859 144.624  44
 -13   7   0-120.050 177.507  60
   0   8   0 2238.30 344.885  55
   0  -8   0 2326.12 403.744  47
  -1  -8   0-273.771 153.883  43
  -1  -8   0 152.482 218.606  47
  -1   8   0-75.9269 196.084  55
   1  -8   0-19.5744 191.047  47
   2  -8   0 44.1882 168.873  47
  -2  -8   0 186.741 215.325  47
  -2   8   0 81.7984 167.787  55
   2  -8   0 234.727 139.768  82
   3  -8   0 170.205 177.542  47
   3  -8   0 177.151 188.983  82
  -3  -8   0-309.835 166.576  43
  -3  -8   0 128.427 171.110  47
  -3   8   0 128.185 173.848  55
  -4   8   0 1750.99 294.583  55
  -4  -8   0 2400.71 303.926  43
   4  -8   0 1257.11 314.449  82
   4  -8   0 1726.83 309.839  47
  -4  -8   0 1451.46 276.158  47
  -5  -8   0 2928.57 317.620  43
  -5   8   0 3359.17 370.763  55
   5  -8   0 3017.78 399.013  82
   5  -8   0 2247.09 345.425  47
  -5  -8   0 2843.87 347.811  47
  -6   8   0 653.278 194.184  55
   6  -8   0 919.861 244.699  82
   7  -8   0 175.987 142.696  82
 -24   0   1 218.485 183.187  64
 -23   0   1-140.732 234.679  64
 -22   0   1-58.3321 281.368  64
 -21   0   1 14.9827 278.992  64
 -21   0   1 12.6520 171.765  54
 -20   0   1-107.062 232.423  56
 -20   0   1-354.295 207.493  54
  19   0  -1 357.172 215.456  26
 -19   0   1 138.869 168.002  54
 -19   0   1-7.15346 240.557  30
 -19   0   1-251.680 212.109  56
 -18   0   1-85.4272 271.475  30
 -18   0   1 71.4065 252.050  56
  18   0  -1 148.003 210.981  26
 -18   0   1 205.905 206.475  40
 -18   0   1-3.46911 226.126  54
 -17   0   1 569.714 219.702  40
  17   0  -1-44.6430 229.559  26
 -17   0   1-252.566 234.822  56
 -17   0   1 147.513 200.282  79
  17   0  -1-852.395 300.333  18
  17   0  -1 4.49775 184.154  16
 -17   0   1 18.9227 184.968  30
  17   0  -1-563.246 263.080  72
 -17   0   1-584.269 242.779  54
 -16   0   1 321.518 142.376  79
 -16   0   1 28.3621 196.938  30
  16   0  -1-31.2664 191.818  16
  16   0  -1-89.1325 285.431  72
  16   0  -1 174.490 209.244  18
  16   0  -1 36.5936 234.981  32
  16   0  -1 189.171 257.033  26
  15   0  -1 31.1871 191.506  72
  15   0  -1-79.8879 161.064  16
 -15   0   1 118.274 183.069  30
 -15   0   1 85.8961 184.305  79
  15   0  -1 23.8953 189.149  18
  15   0  -1 63.8372 241.021  32
 -14   0   1-34.7911 166.314  30
 -14   0   1 227.333 221.726  79
  14   0  -1 25.2349 174.630  32
  14   0  -1 220.732 231.250  72
  14   0  -1 103.060 193.416  16
 -13   0   1 86.1655 195.867  79
 -13   0   1 84.9469 193.209  76
 -13   0   1 44.7380 166.316  30
  13   0  -1 49.2726 196.103  72
  13   0  -1 121.227 192.422  16
  13   0  -1 61.0565 153.645  32
  12   0  -1-38.6532 176.287  16
  12   0  -1 74.5161 156.149  23
 -12   0   1-9.39451 189.597  79
  12   0  -1-89.0857 200.633  72
 -12   0   1 315.436 183.849  30
  12   0  -1-330.210 196.798  32
 -12   0   1-85.9998 235.229  76
 -11   0   1 235.046 212.917  76
  11   0  -1 158.396 138.992  32
  11   0  -1 6.26429 145.976  23
 -11   0   1 33.6542 192.196  79
  11   0  -1 139.963 182.978  16
  10   0  -1 66.8349 147.252  23
  10   0  -1 28.2266 130.978  32
 -10   0   1 88.2721 124.179  30
  10   0  -1-35.8811 165.717  16
 -10   0   1-5.08771 184.102  79
  -9   0   1 216.688 197.450  76
   9   0  -1 49.4890 112.736  19
  -9   0   1 99.4875 81.8938  73
  -9   0   1 22.0778 167.886  79
   9   0  -1 260.120 140.314  32
   9   0  -1 131.880 160.291  23
  -9   0   1 173.814 165.143  30
   8   0  -1 35.9836 127.452  23
   8   0  -1-34.0798 146.454  68
  -8   0   1 137.157 161.883  76
   8   0  -1 85.4363 111.117  19
  -8   0   1 219.773 162.551  68
  -8   0   1 228.717 141.620  30
  -8   0   1-7.26005 146.012  79
   7   0  -1 111.959 125.394  23
  -7   0   1 39.7085 109.465  67
   7   0  -1 103.467 110.529  67
  -7   0   1-52.7149 134.629  68
  -7   0   1 14.4387 150.204  79
  -7   0   1 71.2921 120.331   3
  -7   0   1-59.5530 148.099  76
   7   0  -1 141.896 122.428  19
   7   0  -1 206.278 117.233  66
  -7   0   1 86.9842 67.3125   5
   7   0  -1 177.870 141.422  68
   7   0  -1-44.8349 145.551   3
   6   0  -1 705.056 162.970  68
   6   0  -1 152.828 106.061  66
   6   0  -1 144.892 152.892   1
  -6   0   1 167.224 126.715  78
  -6   0   1 218.864 127.252   3
   6   0  -1 49.0062 93.6394  67
  -6   0   1 343.223 94.8029   5
  -6   0   1 189.423 128.227  67
   6   0  -1 134.266 132.553  69
   6   0  -1 51.8029 97.1053  23
  -6   0   1 104.094 122.923  79
  -6   0   1 447.766 151.899  76
   6   0  -1 122.940 134.193   3
  -6   0   1 579.767 161.209  68
   5   0  -1 186.854 112.876  68
  -5   0   1 133.629 76.8762   5
  -5   0   1 205.432 131.093  68
   5   0  -1 301.996 127.956  67
   5   0  -1 281.116 131.545   3
  -5   0   1 120.513 34.2926  65
   5   0  -1 112.364 92.6471  66
   4   0  -1 599.228 111.971  66
  -4   0   1 535.683 68.7323  65
  -4   0   1 473.320 129.391  67
  -4   0   1 525.113 139.141  68
   4   0  -1 412.064 123.200   3
   4   0  -1 461.748 119.409  67
  -4   0   1 377.485 117.332   3
   3   0  -1 408.592 78.6014  66
   3   0  -1 388.538 101.107   3
  -3   0   1 340.997 94.4935   3
  -3   0   1 457.335 73.4199  65
   3   0  -1 298.519 98.8400  67
  -2   0   1 220.999 65.8665  65
   2   0  -1 94.2322 61.1423   3
  -2   0   1 121.248 49.1246  66
   2   0  -1 63.5757 63.4093  67
  -2   0   1 83.7734 66.4811  68
   2   0  -1 85.1901 45.3092  66
  -2   0   1 89.6926 44.9476   2
   1   0  -1 104.440 45.3874   6
  -1   0   1 53.5761 32.8236   2
  -1   0   1 38.3928 45.4985  68
   1   0  -1 38.5363 39.2818   3
   1   0  -1 126.940 37.7439  66
   1   0  -1 55.5098 42.6911  67
  -1   0   1 32.8194 51.2142  65
  -1   0  -1 203.615 48.0788   4
  -1   0  -1 62.6478 49.9123  69
   2   0   1 194.624 72.3541   5
  -2   0  -1 187.120 64.2981  68
  -2   0  -1 369.859 108.946   1
   2   0   1 184.872 61.8166  65
  -2   0  -1 255.936 98.0568  69
  -3   0  -1 19.7775 71.8381  68
   3   0   1 68.5831 83.0400   5
  -3   0  -1 159.440 119.836   1
   3   0   1 22.8504 51.2106  65
   3   0   1-25.9125 94.9248   3
  -3   0  -1 258.289 113.509  69
  -4   0  -1-4.46735 112.179  69
   4   0   1 24.0278 105.713  67
   4   0   1 16.7119 105.607   3
   4   0   1 77.1851 84.3053   5
  -4   0  -1 52.9770 86.7519  68
  -4   0  -1 142.538 140.980   1
   4   0   1 14.7287 37.8093  65
  -5   0  -1 204.268 152.552   1
   5   0   1 135.554 105.516   5
   5   0   1 119.580 117.482   3
   5   0   1 33.6391 106.266  67
  -5   0  -1 60.1906 135.569  69
  -5   0  -1 35.1598 93.9493  68
  -6   0  -1 33.4884 135.604  79
  -6   0  -1 603.101 188.216   1
  -6   0  -1 361.013 135.239  17
  -6   0  -1 179.393 139.927  70
   6   0   1 208.501 146.503   1
  -6   0  -1 36.9055 154.295  69
  -6   0  -1 49.0016 116.970  76
  -6   0  -1 11.6554 100.394  68
   6   0   1 124.066 176.840  69
   6   0   1 119.637 125.641  67
   6   0   1 51.3741 115.020   3
   6   0   1 43.5664 113.083  16
  -7   0  -1 103.979 150.733  79
   7   0   1 18.7203 111.168   3
  -7   0  -1 0.22848 124.011  70
   7   0   1 113.137 103.029  23
  -7   0  -1 105.581 124.331  76
  -7   0  -1 337.621 127.813  68
  -7   0  -1 11.9476 117.288  21
   7   0   1 87.7155 109.911  16
   7   0   1-17.9197 117.067  67
  -8   0  -1 31.1465 110.883  68
   8   0   1 37.3418 146.726  16
  -8   0  -1 182.983 129.732  30
  -8   0  -1 198.342 142.332  21
  -8   0  -1 27.0454 170.551  70
  -8   0  -1 84.3240 173.456  76
   8   0   1 135.933 109.636  23
  -8   0  -1 319.426 195.057  79
   9   0   1-215.182 141.143  24
  -9   0  -1 331.490 215.632  79
  -9   0  -1 134.415 120.975  21
  -9   0  -1 155.956 150.815  30
   9   0   1 106.010 150.513  16
   9   0   1 30.2399 112.111  23
  -9   0  -1-21.8550 166.042  76
 -10   0  -1 478.298 180.870  30
  10   0   1 34.8663 154.372  16
 -10   0  -1-196.432 183.105  79
  10   0   1 192.710 136.474  24
 -10   0  -1-9.57079 125.462  21
  10   0   1 223.065 170.890  32
  11   0   1 29.7871 167.606  16
  11   0   1 180.965 180.142  32
 -11   0  -1-36.3991 161.455  30
  11   0   1-44.8678 200.777  18
 -11   0  -1 74.8730 200.462  79
  11   0   1 436.417 152.826  24
 -12   0  -1 124.960 219.405  79
  12   0   1 25.2514 190.137  18
 -12   0  -1 247.899 171.515  30
  12   0   1 450.694 210.722  32
  12   0   1 64.2716 191.680  16
  13   0   1 34.9225 209.203  18
 -13   0  -1 163.564 208.733  79
  13   0   1 143.958 190.778  32
  13   0   1 60.9480 162.474  16
 -13   0  -1-54.5706 194.520  30
  14   0   1 18.8245 210.250  18
  14   0   1 218.342 179.358  16
 -14   0  -1 214.424 197.888  79
 -14   0  -1 61.7941 179.479  30
  14   0   1 79.0430 184.800  32
 -15   0  -1 251.707 238.777  79
 -15   0  -1 38.1290 174.407  30
  15   0   1 24.0776 169.204  32
  15   0   1-95.4453 213.586  18
  15   0   1 241.606 254.030  72
  16   0   1-268.713 223.941  72
 -16   0  -1 486.689 263.802  30
 -16   0  -1-16.2542 266.672  79
  16   0   1 86.7802 170.638  18
  16   0   1 56.8774 224.808  32
  17   0   1 281.325 243.488  32
  17   0   1 291.132 152.235  18
 -17   0  -1-35.6941 306.707  56
 -17   0  -1 298.137 264.899  79
 -17   0  -1-40.5796 202.544  30
 -17   0  -1 358.622 175.221  60
  17   0   1 112.932 219.403  72
 -17   0  -1 110.032 156.627  54
 -18   0  -1 86.6518 223.577  56
  18   0   1 151.091 209.010  32
 -18   0  -1-143.936 215.171  54
  18   0   1-184.666 236.119  26
 -18   0  -1 9.38012 219.344  30
 -18   0  -1 550.434 191.223  60
 -19   0  -1 1.15973 195.114  60
 -19   0  -1 65.4415 163.578  54
 -20   0  -1 175.630 282.917  64
 -20   0  -1-16.4739 129.915  60
 -21   0  -1-88.7178 333.952  64
 -22   0  -1-75.6415 265.769  64
 -23   0  -1 131.140 213.004  64
 -24   0  -1 18.1044 156.759  64
  24  -1  -1 2463.92 277.501  57
 -23  -1   1 38.4144 221.954  64
 -23   1   1 197.150 231.476  64
 -22  -1   1 17817.7 961.469  64
 -22  -1   1 18088.2 905.825  40
 -21  -1   1 2897.83 454.463  64
 -21  -1   1 2734.78 420.095  40
 -21   1   1 2699.14 411.771  54
 -21   1   1 2826.78 448.766  56
 -20   1   1 12600.2 879.365  54
 -20  -1   1 13130.8 894.730  40
 -20   1   1 12103.0 917.668  56
 -20  -1   1 12790.3 956.371  64
 -19  -1   1 7048.26 759.988  64
 -19   1   1 6913.09 713.631  56
 -19   1   1 7000.63 680.406  54
 -19  -1   1 6799.22 683.827  40
 -18   1   1 18524.8 1134.52  56
 -18   1   1 19176.2 1107.11  54
 -18  -1   1 19518.4 1128.37  40
 -18   1   1 19578.9 1132.65  30
 -18  -1   1 19001.8 1207.88  64
  18   1  -1 13734.3 1222.94  26
  18  -1  -1 18280.2 1151.82  26
  18  -1  -1 19231.0 1203.30  32
 -18  -1   1 18835.2 1075.74  30
  17   1  -1 309.218 202.217  16
 -17   1   1 585.033 248.886  30
 -17  -1   1 241.405 249.868  30
 -17  -1   1 127.491 235.277  79
  17  -1  -1 329.669 221.510  72
  17  -1  -1 541.262 302.440  32
 -17   1   1 866.414 263.736  49
  17   1  -1-97.3486 225.522  26
  17  -1  -1 645.100 245.754  26
 -17   1   1 522.835 296.100  54
 -17  -1   1 560.798 281.475  40
  17   1  -1 516.598 256.798  72
 -17  -1   1 856.498 242.995   7
 -17  -1   1-549.876 297.927  56
 -17   1   1 468.328 266.848  79
  17  -1  -1 724.636 307.524  18
 -17   1   1 397.388 234.704  56
  17   1  -1 608.647 243.170  18
  16  -1  -1 5660.88 635.700  72
  16  -1  -1 4993.11 622.771  18
 -16  -1   1 5102.49 601.968  79
 -16   1   1 4523.66 562.503  30
  16   1  -1 5765.34 658.339  72
  16  -1  -1 5480.87 639.825  32
 -16  -1   1 4414.85 547.567  30
  16   1  -1 4818.72 566.375  16
  16  -1  -1 5288.40 623.025  26
  16   1  -1 5270.80 623.301  18
 -16   1   1 5140.30 603.220  79
 -15  -1   1 8602.04 752.825  79
  15  -1  -1 8734.84 769.956  72
  15   1  -1 7590.93 720.084  72
 -15  -1   1 8525.63 716.600  76
  15  -1  -1 8835.72 774.679  32
 -15   1   1 8314.06 739.179  79
  15   1  -1 8896.30 750.451  16
 -15  -1   1 8412.21 710.608  30
 -15   1   1 8205.33 720.362  30
  15  -1  -1 9004.21 786.665  18
  15  -1  -1 8583.29 755.806  26
  14   1  -1 48628.4 1551.91  23
 -14   1   1 51001.6 1685.65  30
  14  -1  -1 46528.8 1656.17  16
  14   1  -1 47690.8 1635.83  16
 -14  -1   1 48591.9 1649.76  79
 -14   1   1 48279.5 1670.37  79
  14  -1  -1 49376.5 1741.44  18
  14  -1  -1 48305.4 1718.13  32
  14   1  -1 45666.9 1664.22  72
 -14  -1   1 49361.2 1613.17  76
 -14  -1   1 48575.3 1596.18  30
  14  -1  -1 46002.9 1632.27  72
  14  -1  -1 45839.4 1619.65  26
  13   1  -1 2498.06 350.656  32
  13  -1  -1 3309.39 462.911  18
  13   1  -1 2632.39 398.443  16
 -13  -1   1 2672.45 399.199  79
  13  -1  -1 2700.66 432.692  32
  13  -1  -1 2798.86 412.811  16
 -13  -1   1 2675.50 401.004  30
 -13   1   1 2870.64 430.823  79
 -13   1   1 2569.25 388.302  30
  13   1  -1 2647.73 375.530  23
  13  -1  -1 2603.43 418.273  26
 -13  -1   1 2594.35 395.070  76
  13  -1  -1 2744.41 428.804  72
  12  -1  -1 1950.64 348.170  18
 -12  -1   1 2010.82 339.421  30
  12  -1  -1 2357.85 375.394  32
  12  -1  -1 1533.71 312.451  16
 -12   1   1 2316.82 405.853  31
  12  -1  -1 2190.70 352.215  26
  12   1  -1 1997.98 311.229  23
 -12  -1   1 1965.36 346.092  76
 -12   1   1 2620.04 415.669  79
  12   1  -1 2232.74 321.902  32
 -12  -1   1 2142.16 369.632  79
 -12   1   1 1864.38 334.570  30
  12  -1  -1 1726.30 312.262  72
 -11   1   1 3709.58 355.426  75
 -11   1   1 3651.70 430.313  31
  11  -1  -1 3352.22 427.859  16
  11   1  -1 3085.87 362.319  23
  11  -1  -1 3615.15 423.667  72
 -11   1   1 3380.90 409.291  30
 -11  -1   1 3612.98 405.968  30
 -11  -1   1 3272.43 387.466  76
  11  -1  -1 3343.95 416.995  32
 -11   1   1 3544.65 443.574  79
 -11  -1   1 3422.53 415.285  79
 -10   1   1 3101.37 375.219  30
 -10   1   1 3181.47 385.063  31
  10   1  -1 2570.47 285.090  19
 -10  -1   1 2579.94 342.776  79
 -10   1   1 3274.50 334.840  71
  10  -1  -1 2621.98 352.646  32
  10   1  -1 2710.48 333.547  23
 -10  -1   1 2745.71 342.734  30
  10  -1  -1 3122.17 384.284  16
 -10   1   1 3068.22 396.976  79
 -10  -1   1 2902.63 360.980  76
  10  -1  -1 2979.55 371.905  72
  10  -1  -1 2761.76 316.887  74
 -10   1   1 3154.82 322.013  75
  -9  -1   1 8671.36 541.261  76
  -9   1   1 8896.22 507.624  75
  -9   1   1 9728.09 579.345  31
   9  -1  -1 9095.58 584.860  32
   9  -1  -1 8793.70 520.295  74
  -9   1   1 9018.10 514.574  71
   9  -1  -1 9035.81 554.357  72
  -9  -1   1 8678.95 556.422  79
  -9   1   1 8440.10 553.465  30
  -9   1   1 9134.45 576.061  79
  -9  -1   1 8912.07 544.666  30
  -9   1   1 8593.57 567.737  78
   9  -1  -1 8679.88 587.537  16
   9   1  -1 8915.13 506.736  19
  -8   1   1 26135.0 921.055  78
  -8   1   1 26725.8 895.754  76
  -8   1   1 26524.0 813.847  75
   8  -1  -1 27150.7 925.177  32
   8   1  -1 24748.6 847.798   3
  -8   1   1 26482.3 869.675  31
  -8  -1   1 28060.5 902.145  79
   8  -1  -1 26067.5 865.403  72
   8  -1  -1 27259.3 945.346  16
   8  -1  -1 27179.5 840.777  74
   8  -1  -1 25003.7 982.593  66
  -8  -1   1 27144.6 867.069  30
  -8   1   1 27145.5 901.849  79
  -8   1   1 26588.4 753.664  17
   8   1  -1 24824.9 872.969  67
  -8   1   1 26976.9 899.165  30
  -8  -1   1 24854.4 816.748  68
  -8   1   1 24531.0 871.944   5
  -8   1   1 26956.3 827.821  71
  -8  -1   1 28718.3 874.545  76
  -7   1   1 2097.93 260.943  30
   7  -1  -1 2259.66 261.332  72
   7   1  -1 2050.23 241.296   3
  -7   1   1 2978.63 277.193  75
   7  -1  -1 1821.86 262.194  16
  -7  -1   1 1460.16 218.098  77
  -7   1   1 1589.88 229.991  78
  -7  -1   1 2489.71 347.851   8
   7  -1  -1 1821.79 227.139  74
  -7   1   1 1826.33 259.760  79
   7  -1  -1 1408.57 272.621  69
   7   1  -1 1885.36 237.464  67
   7  -1  -1 1800.67 279.259  66
  -7   1   1 1748.55 265.968  76
  -7   1   1 1980.16 233.856  71
  -7  -1   1 1905.14 241.981  76
   7   1  -1 2033.43 229.677  68
  -7   1   1 1807.48 245.875   5
  -7   1   1 1723.21 233.223  31
  -7  -1   1 1831.23 224.832  68
  -7  -1   1 1539.41 237.911  79
   7   1  -1 2228.07 246.163   6
  -6  -1   1 31729.8 789.377  68
   6  -1  -1 30492.4 799.062  74
   6   1  -1 32122.0 1004.14   1
  -6   1   1 31080.3 647.421  65
  -6  -1   1 29331.2 930.013   8
  -6   1   1 32231.8 980.636   3
   6  -1  -1 30138.1 961.676   3
   6   1  -1 24929.9 988.618  69
  -6   1   1 31082.2 784.618  75
   6   1  -1 31742.4 803.389  67
   6   1  -1 32591.0 674.264  65
   6  -1  -1 35323.1 1062.94   1
  -6   1   1 32771.3 975.432   1
   6  -1  -1 31104.7 862.420  16
  -6   1   1 30118.8 787.863  71
   6   1  -1 30441.6 758.789   3
  -6   1   1 31520.8 977.014  67
   6   1  -1 29831.3 792.880   6
   6   1  -1 29585.1 519.521  66
  -6  -1   1 31880.9 815.254  79
  -6  -1   1 30334.8 759.229  77
  -6   1   1 31397.5 822.160  76
  -6   1   1 31761.3 991.689  68
   6  -1  -1 34051.6 1048.55  68
   6   1  -1 33363.0 796.343  68
  -6  -1   1 30503.5 773.131  76
   6  -1  -1 31703.5 994.847  67
   6  -1  -1 29176.2 936.274  66
   6  -1  -1 33611.6 828.508  72
  -6   1   1 28628.0 801.193  78
   6  -1  -1 31454.0 982.987  69
  -5   1   1 84306.9 1407.38   1
   5   1  -1 73713.6 1467.19  69
   5   1  -1 82891.9 1136.94  68
  -5  -1   1 83890.1 1146.04  67
   5   1  -1 88948.7 1507.18   1
  -5   1   1 79581.9 1435.45  67
  -5   1   1 81158.6 1081.93  65
   5   1  -1 82826.1 1106.82  65
  -5  -1   1 84270.7 1397.62   8
   5  -1  -1 83188.1 1457.22   3
  -5   1   1 78003.6 1164.00  76
  -5  -1   1 79978.8 1144.02  68
   5  -1  -1 82959.1 1265.71  16
   5   1  -1 79642.4 753.715  66
   5  -1  -1 84252.9 1482.89  67
  -5   1   1 80429.4 1213.19  78
  -5  -1   1 78457.8 1073.55  65
  -5  -1   1 81418.8 1128.46  76
  -5  -1   1 80877.4 1058.41   3
   5  -1  -1 82270.8 1519.94  68
  -5   1   1 81358.5 1475.81  68
  -5   1   1 78777.9 1171.44  75
   5   1  -1 80800.7 1198.94   6
  -5   1   1 80884.4 1429.44   3
   5   1  -1 80193.8 1055.96   3
   5  -1  -1 81523.0 1455.75  66
   5   1  -1 82279.0 1142.57  67
   4   1  -1 7818.78 354.273   6
   4   1  -1 7003.60 396.430  69
   4  -1  -1 7036.73 422.550  66
  -4   1   1 6916.39 421.290  68
  -4  -1   1 6832.37 290.844  67
   4   1  -1 6403.14 258.904   3
   4   1  -1 6500.72 325.008  65
   4   1  -1 6414.38 200.013  66
   4   1  -1 6734.57 288.789  67
   4  -1  -1 6425.76 363.829  69
   4  -1  -1 6319.62 389.496  67
  -4  -1   1 8440.66 295.203   3
  -4   1   1 6169.11 318.676  65
  -4  -1   1 6508.14 321.624  65
   4   1  -1 6876.03 305.453  68
   4  -1  -1 7027.20 394.626   1
  -4   1   1 6977.68 376.865   1
   4  -1  -1 6366.27 386.343   3
   3   1  -1 3826.54 187.467  67
  -3  -1   1 4114.86 165.892  66
   3   1  -1 4187.63 163.450  66
  -3  -1   1 4186.00 195.414  67
  -3  -1   1 3908.94 161.623   3
   3   1  -1 4138.79 268.430  65
  -3   1   1 4227.25 289.967  67
   3  -1  -1 3979.69 282.405   3
   3  -1  -1 4446.06 324.841  66
   3   1  -1 4072.14 161.762   3
  -3  -1   1 3742.12 254.561  65
  -3  -1   1 3759.76 228.779   6
   3   1  -1 3770.03 229.439   4
  -3   1   1 4341.54 255.892   1
  -3   1   1 4243.26 313.443  66
   3  -1  -1 4340.80 276.161   1
   3   1  -1 3932.67 221.621  68
  -3   1   1 4040.47 304.236  68
   3  -1  -1 3696.43 272.190  67
  -2  -1   1 77978.3 1099.48  65
   2  -1  -1 86460.1 919.984   1
  -2   1   1 81586.6 1050.24  67
  -2  -1   1 80682.7 771.023  66
  -2   1   1 83912.1 1066.70   3
   2   1  -1 80132.3 949.680   4
   2   1  -1 79988.7 702.858  67
   2  -1  -1 79373.9 1013.50  67
  -2   1   1 85269.9 867.118   1
   2  -1  -1 78565.8 1035.62   3
  -2  -1   1 80985.3 698.736  67
  -2  -1   1 84431.9 983.240   6
  -2   1   1 81237.0 1146.62  68
   2   1  -1 81646.1 796.236  66
   2   1  -1 81060.7 1116.44  65
   2  -1  -1 82132.5 1211.29  66
   1  -1  -1 42472.4 671.609   3
  -1  -1   1 43372.5 647.293  66
   1  -1  -1 42902.7 627.148  67
  -1  -1   1 43000.8 692.008   4
  -1   1   1 43582.2 744.664  68
  -1   1   1 43321.1 645.953  67
  -1  -1   1 41190.0 801.183  65
   1  -1  -1 42041.5 740.536  68
   1   1  -1 44308.2 715.201   4
  -1  -1   1 43885.2 498.344  67
   1  -1  -1 43169.3 841.941  66
  -1   1   1 42700.0 670.653   3
  -1   1   1 43575.7 783.209   2
   0   1  -1 365808. 2157.43   4
   0  -1  -1 369452. 1463.74  67
   0   1   1 377996. 1748.26   3
   0   1  -1 370975. 1467.70  69
   0  -1   1 364313. 2364.57  65
   0  -1  -1 382231. 2366.21  66
   0   1   1 367017. 1837.91  68
   0  -1   1 360210. 2131.94   4
   0   1   1 374191. 2152.20   2
   0  -1   1 370935. 2141.20  66
   0  -1   1 362800. 1483.22   3
   0   1   1 374535. 1519.93  67
   0  -1  -1 358401. 1696.66   3
   0  -1  -1 351744. 1443.68  69
   1   1   1 66447.9 503.848  67
  -1  -1  -1 61958.8 856.129   2
   1   1   1 67023.4 867.369   2
   1   1   1 63257.0 762.448  69
   1  -1   1 65908.9 1006.49  65
  -1   1  -1 67720.5 707.819  69
   1  -1   1 67524.5 823.126   3
  -1  -1  -1 65144.2 768.859  69
   1  -1   1 68177.7 1036.09  66
  -1   1  -1 68378.7 905.905   1
   1   1   1 64191.8 982.674  66
   1  -1   1 70177.3 708.021  69
  -1  -1  -1 67409.9 983.399  66
   1   1   1 66402.3 611.841  68
   1   1   1 65214.6 594.748   1
  -2   1  -1 52237.4 906.178   1
  -2   1  -1 54577.8 909.979  65
   2   1   1 51388.5 892.494  66
   2   1   1 52341.7 835.661  69
   2   1   1 52835.7 747.814   2
   2  -1   1 51564.0 893.388  65
   2  -1   1 51619.5 857.380   3
   2   1   1 53213.6 763.548   1
   2  -1   1 55145.8 791.371  69
  -2  -1  -1 54250.9 846.756  69
  -2   1  -1 54914.1 771.628  69
  -2  -1  -1 52526.0 888.892  66
  -2  -1  -1 49855.9 758.693   2
   3   1   1 491.160 136.957  69
  -3   1  -1 481.354 134.614  69
   3  -1   1 440.205 117.526  69
   3   1   1 447.590 126.607  66
   3  -1   1 475.683 127.203  65
   3   1   1 444.221 129.837   1
  -3  -1  -1 449.197 104.359   2
   3  -1   1 368.820 141.591   1
  -3  -1  -1 432.265 130.630  69
   3  -1   1 492.488 146.440   3
  -3   1  -1 450.453 149.873   1
  -3   1  -1 471.288 159.080  68
  -3   1  -1 384.829 113.392  65
   3   1   1 405.619 101.487   2
   4   1   1 74279.6 1354.58  69
   4  -1   1 77970.2 1329.15   3
   4   1   1 83346.7 1087.55   3
   4  -1   1 80541.2 1306.47  69
  -4  -1  -1 80158.9 1352.07  69
   4   1   1 69673.3 1312.42   1
  -4   1  -1 80365.1 1085.89  65
   4   1   1 84309.5 1035.82  67
   4   1   1 76923.2 618.815   6
   4   1   1 81070.3 1153.72  65
  -4  -1  -1 77758.1 993.198   2
   4   1   1 76247.6 1206.84  66
  -4   1  -1 80326.0 1364.53  68
  -4   1  -1 81925.4 1278.52  69
   4  -1   1 77833.3 1099.79  65
  -4   1  -1 84726.1 1436.58   1
   4  -1   1 78340.8 1354.96  67
  -5  -1  -1 23780.5 773.866   8
   5   1   1 23398.0 727.149  66
  -5   1  -1 24149.7 783.073  69
   5   1   1 24535.9 673.742   3
   5  -1   1 25898.3 899.550   1
  -5   1  -1 24337.9 813.399  68
   5   1   1 24595.8 836.200   1
   5   1   1 26013.0 673.789  67
   5  -1   1 25223.2 625.330  65
   5   1   1 26074.5 635.167  65
  -5   1  -1 25373.4 862.704   1
  -5   1  -1 26422.7 703.264  78
  -5  -1  -1 23859.6 698.342  21
   5  -1   1 24984.8 719.323  18
   5  -1   1 23287.9 661.736  74
   5  -1   1 26061.0 858.047  67
   5  -1   1 25990.1 844.907   3
   5   1   1 23906.5 455.477   6
  -5  -1  -1 25572.5 855.048  69
  -5  -1  -1 23381.0 418.798  68
  -5  -1  -1 25392.1 721.362  79
   5   1   1 25424.7 450.378  68
  -5   1  -1 24270.2 587.901  65
  -5   1  -1 24228.5 791.031   5
  -5   1  -1 25741.4 691.785  79
   5   1   1 24316.4 849.910  69
  -5   1  -1 22398.7 658.334  71
  -5  -1  -1 23655.2 583.775   2
  -6   1  -1 43139.2 1132.48  69
   6   1   1 42496.0 957.292  67
   6   1   1 38465.1 986.357  66
  -6   1  -1 40688.4 850.282  75
   6  -1   1 39913.5 1138.77  67
  -6  -1  -1 40053.5 863.239  70
   6   1   1 42752.9 775.387  65
   6  -1   1 40803.0 1217.35   1
  -6  -1  -1 39134.7 858.327  76
  -6   1  -1 44468.7 1229.17   1
   6  -1   1 42368.5 1177.98  69
   6  -1   1 39710.6 908.751  74
  -6   1  -1 40922.8 1114.07  68
  -6   1  -1 40067.2 955.338  78
  -6   1  -1 40948.4 928.155  71
   6   1   1 41452.5 810.744   5
   6   1   1 42459.0 1219.20  69
  -6  -1  -1 39907.3 804.500   2
  -6   1  -1 39966.7 723.208  65
   6  -1   1 39873.6 990.381  18
  -6  -1  -1 40870.4 1107.97   8
   6   1   1 40793.5 969.600   3
  -6   1  -1 38155.9 1049.62   5
   6  -1   1 42414.2 1161.86   3
  -6   1  -1 41605.7 968.543  79
   6   1   1 36809.2 671.252   6
   6   1   1 41005.8 1166.89   1
  -6  -1  -1 42816.2 1172.47  69
  -6  -1  -1 39287.8 655.841  68
  -6  -1  -1 39631.4 986.272  79
   6   1   1 41209.9 681.692  68
  -6  -1  -1 38257.1 948.345  21
  -7   1  -1 33.7524 132.901  71
  -7  -1  -1 193.138 147.557  21
   7   1   1 71.5084 125.576   3
  -7   1  -1 106.592 162.251  79
   7  -1   1 105.048 120.101  18
  -7  -1  -1 98.9717 170.196  79
  -7  -1  -1 57.4202 185.995   8
   7  -1   1 124.335 139.605  32
   7   1   1 198.261 121.565  67
  -7   1  -1-62.7446 150.021  17
  -7   1  -1 219.308 116.207  75
   7   1   1 23.0107 128.457  66
  -7  -1  -1 28.7568 122.993  76
  -7  -1  -1 701.829 164.589  70
  -7   1  -1 207.980 137.260   5
   7  -1   1 137.695 111.948  74
   7  -1   1 93.1349 143.394  16
  -8  -1  -1 9853.84 554.256  21
  -8   1  -1 10607.6 589.069  79
  -8  -1  -1 10370.6 524.064  76
   8  -1   1 9368.85 538.301  24
  -8  -1  -1 9930.36 592.176  79
   8  -1   1 9347.54 575.265  16
  -8   1  -1 8779.87 516.424  17
  -8   1  -1 9536.50 466.697  75
  -8  -1  -1 9996.16 520.311  30
   8   1   1 9350.90 569.921   3
   8   1   1 8820.45 448.892  23
   8  -1   1 10470.1 622.547  32
  -8   1  -1 10107.1 522.158  31
  -8   1  -1 9707.64 509.278  71
  -8  -1  -1 10148.2 520.425  70
   8  -1   1 9942.86 594.088  18
   8  -1   1 10061.7 520.474  74
   8   1   1 9606.89 559.789  67
  -9   1  -1 37296.3 947.402  75
   9  -1   1 37109.7 1037.93  74
   9  -1   1 35820.4 1153.88  16
  -9   1  -1 33087.9 1033.35  17
  -9   1  -1 35472.5 1148.66  79
   9   1   1 34589.8 934.980  23
  -9   1  -1 31143.8 1007.15  21
   9  -1   1 35370.9 1086.53  24
  -9  -1  -1 35135.3 1082.90  21
   9  -1   1 35168.2 1187.06  32
  -9  -1  -1 36944.6 1030.30  70
   9   1   1 35085.6 1052.73  16
  -9   1  -1 35741.6 1010.95  71
  -9   1  -1 35935.5 1030.47  31
  -9   1  -1 33270.8 1103.34  30
  -9  -1  -1 35828.2 1034.69  76
  -9  -1  -1 35839.3 1155.13  79
  -9  -1  -1 35273.2 1032.46  30
   9  -1   1 34004.4 1157.48  18
 -10  -1  -1 9524.13 591.882  21
 -10   1  -1 8556.55 600.560  30
  10   1   1 8875.34 577.449  16
 -10   1  -1 8013.47 602.642  79
  10  -1   1 9091.12 648.047  32
 -10  -1  -1 9650.15 583.459  76
  10  -1   1 9070.24 593.494  24
 -10   1  -1 8465.09 559.722  21
 -10   1  -1 8847.42 576.722  17
  10  -1   1 8982.98 546.040  74
 -10   1  -1 9432.75 578.706  31
 -10   1  -1 9053.04 538.964  71
 -10  -1  -1 8693.18 628.851  79
  10  -1   1 8962.67 646.887  18
 -10  -1  -1 9386.52 574.650  30
 -11   1  -1 164079. 2439.76  31
 -11  -1  -1 159063. 2452.62  30
  11   1   1 152741. 2453.91  16
 -11  -1  -1 150332. 2616.64  79
 -11  -1  -1 162603. 2481.83  21
 -11  -1  -1 157835. 2400.77  76
 -11   1  -1 155524. 2592.42  30
  11  -1   1 150982. 2681.73  18
 -11   1  -1 152288. 2597.70  79
  11  -1   1 148671. 2680.79  32
  11  -1   1 156455. 2502.03  24
 -11   1  -1 158249. 2460.45  17
  12   1   1 89043.3 1983.84  16
 -12   1  -1 95320.5 1965.98  31
 -12   1  -1 96332.1 2174.69  79
  12  -1   1 89287.3 2174.79  18
  12  -1   1 85275.5 2155.59  32
 -12  -1  -1 88443.6 2109.32  79
 -12  -1  -1 89497.4 1944.70  30
 -12   1  -1 91410.2 2095.19  30
 -12  -1  -1 91164.4 1954.78  76
 -13   1  -1 148404. 2602.08  31
 -13  -1  -1 154034. 2666.73  30
 -13   1  -1 142398. 2757.31  79
  13  -1   1 153077. 3006.65  32
  13   1   1 154695. 2998.50  18
 -13  -1  -1 144468. 2829.14  79
  13  -1   1 154287. 2984.01  18
  13   1   1 154512. 2743.85  16
  13  -1   1 146831. 2780.82  72
 -13   1  -1 151131. 2808.89  30
  14   1   1 29109.1 1256.55  16
  14   1   1 28590.9 1355.07  18
 -14  -1  -1 28662.4 1211.59  30
  14   1   1 29333.6 1335.30  32
  14  -1   1 27081.1 1334.45  32
  14  -1   1 26580.3 1267.00  72
 -14   1  -1 27750.3 1292.64  79
 -14   1  -1 29142.6 1295.15  30
  14  -1   1 26322.2 1312.84  18
 -14  -1  -1 27415.2 1316.34  79
  15   1   1 41260.2 1675.14  18
  15  -1   1 41048.9 1682.67  32
  15  -1   1 38648.1 1617.01  72
  15  -1   1 41732.1 1692.11  18
 -15   1  -1 41349.2 1632.85  79
 -15  -1  -1 41268.4 1492.85  30
  15   1   1 44266.8 1701.98  32
  15   1   1 43369.3 1596.10  16
 -15  -1  -1 41774.7 1672.22  79
 -15   1  -1 40848.5 1575.62  30
  16   1   1 9581.64 845.398  18
  16  -1   1 9655.23 823.270  72
  16  -1   1 9361.66 820.192  26
  16   1   1 10851.0 809.656  16
 -16  -1  -1 9672.60 809.047   7
  16   1   1 10489.9 855.758  32
  16  -1   1 9294.84 826.462  18
 -16   1  -1 8844.95 793.311  79
  16  -1   1 9101.01 840.703  32
 -16  -1  -1 9192.32 727.629  30
 -16  -1  -1 9116.53 811.954  79
 -16   1  -1 10454.1 824.405  30
 -17  -1  -1 1689.55 437.909  64
  17  -1   1 1693.33 377.197  18
 -17  -1  -1 2059.14 402.321   7
 -17  -1  -1 2071.87 379.582  30
 -17   1  -1 1959.19 409.911  79
  17   1   1 1366.79 343.141  18
 -17   1  -1 1803.35 338.147  60
  17   1   1 1811.51 449.743  72
  17  -1   1 1942.43 371.075  72
 -17  -1  -1 2551.22 410.752  40
  17  -1   1 2239.61 457.871  13
  17  -1   1 1929.30 418.418  32
 -17  -1  -1 1870.16 384.304  79
 -17   1  -1 1878.64 401.250  56
  17   1   1 2936.50 479.948  32
 -17   1  -1 1680.70 362.548  54
 -17   1  -1 2109.43 409.819  30
  17  -1   1 2083.61 396.675  26
 -18   1  -1 10314.2 826.273  60
 -18   1  -1 10216.6 841.744  30
 -18   1  -1 10484.1 860.241  56
  18  -1   1 10437.8 880.105  32
 -18  -1  -1 8961.33 852.449  64
  18  -1   1 12096.0 923.729  26
 -18   1  -1 11493.5 863.009  54
 -18  -1  -1 10183.2 824.951  40
 -19   1  -1 13047.3 932.698  60
 -19   1  -1 10964.7 906.892  56
 -19  -1  -1 14301.2 956.136  40
 -19  -1  -1 13540.4 1016.99  64
 -19   1  -1 12698.0 903.517  54
 -20   1  -1 924.269 241.336  60
 -20   1  -1 1027.65 310.079  56
 -20  -1  -1 882.149 308.756  40
 -20  -1  -1 1139.36 386.705  64
 -21  -1  -1 24876.5 1119.54  40
 -21  -1  -1 24915.6 1238.31  64
 -21   1  -1 23649.3 1083.70  60
 -22  -1  -1 7612.80 668.023  64
 -22   1  -1 6945.56 632.737  64
 -22  -1  -1 8300.31 602.811  40
 -22   1  -1 7278.51 551.631  60
 -23  -1  -1 20826.7 909.835  64
 -23   1  -1 20934.0 917.155  64
  23  -1   1 19457.9 831.337  57
  23  -2  -1 5096.60 427.754  57
 -23  -2   1 5371.50 436.396  64
 -23  -2   1 4960.81 429.911  40
 -22  -2   1 14243.4 797.044  40
 -22  -2   1 14991.6 814.701  64
 -22   2   1 12731.6 797.638  56
 -21  -2   1 8222.23 684.807  64
 -21   2   1 7757.52 671.493  56
 -21   2   1 7653.66 648.704  54
 -21  -2   1 8754.12 681.238  40
 -20   2   1 58.1189 190.955  54
 -20  -2   1 426.239 288.942  40
 -20  -2   1 53.8473 299.147  64
 -20   2   1 500.070 289.771  56
 -20   2   1 507.362 209.925  60
 -19   2   1 287.363 162.039  60
 -19  -2   1 91.6185 260.751  40
 -19   2   1 218.599 221.594  54
 -19   2   1 68.6905 252.705  56
 -18  -2   1 48274.3 1789.99  40
  18  -2  -1 50802.1 1810.08  26
 -18   2   1 48690.7 1812.54  56
 -18  -2   1 47378.0 1846.89  64
 -18   2   1 51089.7 1781.83  60
  18  -2  -1 46409.3 1875.99  32
  18   2  -1 43291.6 1708.36  26
 -18   2   1 48188.1 1751.78  54
 -18   2   1 50314.7 1763.43  30
 -17   2   1 2049.54 397.437  30
  17  -2  -1 1180.90 352.732  26
  17  -2  -1 1454.20 383.395  32
  17  -2  -1 1451.43 367.925  41
 -17  -2   1 913.617 303.455  43
  17   2  -1 1546.23 418.920  26
 -17   2   1 2155.15 365.054  60
 -17  -2   1 1515.85 368.202  36
 -17   2   1 1603.12 329.771  81
 -17   2   1 1379.90 346.876  49
 -17  -2   1 1738.09 441.763  64
 -17   2   1 2108.78 408.662  54
 -17   2   1 1100.30 306.311  56
 -17  -2   1 1518.13 367.485  40
  17  -2  -1 67.0364 1308.96  46
  16   2  -1 55891.4 2005.01  18
 -16  -2   1 61436.1 2114.85  64
 -16  -2   1 57599.6 2016.55   7
  16  -2  -1 59074.1 1949.53  26
 -16   2   1 52542.7 1839.26  49
 -16   2   1 61512.8 2022.13  79
 -16  -2   1 53889.4 1810.82  43
 -16   2   1 58077.9 1950.08  56
  16  -2  -1 54673.6 1911.08  41
  16   2  -1 51804.2 1846.10  72
 -16  -2   1 56117.6 1812.14  30
 -16   2   1 59176.7 1938.59  30
 -16   2   1 58794.1 1894.69  54
 -16  -2   1 59152.4 1945.93  40
 -16   2   1 60815.3 1893.57  81
 -16  -2   1 57068.3 1830.71  36
  16  -2  -1 50975.6 1961.51  32
  16  -2  -1 63923.4 2081.30  18
 -16   2   1 58820.9 1929.60  60
 -16  -2   1 59698.4 1835.91  76
  16  -2  -1 56650.5 1931.76  72
 -15  -2   1 3651.36 474.240  76
  15  -2  -1 3881.56 571.923  32
 -15  -2   1 4466.53 541.038  30
 -15   2   1 4124.88 556.563  79
  15  -2  -1 4360.28 550.657  18
  15   2  -1 3898.36 481.774  16
 -15  -2   1 3247.75 496.376   7
 -15   2   1 3318.62 496.837  30
  15  -2  -1 4076.10 547.715  72
  15   2  -1 3165.33 489.412  72
  15  -2  -1 4272.09 552.322  26
  14  -2  -1 17125.2 1067.81  18
  14   2  -1 17082.6 1018.60  16
 -14  -2   1 15778.3 928.863  76
  14  -2  -1 17131.4 1013.38  26
 -14   2   1 14946.7 968.029  30
 -14  -2   1 15638.3 945.756  30
  14  -2  -1 17037.5 1022.29  72
  14  -2  -1 15194.2 1041.39  32
 -14   2   1 14631.4 972.209  31
 -14   2   1 17086.0 1035.46  79
 -14  -2   1 16334.3 1067.11   7
 -13   2   1 70605.7 1995.15  79
 -13  -2   1 75449.1 1925.62  76
 -13  -2   1 73217.4 2181.81   7
 -13   2   1 67032.3 1943.22  31
 -13   2   1 70639.6 1988.52  30
  13  -2  -1 71053.5 1964.04  26
  13  -2  -1 72676.4 1994.92  72
  13  -2  -1 71231.6 2146.15  32
 -13   2   1 74224.7 1843.31  75
 -13  -2   1 75212.3 2040.78  79
  13  -2  -1 70520.3 2031.77  18
 -13  -2   1 67001.3 1873.09  30
  12  -2  -1 4135.38 491.115  18
 -12  -2   1 3874.16 461.063  30
 -12  -2   1 4248.01 531.476   7
 -12   2   1 4265.98 511.559  79
 -12   2   1 4181.80 446.805  75
 -12   2   1 3873.21 459.154  71
  12  -2  -1 3701.06 497.583  32
 -12  -2   1 3826.55 443.179  76
 -12   2   1 4750.20 528.975  31
  12  -2  -1 4482.28 505.856  72
  12  -2  -1 3642.49 441.220  74
 -12   2   1 4317.78 496.838  30
 -12  -2   1 5125.22 534.067  79
  12   2  -1 4585.05 476.528  23
  12  -2  -1 3883.12 482.731  26
 -11  -2   1 22922.0 1153.44   7
 -11   2   1 25672.0 1115.22  79
 -11   2   1 24143.9 1010.59  75
  11  -2  -1 24933.6 1114.09  18
 -11   2   1 25066.9 1120.05  78
 -11  -2   1 24069.4 1075.65  79
 -11  -2   1 25574.9 1028.84  76
  11  -2  -1 22897.1 1123.24  32
 -11  -2   1 22697.0 1009.86  30
  11  -2  -1 25134.5 1062.78  26
 -11   2   1 24000.9 1036.38  71
 -11   2   1 24824.8 1079.54  31
  11  -2  -1 24535.5 1067.10  74
 -11   2   1 24613.4 1091.44  30
  11  -2  -1 25715.3 1083.66  72
 -10  -2   1 114872. 2588.58   8
 -10   2   1 111758. 2120.15  71
 -10  -2   1 105334. 2332.12   7
  10  -2  -1 118079. 2258.05  18
 -10  -2   1 117074. 2249.94  79
 -10   2   1 113012. 2152.10  31
 -10  -2   1 114681. 2120.60  30
  10  -2  -1 115953. 2197.77  74
 -10   2   1 117176. 2116.24  75
 -10   2   1 118651. 2244.09  79
 -10   2   1 112015. 2194.32  30
 -10   2   1 113653. 2232.72  78
  10  -2  -1 119797. 2157.16  26
 -10  -2   1 114695. 2066.99  76
  10  -2  -1 109926. 2094.03  72
  10  -2  -1 108248. 2294.14  32
  -9  -2   1 78.7986 157.148  76
  -9   2   1 282.633 192.219  30
   9  -2  -1 92.1448 168.225  74
   9  -2  -1-30.4913 152.010  18
  -9   2   1-20.9178 154.837  75
  -9   2   1 172.066 198.977  79
  -9   2   1 81.9069 168.028  78
  -9  -2   1-18.1674 155.266  77
   9  -2  -1 73.8822 160.580  72
   9  -2  -1 74.9791 185.351  26
  -9   2   1 146.155 138.117  71
  -9  -2   1-76.1007 268.935   8
   9  -2  -1-11.2836 177.746  32
  -9  -2   1 98.7741 164.474  79
  -9  -2   1 113.307 191.794   7
  -9  -2   1-2.37197 149.990  30
  -9   2   1 55.5151 162.356  31
   8  -2  -1 2779.93 339.669  74
  -8  -2   1 2500.57 297.429  30
   8  -2  -1 2289.79 287.738  26
  -8   2   1 2275.32 271.311  25
  -8   2   1 2258.33 317.747  31
  -8  -2   1 2716.91 370.777   7
  -8  -2   1 2829.05 422.736   8
  -8   2   1 2328.47 322.400  78
   8  -2  -1 2102.37 317.605  32
  -8   2   1 2010.61 294.729  30
   8  -2  -1 2709.86 320.897  18
  -8   2   1 1985.52 303.274  71
  -8   2   1 2192.43 312.445  75
  -8  -2   1 2605.43 321.050  79
  -8  -2   1 2019.86 281.389  76
   8  -2  -1 2488.75 294.145  24
   8  -2  -1 2807.38 335.665  72
  -8  -2   1 2519.46 320.186  77
  -8  -2   1 2386.50 298.081  21
  -7  -2   1 4312.80 412.939   7
   7  -2  -1 4606.88 408.005  74
  -7  -2   1 4771.01 378.066  79
  -7  -2   1 4393.34 478.263   8
  -7   2   1 4153.57 385.151  71
   7  -2  -1 5402.35 402.100  72
  -7   2   1 4441.84 396.916  31
   7  -2  -1 4387.96 422.661  32
  -7   2   1 5140.79 416.934  78
  -7  -2   1 4578.83 394.032  77
  -7  -2   1 4420.29 355.461  30
   7  -2  -1 4470.07 359.953  26
  -7  -2   1 3772.76 359.032  21
  -7  -2   1 5044.50 378.715  76
  -7   2   1 4698.87 364.068  25
  -7   2   1 4383.26 390.624  75
   7  -2  -1 4501.54 365.858  24
   7  -2  -1 4542.03 373.375  18
  -6   2   1 2025.33 277.618  75
  -6  -2   1 1637.74 237.510  21
   6   2  -1 1737.39 245.208  65
  -6  -2   1 1906.02 228.278  30
   6  -2  -1 2040.93 296.828   1
   6  -2  -1 2119.94 285.433  32
   6   2  -1 1679.31 256.317  69
   6  -2  -1 1842.68 236.694  18
   6  -2  -1 1501.38 216.866  77
  -6   2   1 1560.59 226.315  65
  -6   2   1 1694.13 249.493  78
   6  -2  -1 1927.65 243.584   9
   6  -2  -1 1625.53 247.504  74
  -6  -2   1 1561.32 190.307   9
  -6   2   1 1724.92 243.866   1
  -6  -2   1 1342.04 281.199   8
  -6   2   1 1767.73 263.630  31
  -6   2   1 1739.53 255.606  71
  -6  -2   1 1953.01 265.317  77
   6  -2  -1 1967.57 238.999  72
  -6  -2   1 2058.20 233.668  76
  -6  -2   1 1882.43 227.634  79
   6  -2  -1 1581.03 232.328  69
  -5   2   1 107810. 1584.86  31
   5   2  -1 101551. 1750.13  69
   5  -2  -1 109773. 1844.58  67
  -5  -2   1 107653. 1476.94   9
   5  -2  -1 113361. 1609.85   9
   5  -2  -1 106681. 1487.84  77
  -5   2   1 108284. 1773.05  65
  -5  -2   1 110726. 1792.20   8
  -5  -2   1 108721. 1430.21  76
   5  -2  -1 103025. 1684.32  32
  -5  -2   1 102989. 1550.72  21
  -5  -2   1 106063. 1332.37  73
   5   2  -1 120123. 1851.41   1
   5   2  -1 111395. 1836.61  65
  -5   2   1 114923. 1681.46   1
  -5  -2   1 104991. 1397.64  79
  -5   2   1 110901. 1391.79  15
   5   2  -1 101219. 1398.47   4
  -5   2   1 108921. 1625.38  78
   5  -2  -1 111866. 1771.84   1
  -5  -2   1 113588. 1691.35  77
   5   2  -1 111850. 1379.29  68
   5  -2  -1 108341. 1471.04  72
   4   2  -1 185172. 2107.65  69
  -4  -2   1 186710. 1732.38  76
   4  -2  -1 175787. 1876.93  77
  -4  -2   1 179867. 2171.45   8
   4  -2  -1 189347. 2052.40   9
  -4   2   1 186841. 1907.10   1
  -4   2   1 183622. 1989.25  78
  -4  -2   1 175223. 1952.30  21
   4   2  -1 185892. 2380.45  65
  -4  -2   1 173522. 2013.79  77
  -4   2   1 176639. 2296.35  65
   4   2  -1 189978. 1395.50   2
  -4  -2   1 183458. 1927.75   9
  -4   2   1 176966. 2408.01  68
   4   2  -1 192886. 1799.30  68
  -4  -2   1 186716. 1763.76  66
   4  -2  -1 178604. 2189.61   3
  -4   2   1 183418. 2258.95   3
   4   2  -1 180365. 1823.38   4
   4   2  -1 183495. 1791.45  66
   4  -2  -1 174756. 2538.97  66
   4  -2  -1 182131. 1769.42  69
   4  -2  -1 175959. 2177.55  67
   4  -2  -1 192391. 1815.71  72
   3  -2  -1 24258.2 526.255  69
   3  -2  -1 23688.9 688.692  77
   3  -2  -1 23846.6 728.139  67
  -3  -2   1 23923.7 710.173   9
  -3   2   1 23795.1 723.528  75
  -3  -2   1 23746.9 852.637  65
  -3  -2   1 24139.6 598.926  76
   3  -2  -1 23219.3 737.569   3
   3  -2  -1 24232.9 735.170   9
  -3   2   1 23867.9 910.387  66
   3  -2  -1 23655.0 713.751  74
  -3   2   1 25490.3 611.710   1
  -3  -2   1 25435.7 734.659   7
   3   2  -1 25489.3 885.656  65
  -3   2   1 24921.5 709.235  78
  -3   2   1 24491.0 693.284  12
  -3  -2   1 24365.6 764.462   8
   3   2  -1 25150.7 700.995  66
  -3   2   1 23882.1 764.511   3
  -3   2   1 24402.3 732.874  71
  -3   2   1 23906.9 851.940  65
   3  -2  -1 24187.0 918.623  66
   3   2  -1 24620.2 588.121   2
   3   2  -1 23649.2 669.605   4
   3   2  -1 25355.2 673.384  69
  -3  -2   1 25013.5 738.223  77
  -3   2   1 24662.9 852.623  68
  -3  -2   1 23436.4 664.653  66
   2   2  -1 15275.8 443.683  69
   2  -2  -1 15148.7 585.188   9
  -2  -2   1 15717.8 568.099  77
  -2  -2   1 12814.0 230.148  67
   2   2  -1 14782.6 550.058  12
   2   2  -1 16041.4 705.732  65
  -2   2   1 15250.2 633.430  68
   2  -2  -1 15523.5 522.512  67
   2  -2  -1 15321.0 540.870  74
  -2  -2   1 13723.1 658.940  65
  -2   2   1 15547.2 556.904  71
   2  -2  -1 13559.8 273.005  69
   2  -2  -1 12798.3 263.277  69
  -2   2   1 15390.9 558.989  75
  -2  -2   1 15181.6 570.418  66
   2   2  -1 15226.0 575.901  66
  -2   2   1 14547.9 546.889   3
  -2   2   1 15763.0 553.122  12
   2  -2  -1 16118.3 565.122  77
  -2   2   1 15317.3 390.348   1
   2  -2  -1 15628.5 714.554  66
   2  -2  -1 14842.1 538.108   3
  -2   2   1 15178.1 534.767  78
  -2  -2   1 15049.0 575.829   9
   2   2  -1 15003.8 553.041   4
  -2   2   1 15607.2 714.209  66
  -2  -2   1 16118.6 599.698   8
  -2   2   1 15147.4 689.605  65
  -1   2   1 77865.2 1318.69  68
   1  -2  -1 80782.0 1344.90   8
  -1   2   1 79807.3 1266.31  20
   1  -2  -1 80847.4 1252.80  77
  -1   2   1 78107.5 1214.14  12
  -1   2   1 82443.0 1592.34  65
   1   2  -1 82270.7 1570.76  65
  -1   2   1 81120.6 1569.76  66
  -1  -2   1 79914.4 1553.57  65
   1   2  -1 79409.8 761.405  69
  -1  -2   1 82257.1 1307.96   9
   1  -2  -1 82898.4 1555.71  66
   1   2  -1 80848.8 1385.61  66
  -1  -2   1 79108.8 1345.43  66
  -1  -2   1 81012.8 1283.38   8
  -1   2   1 80157.6 1148.66   3
  -1  -2   1 82259.0 781.398  67
  -1   2   1 79376.4 1425.77   2
   1  -2  -1 81291.9 1021.64  67
   1  -2  -1 82289.8 1324.23   9
   1   2  -1 79127.8 770.111  69
   1  -2  -1 81465.4 1116.66   3
   1   2  -1 79931.2 1232.28  12
  -1  -2   1 78851.2 1219.20  77
   0  -2  -1 47378.1 631.655  67
   0   2   1 45711.1 1202.51  65
   0  -2   1 45928.9 746.977  67
   0   2  -1 47511.9 950.529  12
   0  -2   1 45156.1 909.009  77
   0  -2  -1 47882.9 952.654  77
   0   2  -1 47240.0 1200.93  65
   0  -2   1 47396.9 1094.69  66
   0  -2  -1 46234.8 906.745   4
   0  -2  -1 44833.2 741.316   3
   0  -2   1 46761.3 646.270   3
   0   2  -1 45831.5 912.559  75
   0   2   1 45770.8 941.459  68
   0  -2   1 45300.4 980.785   9
   0   2   1 46392.6 778.623   3
   0  -2   1 47138.0 981.073   8
   0  -2   1 45409.6 1177.73  65
   0  -2  -1 47015.3 1148.32  66
   0   2   1 46461.0 1053.52   2
   0  -2  -1 45575.7 990.278   9
   0   2   1 43888.9 1141.35  66
   0  -2  -1 51786.5 1053.84   8
   0   2   1 47311.3 971.821  20
   1   2   1 109724. 909.917  69
   1   2   1 112451. 1885.84  65
  -1   2  -1 118181. 1508.21  12
   1  -2   1 107467. 1320.07  67
   1  -2   1 113596. 1669.12   4
   1  -2   1 108425. 1523.22   9
   1  -2   1 109137. 1748.93  66
  -1  -2  -1 114481. 1254.92   4
   1   2   1 111359. 1064.53   3
  -1  -2  -1 108629. 1455.93  77
  -1   2  -1 110324. 1814.85  65
   1   2   1 110204. 1497.48  20
   1  -2   1 107398. 1232.78   3
   1  -2   1 109595. 1364.71  77
  -1  -2  -1 109177. 1522.55   9
   1   2   1 110578. 1756.40  66
  -1  -2  -1 109144. 1717.85  66
   1   2   1 110092. 1551.98   2
  -1   2  -1 107661. 1428.02  75
  -1  -2  -1 111259. 1546.38   8
   1  -2   1 107660. 1810.14  65
  -1  -2  -1 107153. 1498.36  21
  -1   2  -1 106731. 1391.62   1
   1  -2   1 114844. 1547.78   8
   1   2   1 108402. 1311.30  68
  -1   2  -1 108036. 1399.08  14
  -2  -2  -1 19130.8 592.435  79
  -2  -2  -1 18761.5 651.643  21
   2  -2   1 18485.6 606.583  74
   2  -2   1 18789.4 626.590  67
  -2   2  -1 19778.9 598.885  14
  -2  -2  -1 20237.8 451.643   4
   2   2   1 18683.1 731.018  66
  -2   2  -1 18436.2 729.182  68
   2   2   1 18347.3 514.636  69
   2  -2   1 20142.2 749.505   4
   2   2   1 18692.4 625.245   2
   2   2   1 19355.1 799.802  65
   2   2   1 19210.5 497.419  68
   2   2   1 20188.9 481.836   1
   2  -2   1 19340.3 777.140  65
  -2  -2  -1 19381.7 647.990   9
   2  -2   1 19799.0 610.709   3
  -2  -2  -1 17751.8 596.951  77
  -2   2  -1 20224.5 653.961   1
  -2   2  -1 18067.1 616.859  75
   2  -2   1 19217.8 376.527  69
  -2  -2  -1 19660.0 682.257   8
  -2   2  -1 18873.0 631.756  71
  -2   2  -1 20122.6 775.805  65
  -2  -2  -1 17620.0 690.628  66
   2   2   1 19593.3 409.222   3
   2  -2   1 18497.7 639.420   9
   2  -2   1 20062.2 800.990  66
  -3   2  -1 7673.69 378.340  14
   3   2   1 7055.55 373.938   2
  -3  -2  -1 6798.81 421.125  21
   3  -2   1 8704.91 530.990   4
  -3   2  -1 7430.18 483.228  65
   3  -2   1 7605.81 423.650  74
   3  -2   1 6781.46 413.504   3
   3   2   1 7786.20 517.144  65
  -3  -2  -1 7184.95 445.900  66
   3   2   1 6759.87 258.308  68
   3  -2   1 7199.48 401.335   9
   3  -2   1 7455.57 318.215  69
  -3  -2  -1 7427.96 408.955   9
   3   2   1 7035.17 454.413  66
  -3   2  -1 7840.23 442.336  71
   3  -2   1 7577.02 531.832  66
  -3  -2  -1 5675.89 377.498  77
  -3   2  -1 7769.04 449.498   1
  -3  -2  -1 7255.10 227.559   6
   3  -2   1 7024.72 428.942  67
  -3  -2  -1 6530.67 382.048  79
   3   2   1 7156.63 245.065   3
  -3  -2  -1 7746.24 458.344   8
  -3   2  -1 7347.48 416.899  75
   3   2   1 6828.20 366.612   1
   3   2   1 6841.21 376.653  69
  -3   2  -1 7463.99 502.956  68
   4   2   1 16467.7 547.298   2
   4   2   1 16675.6 745.993  65
  -4  -2  -1 15659.5 657.185  66
  -4  -2  -1 16949.4 630.919   7
  -4   2  -1 16689.3 705.986  65
  -4   2  -1 16797.6 635.182  75
   4  -2   1 15474.9 677.036   3
  -4  -2  -1 15077.7 606.516  77
  -4  -2  -1 16415.8 659.934  21
   4  -2   1 17184.6 574.718  69
  -4  -2  -1 16533.5 591.044   9
   4   2   1 17561.8 652.941   1
   4  -2   1 16776.5 611.104   9
  -4  -2  -1 15905.1 599.689  79
  -4   2  -1 16919.3 551.069  14
  -4   2  -1 16715.3 565.034  78
   4   2   1 15050.4 622.635  69
  -4   2  -1 17028.5 708.273   1
   4   2   1 16635.0 692.375  66
   4  -2   1 15926.0 696.307  67
  -5  -2  -1 12376.2 516.083   9
  -5  -2  -1 12040.7 557.967  79
   5  -2   1 12848.0 590.299  24
   5  -2   1 12908.5 604.090  32
  -5  -2  -1 12690.4 606.947  21
  -5   2  -1 12230.4 606.690  65
  -5   2  -1 12165.9 567.461  75
  -5  -2  -1 12643.4 587.104   7
  -5   2  -1 13424.4 678.115   1
  -5   2  -1 13402.2 550.824  78
   5   2   1 11678.1 622.937  69
   5  -2   1 12587.1 529.986   9
   5   2   1 11659.3 593.524  66
  -5  -2  -1 13358.5 620.249  66
  -5   2  -1 12714.5 555.842  31
  -5  -2  -1 12777.7 550.840  77
   5   2   1 13292.9 623.200   1
   5   2   1 13035.7 655.531  65
  -6  -2  -1 220139. 2274.20  77
  -6  -2  -1 204733. 1955.46  76
   6  -2   1 205224. 2453.93  24
   6  -2   1 204865. 2062.25  72
  -6  -2  -1 201158. 2410.91   7
  -6   2  -1 207303. 2297.68  79
  -6  -2  -1 197893. 2360.43  79
  -6   2  -1 203766. 2327.53  75
   6  -2   1 202593. 2342.50  18
  -6   2  -1 209378. 2320.68  78
  -6  -2  -1 201842. 2477.25  21
  -6   2  -1 200046. 2434.89  71
   6  -2   1 208803. 2575.69  32
   6  -2   1 194994. 2385.38  74
   6   2   1 206008. 2687.84   1
  -6   2  -1 198578. 2384.02  65
  -6   2  -1 200923. 2288.88  31
  -7  -2  -1 12085.9 727.632   8
  -7   2  -1 11154.3 586.311  75
  -7  -2  -1 11523.7 552.505  77
  -7  -2  -1 9837.60 595.248  21
  -7  -2  -1 10354.4 594.381  79
   7  -2   1 10357.1 593.150  24
  -7   2  -1 10971.3 575.135  31
  -7   2  -1 10878.0 616.837  71
  -7  -2  -1 11112.2 506.991  76
   7  -2   1 11182.7 661.103  32
   7  -2   1 11759.2 537.033  26
  -7   2  -1 10943.9 590.143  79
   7  -2   1 11156.2 533.718  72
   7  -2   1 10825.1 610.762  74
  -7  -2  -1 11665.5 647.950   7
   7  -2   1 11009.1 607.017  18
  -7   2  -1 10565.1 585.504  78
  -8  -2  -1 975.266 308.844   8
  -8   2  -1 728.586 209.846  78
  -8  -2  -1 672.299 189.423  76
  -8  -2  -1 586.735 230.778   7
   8  -2   1 606.470 192.293  74
  -8   2  -1 1025.02 222.775  75
  -8   2  -1 702.509 225.920  79
  -8  -2  -1 411.386 208.817  79
   8  -2   1 617.099 198.650  24
  -8  -2  -1 834.520 187.054  77
   8  -2   1 631.050 164.226  72
   8  -2   1 976.985 242.388  18
  -8   2  -1 698.909 214.011  71
  -8  -2  -1 960.417 225.631  21
   8  -2   1 958.107 195.651  26
  -8   2  -1 667.809 208.891  31
   8  -2   1 582.407 228.480  32
  -9   2  -1 6455.54 531.091  31
  -9  -2  -1 8010.91 624.081   7
   9  -2   1 7586.45 509.508  26
   9  -2   1 7405.38 551.666  74
   9  -2   1 7642.32 620.662  32
  -9  -2  -1 7538.98 666.950   8
  -9  -2  -1 7734.13 582.409  21
  -9  -2  -1 7310.79 580.169  79
  -9   2  -1 7602.33 525.760  75
  -9   2  -1 8832.38 604.566  79
  -9  -2  -1 6919.68 488.679  76
  -9   2  -1 7171.83 543.971  71
   9  -2   1 7605.67 568.228  24
   9  -2   1 8073.69 603.178  18
   9  -2   1 8477.40 547.776  72
  10  -2   1 3580.26 413.267  74
 -10  -2  -1 3110.14 432.135  79
  10  -2   1 2553.95 349.049  72
  10  -2   1 2555.18 350.834  26
 -10   2  -1 3149.66 393.974  17
 -10   2  -1 3243.33 417.248  79
 -10  -2  -1 3160.73 432.884   7
  10  -2   1 3206.97 424.505  18
 -10  -2  -1 3095.43 354.408  76
 -10   2  -1 3002.21 376.078  31
 -10  -2  -1 2905.66 384.823  21
  10  -2   1 3365.69 459.781  32
 -10   2  -1 2762.66 367.972  71
 -10  -2  -1 2698.76 488.167   8
 -10   2  -1 2797.20 380.689  30
 -10   2  -1 3542.07 377.158  75
  10  -2   1 3166.27 401.623  24
 -11   2  -1 10302.8 646.917  75
  11  -2   1 10138.3 695.140  72
 -11  -2  -1 9335.09 677.437  21
  11  -2   1 10598.0 709.698  74
 -11   2  -1 8838.13 645.100  71
  11  -2   1 10329.3 743.982  18
 -11  -2  -1 9687.39 730.115  79
  11  -2   1 9635.69 695.484  24
 -11   2  -1 10436.3 683.045  31
 -11   2  -1 9707.41 717.928  30
  11  -2   1 10057.0 677.101  26
 -11  -2  -1 9426.91 724.012   7
 -11   2  -1 9125.94 664.708  17
  11  -2   1 11052.2 822.567  32
 -11   2  -1 10897.6 741.580  79
  12  -2   1 55076.2 1662.44  74
 -12   2  -1 55094.7 1728.81  30
 -12  -2  -1 55789.2 1793.98  79
  12  -2   1 54242.9 1851.91  32
  12  -2   1 57953.2 1675.90  26
 -12   2  -1 55380.4 1633.76  71
 -12   2  -1 57844.7 1672.08  17
 -12   2  -1 56788.9 1731.39  79
  12  -2   1 54215.9 1636.91  72
 -12   2  -1 56064.0 1637.52  31
  12  -2   1 59146.7 1823.88  18
 -12  -2  -1 53197.4 1747.99   7
 -13   2  -1 743.677 325.343  79
  13  -2   1 981.453 355.280  32
 -13   2  -1 628.546 223.496  71
 -13   2  -1 935.174 287.573  31
  13   2   1 790.236 226.752  18
 -13  -2  -1 660.369 241.627   7
  13  -2   1 851.449 264.979  72
 -13  -2  -1 841.553 267.950  79
  13  -2   1 1013.18 310.141  18
 -13   2  -1 1001.35 312.307  30
  13  -2   1 1217.91 309.460  26
  14   2   1 30751.0 1390.74  18
 -14   2  -1 29906.2 1296.64  31
  14  -2   1 30250.6 1327.32  26
  14  -2   1 31059.2 1442.18  18
  14  -2   1 31838.1 1374.82  72
 -14  -2  -1 30962.0 1425.80   7
 -14   2  -1 29851.6 1371.74  30
  14  -2   1 30268.0 1485.19  32
 -14   2  -1 30362.9 1369.75  79
 -14  -2  -1 29374.8 1399.52  79
 -15   2  -1 1714.80 378.125  31
 -15  -2  -1 1910.12 399.948   7
  15  -2   1 1927.64 379.148  26
  15   2   1 1715.60 379.754  32
 -15   2  -1 2537.15 440.670  30
  15  -2   1 1729.17 449.438  32
  15  -2   1 1573.48 390.334  72
 -15   2  -1 1945.18 432.161  79
  15   2   1 2533.15 428.386  18
 -15  -2  -1 1520.89 376.465  79
 -16  -2  -1 5139.17 579.264  43
 -16   2  -1 4508.90 561.120  81
  16  -2   1 5443.25 594.293  26
  16  -2   1 5037.69 674.442  32
 -16   2  -1 5771.63 654.544  79
 -16   2  -1 6048.87 654.988  60
 -16   2  -1 4792.19 597.805  30
 -16  -2  -1 5376.85 621.951   7
 -16  -2  -1 4830.01 643.373  64
 -16  -2  -1 4798.27 645.876  79
  16  -2   1 5460.57 607.072  72
 -16  -2  -1 5985.48 603.565  40
 -16   2  -1 4741.90 569.536  54
  16   2   1 7010.58 705.318  18
 -16   2  -1 5435.09 610.281  56
 -17   2  -1 10251.8 835.817  30
 -17   2  -1 11122.8 863.400  60
 -17  -2  -1 10353.3 926.462  64
  17  -2   1 10433.7 914.001  32
 -17   2  -1 10881.0 855.098  81
 -17  -2  -1 11237.0 889.653  40
 -17   2  -1 10281.2 831.356  54
 -17   2  -1 10999.3 888.971  56
 -18  -2  -1 4540.36 659.026  64
 -18   2  -1 4936.15 590.600  56
 -18   2  -1 4941.19 580.196  81
 -18   2  -1 5224.54 597.318  54
 -18  -2  -1 4654.76 606.740  40
 -18   2  -1 4226.90 541.185  60
 -19   2  -1-118.167 319.279  81
 -19   2  -1-5.83432 230.390  56
 -19  -2  -1 57.4772 283.214  64
 -19   2  -1 94.5903 233.575  60
  19  -2   1-75.0950 253.583  38
 -19  -2  -1-73.9890 318.651  40
 -20   2  -1 4850.32 544.856  60
 -20  -2  -1 4192.16 543.228  40
 -20   2  -1 4046.99 524.232  56
 -20  -2  -1 4198.29 571.174  64
 -20   2  -1 4109.30 485.940  81
 -21  -2  -1 27730.2 1245.94  64
  21  -2   1 25923.4 1145.96  57
 -21   2  -1 23919.7 1159.73  56
 -21  -2  -1 27811.1 1173.61  40
 -21   2  -1 28244.7 1167.06  60
  22  -2   1 20780.8 920.496  57
 -22   2  -1 22491.6 915.157  60
 -22  -2  -1 22008.1 931.577  40
 -22  -2  -1 22854.5 1019.52  64
  23  -2   1 10520.3 571.060  57
 -23  -2  -1 11219.3 623.555  64
 -22   3   1 11297.6 634.347  56
  22  -3  -1 12377.0 653.629  57
  22  -3  -1 11967.1 641.156  38
 -22  -3   1 11210.3 632.036  40
 -21   3   1 12265.7 758.533  56
 -21   3   1 13449.5 717.942  60
 -21  -3   1 12878.7 764.501  40
 -21  -3   1 13346.8 762.702  64
  21  -3  -1 12469.8 784.382  38
  21  -3  -1 11375.5 726.868  57
 -20   3   1 104.036 170.425  56
 -20  -3   1 295.750 228.852  40
  20  -3  -1 252.529 179.600  41
  20  -3  -1 136.602 172.015  38
  20  -3  -1 530.963 391.155  46
 -20  -3   1-9.27772 278.417  64
 -20   3   1 261.869 174.334  60
  20  -3  -1 92.5587 170.051  57
 -20   3   1 286.732 159.066  81
 -19   3   1 534.706 214.333  60
 -19  -3   1 258.603 216.231  40
  19  -3  -1 119.389 194.495  41
 -19   3   1 371.493 231.954  56
 -19  -3   1 337.373 258.680  64
 -19   3   1-115.015 207.957  81
  19  -3  -1 23.4403 619.498  46
 -19   3   1 57.3631 238.756  54
 -18  -3   1 3868.98 529.790  40
 -18   3   1 4453.85 545.183  81
  18  -3  -1 3389.84 519.946  41
 -18  -3   1 4441.78 586.990  64
 -18   3   1 3632.74 519.447  56
 -18   3   1 3355.73 467.886  54
 -18   3   1 4635.98 555.977  60
 -18  -3   1 4478.60 552.900  43
 -17   3   1 3542.94 509.618  81
 -17   3   1 3391.68 498.110  56
  17  -3  -1 1195.02 1345.51  46
 -17  -3   1 3115.78 519.988  40
 -17  -3   1 3513.64 529.538  43
 -17   3   1 3730.69 493.613  54
 -17   3   1 3443.11 479.662  60
 -17  -3   1 3338.76 546.012  64
 -17  -3   1 3326.81 468.789  36
  17  -3  -1 3942.72 553.722  41
 -16   3   1 19757.5 1124.67  30
 -16   3   1 19330.1 1154.94  56
 -16  -3   1 17890.5 1098.53  40
 -16   3   1 17421.1 1113.42  31
  16  -3  -1 18479.5 1166.59  41
 -16  -3   1 18801.2 1082.88  36
 -16  -3   1 18151.0 1094.21  43
 -16   3   1 21703.1 1219.84  60
 -16   3   1 18380.4 1087.74  54
  16  -3  -1 19284.3 2421.25  46
 -16  -3   1 17461.3 1153.52  64
  16  -3  -1 19228.9 1267.34  32
 -16   3   1 20022.1 1155.48  81
 -15  -3   1 50580.1 1802.08  43
 -15   3   1 45412.2 1769.39  31
 -15   3   1 46526.1 1738.59  30
 -15   3   1 49278.9 1804.25  81
 -15   3   1 47134.4 1710.99  54
  15  -3  -1 43881.7 1900.67  32
 -15   3   1 46858.1 1788.42  60
  15  -3  -1 46534.2 1821.49  41
 -15   3   1 46027.9 1740.75  56
 -15  -3   1 47895.2 1906.90  64
 -15   3   1 47198.1 1793.12  79
 -15  -3   1 48924.9 1721.75  36
 -15  -3   1 49956.8 1825.38  40
 -15  -3   1 45342.7 1839.61   7
 -14   3   1 18591.8 1102.84  30
 -14   3   1 17862.9 1097.88  31
 -14  -3   1 16696.2 1132.40   7
  14  -3  -1 18855.6 1126.55  74
  14  -3  -1 18638.6 1244.59  32
 -14   3   1 19678.2 1056.27  75
 -14   3   1 20773.0 1174.87  79
 -13   3   1 12073.2 877.995  30
  13  -3  -1 12130.0 884.169  74
 -13   3   1 11282.4 798.092  75
 -13   3   1 12750.5 896.392  31
 -13   3   1 12490.8 907.034  79
  13  -3  -1 11211.2 961.681  32
 -13  -3   1 11459.7 931.876   7
 -12   3   1 74088.6 2103.18  79
 -12  -3   1 70008.2 2204.94   7
 -12   3   1 70669.7 2018.13  30
 -12   3   1 71645.5 2007.40  31
 -12   3   1 73053.2 1961.81  75
  12  -3  -1 75009.2 2330.06  32
  12  -3  -1 72491.8 2070.19  74
 -11  -3   1 10862.0 910.732   8
  11  -3  -1 9519.43 841.982  32
 -11   3   1 8281.31 691.195  30
 -11   3   1 9839.27 731.970  75
 -11  -3   1 10007.7 834.922   7
 -11   3   1 9890.79 762.504  78
 -11   3   1 9759.57 757.655  71
 -11   3   1 10277.7 764.581  79
  11  -3  -1 10619.9 793.676  74
 -11   3   1 9982.30 746.702  31
  10  -3  -1 66830.0 1867.55  74
 -10   3   1 64896.9 1771.30  75
 -10   3   1 66333.2 1836.85  79
 -10  -3   1 63175.6 1947.39   7
 -10   3   1 67459.5 1866.43  71
 -10   3   1 66513.4 1849.05  78
 -10  -3   1 68156.9 1808.33  77
 -10   3   1 65688.7 1802.75  30
 -10  -3   1 68778.7 2140.88   8
 -10   3   1 65091.0 1789.99  31
  10  -3  -1 63141.1 1991.75  32
   9  -3  -1 3725.60 467.099  74
  -9  -3   1 3180.60 500.495   8
  -9   3   1 3809.46 449.657  31
   9  -3  -1 3403.88 407.335  24
  -9  -3   1 3674.49 482.644   7
  -9   3   1 3449.59 425.739  75
  -9   3   1 3576.75 426.680  30
  -9  -3   1 3645.84 454.113  77
  -9   3   1 3607.16 435.123  78
  -9   3   1 3540.60 455.999  71
   9  -3  -1 4020.67 513.102  32
  -9   3   1 3255.97 430.919  79
  -8  -3   1 11197.1 633.022  30
   8  -3  -1 12015.1 762.402  74
  -8   3   1 11177.1 739.146  71
   8  -3  -1 12249.1 745.454  24
   8  -3  -1 11603.6 798.410  32
  -8  -3   1 10807.6 720.100  77
  -8   3   1 10302.4 682.132  78
  -8   3   1 10557.9 634.386  25
  -8   3   1 9596.73 661.445  31
  -8  -3   1 11439.7 820.931   8
  -8  -3   1 12110.8 655.712  76
  -8  -3   1 11870.6 786.597   7
  -8   3   1 10278.1 696.466  75
   7  -3  -1-11.3293 164.433  24
  -7   3   1 233.615 185.672  75
   7  -3  -1 154.644 159.839  74
  -7   3   1 196.366 159.270  78
  -7  -3   1 236.953 208.455   8
  -7   3   1 129.521 159.108  25
   7  -3  -1 97.9658 177.726  32
  -7  -3   1 325.171 152.538  30
  -7  -3   1 324.169 166.702  76
  -7  -3   1-8.69388 204.813   7
  -7   3   1 283.433 211.885  31
  -7   3   1 217.503 194.687  71
  -7  -3   1 519.291 241.982  77
  -6  -3   1 112231. 2218.06   8
  -6   3   1 110771. 1981.73  78
  -6  -3   1 108127. 2040.59  77
  -6  -3   1 111173. 1776.21  30
  -6   3   1 105859. 1935.45  31
   6  -3  -1 107771. 2009.77  24
   6  -3  -1 102173. 1773.21  77
  -6  -3   1 112718. 1710.12  76
  -6   3   1 111234. 1937.64  25
   6  -3  -1 111933. 2036.03   9
  -6  -3   1 108197. 1882.83   9
   6  -3  -1 105225. 2022.48  74
  -6   3   1 111046. 2085.43  71
  -6   3   1 108457. 2038.24  75
   6  -3  -1 112896. 2199.77  32
   6   3  -1 107067. 1926.07  20
  -5   3   1 228.567 136.568  78
   5  -3  -1 679.138 207.736  77
   5  -3  -1 101.500 149.133   9
   5  -3  -1 157.306 144.418  24
   5   3  -1 377.892 136.457  20
  -5  -3   1 329.958 229.409   8
  -5  -3   1 334.249 131.990  30
  -5  -3   1 154.375 134.405   9
  -5   3   1 403.375 195.451  75
  -5   3   1 784.697 227.335  25
   5  -3  -1 2.28046 191.651  32
  -5   3   1 240.243 195.945  31
   5  -3  -1 379.461 190.436  74
  -5  -3   1 272.896 186.751  77
  -5   3   1 488.285 202.443  71
  -5  -3   1 369.119 154.119  76
   4  -3  -1 182599. 2597.43  32
   4  -3  -1 170671. 2368.62  24
  -4   3   1 184636. 2440.25  25
  -4   3   1 174687. 2283.11  78
  -4   3   1 176231. 2099.49  14
  -4   3   1 173202. 2405.51  75
   4  -3  -1 175640. 2403.40  74
  -4   3   1 177788. 2297.01  31
  -4  -3   1 179999. 2051.95  30
  -4   3   1 174757. 2446.62  71
   4   3  -1 179133. 2337.17  20
  -4  -3   1 173938. 2549.26   8
  -4  -3   1 178882. 1955.44  76
  -4  -3   1 178632. 2426.35   9
   4  -3  -1 179582. 2495.57   9
  -4  -3   1 177849. 2476.29  77
   4  -3  -1 172979. 2303.38  77
  -4   3   1 180288. 2124.04  33
   4   3  -1 177775. 2145.47  75
   4   3  -1 176336. 2436.69  12
  -3  -3   1 149081. 1743.31  76
   3  -3  -1 145120. 2252.49   9
   3   3  -1 153408. 2104.80  20
   3  -3  -1 151010. 2146.61  77
  -3   3   1 150755. 2170.81  25
  -3  -3   1 151071. 1838.84  30
  -3  -3   1 147046. 2307.26   8
  -3   3   1 146319. 1942.06  14
   3  -3  -1 138819. 2137.95  24
   3   3  -1 148000. 2178.12  12
  -3   3   1 148849. 2153.05  71
   3  -3  -1 146304. 2267.91  32
  -3   3   1 152267. 2055.85  31
   3   3  -1 145108. 1962.64  75
  -3  -3   1 147210. 2207.09  77
  -3   3   1 146645. 2127.96  12
   3  -3  -1 146899. 2106.75  74
  -3  -3   1 146469. 2205.30   9
   3  -3  -1 149428. 2379.92   8
  -3   3   1 143788. 2129.25  75
  -3   3   1 149614. 2056.46  78
  -2   3   1 107630. 1750.02  71
  -2   3   1 104342. 1650.86  31
  -2   3   1 106507. 1799.75  12
   2   3  -1 101533. 1700.83  20
  -2   3   1 102749. 1751.44  75
  -2  -3   1 105721. 1429.56  76
  -2   3   1 106191. 1821.75  25
  -2  -3   1 102431. 1860.81   9
  -2  -3   1 98850.0 1868.77  66
   2  -3  -1 104394. 1891.04   9
   2   3  -1 105093. 1810.83  12
   2  -3  -1 104932. 1697.85  74
  -2   3   1 103852. 1660.80  78
   2   3  -1 103570. 1678.43  75
  -2  -3   1 109041. 1903.10   8
   2  -3  -1 107969. 1956.16   8
   2  -3  -1 101694. 1756.52  77
   1  -3  -1 1673.09 253.819   4
   1  -3  -1 1889.88 239.880  74
   1   3  -1 1809.90 277.705  12
   1  -3  -1 1813.98 290.334   9
  -1  -3   1 1726.87 200.419  74
   1   3  -1 1850.58 265.677  31
   1  -3  -1 1613.45 263.270  77
  -1   3   1 1740.68 233.096  78
  -1   3   1 1793.47 275.057  12
  -1  -3   1 1858.21 277.647  77
  -1   3   1 1829.69 264.895  75
  -1   3   1 2156.41 255.042  31
  -1   3   1 1631.81 284.496  25
  -1  -3   1 2003.17 220.616  76
  -1  -3   1 2014.04 300.719   8
  -1  -3   1 1836.49 257.513   4
   1   3  -1 1537.21 241.743  75
  -1   3   1 1742.13 245.099  71
  -1  -3   1 1909.36 293.302   9
   0  -3   1 49099.8 1073.49  74
   0   3   1 48195.1 1109.24  78
   0  -3  -1 46509.6 1189.04  77
   0   3  -1 49431.3 1092.85  71
   0   3  -1 48984.5 1195.86  75
   0   3   1 48424.8 1134.21  75
   0   3  -1 48982.7 1228.69  12
   0  -3   1 51102.6 1023.07  76
   0   3   1 49927.2 1097.37  71
   0  -3  -1 50083.0 1050.00  74
   0   3   1 48899.7 1234.23  12
   0   3  -1 49508.8 1210.92  14
   0   3  -1 50667.8 1178.57  31
   0   3   1 46051.3 1219.68  20
   0  -3   1 48831.0 1275.65   8
   0  -3   1 48994.5 1228.65  77
   0   3   1 50993.4 1115.39  31
  -1  -3  -1 33949.5 824.158  74
   1  -3   1 34884.6 1084.56  24
  -1  -3  -1 36014.9 1061.63  77
  -1   3  -1 36431.9 1035.07  14
   1  -3   1 34814.9 1023.54  77
  -1   3  -1 36089.6 1052.33  75
   1   3   1 35280.1 957.813  78
   1  -3   1 34700.4 1094.24   9
  -1  -3  -1 35709.1 1104.46   9
  -1   3  -1 35621.9 991.837  71
   1   3   1 37085.3 952.810  31
  -1   3  -1 35285.5 1057.71  12
   1  -3   1 35922.2 966.261  74
   1   3   1 34621.6 1065.01  12
   1  -3   1 34849.5 1097.52   8
   1   3   1 35912.9 948.112  75
  -1   3  -1 37107.6 1015.75  31
   1   3   1 35169.3 1062.02  20
  -2   3  -1 5410.70 427.563  31
   2  -3   1 6318.46 501.679   8
  -2  -3  -1 5768.85 487.382   8
  -2   3  -1 6228.33 460.925  75
   2  -3   1 5895.71 444.927  32
   2  -3   1 5892.31 468.667   9
   2  -3   1 5604.05 458.249  24
  -2   3  -1 5940.00 439.858  71
   2   3   1 5934.04 387.293  75
   2   3   1 6024.12 395.061  31
  -2  -3  -1 5729.86 457.883  77
   2   3   1 5906.91 416.930  78
  -2  -3  -1 5653.29 455.518   9
  -2   3  -1 5739.75 432.872  14
   2   3   1 5809.16 458.073  20
   2  -3   1 5675.86 423.979  74
   2  -3   1 6774.21 459.193  77
   3  -3   1 28264.7 1075.06   8
   3   3   1 29083.4 1009.55  20
   3  -3   1 29965.5 985.916  32
  -3  -3  -1 30564.0 1092.98   8
   3   3   1 29578.0 939.903  78
   3   3   1 32537.6 909.617  31
  -3   3  -1 29958.1 992.264  71
   3  -3   1 28368.2 1012.99  24
   3  -3   1 28887.2 1002.97   9
  -3   3  -1 27442.9 916.866  31
  -3   3  -1 30432.7 1012.57  75
   3  -3   1 28893.9 958.803  74
   3  -3   1 30488.2 930.737  77
  -3  -3  -1 29381.5 1004.05   9
  -3  -3  -1 29338.0 977.187  77
  -3   3  -1 30300.6 931.356  14
  -4  -3  -1 130005. 2086.28   9
  -4   3  -1 135233. 2083.85  25
   4  -3   1 134076. 2175.39  32
  -4  -3  -1 126366. 2193.90  21
   4  -3   1 129368. 2108.63   9
   4   3   1 128090. 2048.96  78
  -4   3  -1 128743. 2003.29  31
  -4   3  -1 135041. 1833.74  78
   4   3   1 128476. 2150.85  20
   4  -3   1 134029. 1886.21  77
  -4  -3  -1 130685. 1987.70  79
  -4  -3  -1 129188. 2272.37   8
  -4   3  -1 133373. 2148.61  75
  -4   3  -1 130541. 2137.79  71
  -4  -3  -1 130165. 2097.68  77
   4  -3   1 128605. 2089.52  74
   4  -3   1 129967. 2171.05  24
  -4   3  -1 129312. 1911.90  14
  -5   3  -1 1936.95 319.112  75
  -5   3  -1 1990.36 296.964  31
  -5  -3  -1 1462.57 314.197   8
   5  -3   1 1672.80 286.577  74
   5  -3   1 1739.05 301.230  32
  -5   3  -1 1338.94 274.193  71
  -5  -3  -1 1896.99 281.957   9
  -5  -3  -1 1897.01 318.905  21
  -5   3  -1 1763.20 242.436  78
   5  -3   1 2106.48 321.828  24
   5   3   1 1737.83 280.902  78
  -5  -3  -1 1910.04 293.424  79
   5  -3   1 2143.77 296.056   9
  -5   3  -1 2414.71 313.448  25
  -5  -3  -1 1577.80 283.496  77
  -6  -3  -1 12358.2 677.842  79
  -6  -3  -1 12812.7 694.957  77
   6  -3   1 12458.0 739.961  24
   6   3   1 11135.1 683.928  78
  -6   3  -1 11995.0 702.497  75
  -6   3  -1 13412.8 664.852  78
   6  -3   1 12047.8 708.101  74
  -6   3  -1 12392.5 723.017  71
  -6   3  -1 13978.8 677.429  25
  -6  -3  -1 12220.7 741.814  21
  -6   3  -1 12282.9 667.296  31
  -6  -3  -1 12434.5 662.861   9
   6  -3   1 13313.5 695.975   9
   6  -3   1 13413.5 770.892  32
  -6  -3  -1 12725.1 789.004   8
   7  -3   1 137030. 2516.77  32
  -7  -3  -1 133319. 2575.66   8
  -7   3  -1 125769. 2176.47  31
   7  -3   1 130303. 2366.49  74
  -7   3  -1 141941. 2258.56  78
  -7   3  -1 138923. 2101.96  25
  -7   3  -1 133930. 2329.98  75
  -7  -3  -1 128312. 2418.19  21
  -7   3  -1 132126. 2389.81  71
  -7   3  -1 140708. 2242.39  79
  -7  -3  -1 132086. 2307.21  79
  -7  -3  -1 134132. 2235.75  77
   7  -3   1 133162. 2440.47  24
   8  -3   1 3886.46 461.611  24
  -8   3  -1 3929.04 423.733  78
  -8   3  -1 4163.57 450.405  75
  -8  -3  -1 3616.80 501.238   8
  -8   3  -1 4075.77 441.647  31
  -8  -3  -1 4280.85 485.929   7
  -8   3  -1 4089.19 437.515  79
  -8   3  -1 4083.74 465.314  71
   8  -3   1 4205.34 476.698  74
  -8  -3  -1 3427.19 437.164  79
  -8  -3  -1 4657.13 449.740  77
   8  -3   1 4163.89 499.847  32
  -8  -3  -1 3650.38 456.631  21
  -9  -3  -1 24616.5 1260.98   8
  -9  -3  -1 23282.8 1025.54  77
  -9  -3  -1 23365.7 1121.03   7
   9  -3   1 22315.5 1078.62  74
  -9   3  -1 25480.7 1078.41  78
  -9   3  -1 23346.1 1039.06  31
   9  -3   1 23475.2 1183.72  32
  -9   3  -1 24155.0 1056.39  79
  -9   3  -1 24810.8 1135.65  71
  -9   3  -1 23261.3 1030.84  75
   9  -3   1 23062.3 1116.45  24
  -9  -3  -1 22333.9 1094.53  79
  -9  -3  -1 21994.6 1088.44  21
 -10  -3  -1 1182.65 312.891  21
 -10   3  -1 842.937 288.070  71
  10  -3   1 921.543 303.297  32
 -10   3  -1 929.495 277.867  31
  10  -3   1 751.259 245.711  74
 -10   3  -1 880.679 258.673  75
 -10  -3  -1 935.452 252.228  79
 -10  -3  -1 1016.21 345.913   8
  10  -3   1 831.617 280.016  24
 -10   3  -1 721.631 270.384  79
 -10  -3  -1 829.040 298.943   7
 -11   3  -1 5901.38 605.118  30
 -11  -3  -1 6054.88 723.376   8
 -11  -3  -1 7066.23 668.790  21
 -11   3  -1 7166.00 622.953  31
 -11  -3  -1 6374.95 642.957  79
 -11  -3  -1 6201.26 648.766   7
 -11   3  -1 6103.45 570.903  75
 -11   3  -1 7916.47 668.164  79
  11  -3   1 6489.99 632.282  74
 -11   3  -1 6596.27 642.132  71
  11  -3   1 6628.68 646.466  24
  11  -3   1 5141.90 630.032  32
 -11   3  -1 5739.91 573.931  17
 -12  -3  -1 11137.5 886.454   7
 -12  -3  -1 13086.8 916.883  79
 -12   3  -1 11911.4 880.038  30
 -12   3  -1 14395.2 928.578  79
  12  -3   1 12658.0 889.671  74
  12  -3   1 11197.0 947.407  32
 -12   3  -1 11338.1 846.595  71
 -12   3  -1 11881.7 832.894  31
 -12   3  -1 13129.6 827.291  75
 -13  -3  -1 1183.56 345.835   7
  13  -3   1 861.023 356.277  32
 -13   3  -1 868.951 311.670  30
 -13   3  -1 1334.32 345.549  79
 -13   3  -1 686.533 275.141  71
 -13   3  -1 1207.87 308.085  31
  13  -3   1 1776.28 351.642  74
  14  -3   1 18722.3 1147.83  41
 -14   3  -1 20688.6 1155.51  79
 -14   3  -1 18475.1 1063.59  31
 -14  -3  -1 15650.9 1076.77   7
  14  -3   1 18602.9 1118.01  74
 -14   3  -1 16367.7 1046.93  81
 -14   3  -1 18260.4 1084.53  71
 -14   3  -1 16423.9 1054.39  30
  14  -3   1 17173.6 1207.86  32
 -14  -3  -1 17477.2 1095.04  40
 -14   3  -1 18200.8 1118.33  60
 -14  -3  -1 16492.6 1034.52  43
 -15   3  -1 2307.57 418.430  79
 -15   3  -1 2329.81 412.924  31
 -15   3  -1 2769.94 472.506  30
 -15   3  -1 2224.76 426.098  81
 -15  -3  -1 1933.28 428.479  40
  15  -3   1 2264.57 484.399  32
 -15  -3  -1 2502.63 447.618   7
  15  -3   1 3008.16 478.698  41
 -15  -3  -1 1597.62 444.310  64
 -15  -3  -1 2604.46 432.774  43
  15  -3   1 3211.50 1704.24  46
 -15   3  -1 2643.92 447.796  54
 -15   3  -1 2315.45 409.682  56
 -15   3  -1 2141.32 430.843  60
 -16  -3  -1 52180.6 2038.90  64
 -16   3  -1 51097.1 1887.44  60
 -16   3  -1 57481.3 1942.40  56
 -16   3  -1 53357.7 1877.34  81
  16  -3   1 54020.9 1980.52  41
 -16  -3  -1 50574.6 1797.78  43
  16  -3   1 53096.2 2094.99  32
 -16  -3  -1 48375.0 1839.38  40
 -16   3  -1 52958.7 1843.65  30
 -16   3  -1 52616.0 1843.73  54
 -16   3  -1 47821.5 1779.09  31
 -17   3  -1 846.732 338.744  60
 -17  -3  -1 786.124 264.341  43
 -17   3  -1 871.219 260.094  56
 -17   3  -1 1276.43 338.629  81
  17  -3   1 683.774 773.590  46
 -17   3  -1 472.750 256.717  54
 -17  -3  -1 930.454 335.600  40
  17  -3   1 936.643 286.930  41
 -17  -3  -1 1585.16 441.494  64
 -18  -3  -1 15048.6 982.750  40
  18  -3   1 15555.4 1076.82  38
 -18   3  -1 15530.6 993.809  81
  18  -3   1 15074.6 994.673  57
  18  -3   1 16847.3 1059.70  41
 -18   3  -1 15439.4 988.387  56
 -18   3  -1 15337.3 995.803  60
 -18  -3  -1 16623.8 1109.84  64
  19  -3   1 4619.34 553.498  57
  19  -3   1 4656.48 541.354  41
 -19   3  -1 4645.37 536.995  56
 -19   3  -1 4319.95 536.393  60
  19  -3   1 4550.96 574.420  38
 -19   3  -1 4328.31 510.615  81
 -19  -3  -1 4207.06 567.644  40
 -19  -3  -1 4294.72 581.679  64
 -20   3  -1 26625.1 1130.18  81
 -20   3  -1 26528.9 1155.14  60
  20  -3   1 29515.6 1179.13  41
 -20   3  -1 26649.8 1147.34  56
 -20  -3  -1 28078.9 1245.89  64
  20  -3   1 27224.6 1182.83  57
  20  -3   1 27991.3 1240.95  38
 -20  -3  -1 27612.0 1194.62  40
  21  -3   1 551.230 205.230  38
 -21   3  -1 292.842 169.138  81
  21  -3   1 68.2814 171.057  57
 -21   3  -1 192.744 169.801  60
 -21   3  -1 172.188 136.009  56
 -21  -3  -1 304.351 242.945  64
 -22  -3  -1 3787.47 387.313  64
  22  -3   1 3494.34 351.540  57
 -22   3  -1 3789.67 351.689  60
  21  -4  -1 21699.8 769.903  57
  21  -4  -1 21115.8 786.571  41
 -21   4   1 21080.7 767.833  56
  21  -4  -1 21177.6 840.615  38
  20  -4  -1 871.038 230.003  41
  20  -4  -1 1063.69 267.785  38
 -20   4   1 1126.40 254.384  81
  20  -4  -1 842.918 208.500  57
 -20   4   1 802.291 192.881  56
 -20   4   1 1248.49 280.884  60
 -20  -4   1 968.911 247.592  40
 -19   4   1 6493.58 589.016  60
  19  -4  -1 6327.15 562.972  57
  19  -4  -1 6655.91 601.220  41
 -19   4   1 7136.43 581.483  56
 -19   4   1 6175.70 565.285  81
 -19  -4   1 6370.84 581.091  40
  19  -4  -1 6352.67 626.167  38
 -18   4   1 2590.70 390.704  56
  18  -4  -1 2204.37 393.742  41
 -18   4   1 2589.54 417.625  81
 -18  -4   1 2274.77 422.945  43
 -18   4   1 2604.94 436.089  60
  18  -4  -1 3426.61 460.964  57
 -18  -4   1 2997.40 439.762  40
 -17   4   1 6459.70 680.910  60
  17  -4  -1 6873.13 666.129  57
 -17  -4   1 6773.43 670.992  43
  17  -4  -1 6316.09 677.076  41
 -17  -4   1 6895.62 609.497  36
 -17  -4   1 6627.84 648.246  40
 -17   4   1 6508.75 664.258  81
 -17   4   1 6621.52 648.582  56
 -16   4   1 4274.53 571.906  60
  16  -4  -1 3869.34 552.897  41
 -16  -4   1 3596.87 514.567  40
 -16   4   1 4117.31 530.067  56
  16  -4  -1 3236.19 513.548  57
 -16  -4   1 3865.07 553.149  43
 -16   4   1 3837.35 541.477  81
 -16  -4   1 3933.77 496.742  36
 -15  -4   1 48499.9 1692.77  36
  15  -4  -1 43802.9 1810.20  41
 -15   4   1 48344.5 1804.78  81
  15  -4  -1 43748.6 1732.91  57
 -15   4   1 45089.1 1704.62  56
 -15  -4   1 47004.9 1786.72  43
 -15   4   1 46673.8 1811.02  60
 -15   4   1 46468.5 1720.88  31
  15  -4  -1 46262.7 1970.16  32
 -15  -4   1 45017.4 1693.85  40
 -15   4   1 45678.9 1678.66  30
 -14   4   1 184.460 214.439  60
  14  -4  -1 712.089 311.348  32
  14  -4  -1 475.281 285.901  41
 -14  -4   1 391.481 265.496  43
 -14  -4   1 980.286 369.426  83
 -14   4   1 926.351 287.394  30
  14  -4  -1 231.298 952.709  46
  14  -4  -1 461.586 246.410  57
 -14  -4   1 825.541 304.511  36
 -14   4   1 317.750 228.366  56
 -14  -4   1 1214.67 379.802  40
 -14   4   1 520.522 292.955  81
 -14   4   1 689.706 309.832  31
  13  -4  -1 6583.83 700.702  74
 -13   4   1 6609.98 650.083  56
 -13  -4   1 5751.28 655.847  43
 -13   4   1 5996.34 663.889  81
 -13  -4   1 5765.39 619.088  36
 -13  -4   1 8433.41 842.017  83
  13  -4  -1 5214.65 616.009  57
 -13   4   1 6203.52 641.424  30
  13  -4  -1 5715.30 674.776  41
 -13   4   1 6096.99 621.565  75
 -13  -4   1 6214.31 653.034  40
 -13   4   1 6409.93 659.486  31
 -13   4   1 6120.41 676.568  79
  13  -4  -1 5068.84 687.789  32
 -12   4   1 13185.6 934.998  81
  12  -4  -1 12692.4 1066.17  32
 -12   4   1 13451.5 953.330  79
  12  -4  -1 13446.7 980.666  74
  12  -4  -1 14142.8 1027.22  41
 -12  -4   1 14842.7 1178.98   8
 -12  -4   1 13250.7 928.510  43
 -12   4   1 13797.4 932.516  30
 -12   4   1 14135.4 953.657  31
 -12   4   1 13121.8 913.782  75
  11  -4  -1 46601.3 1945.59  32
 -11  -4   1 46975.3 1991.17   8
 -11   4   1 45312.4 1662.18  75
 -11   4   1 48763.2 1744.49  78
 -11   4   1 43380.7 1627.32  31
 -11   4   1 47606.5 1668.68  30
  11  -4  -1 43838.5 1716.88  74
 -11   4   1 49800.1 1749.91  79
 -10   4   1 701.979 261.017  30
 -10   4   1 1076.59 296.180  31
  10  -4  -1 1268.67 387.861  32
 -10   4   1 787.723 261.618  78
 -10   4   1 992.664 313.846  79
 -10  -4   1 303.231 315.585  77
 -10  -4   1 556.919 328.064   8
 -10   4   1 731.635 265.285  75
  10  -4  -1 895.167 259.364  74
   9  -4  -1 5563.80 602.632  24
  -9  -4   1 6131.44 661.558  77
  -9   4   1 6130.02 596.224  78
  -9   4   1 6389.30 607.519  30
  -9   4   1 6062.02 634.880  71
  -9   4   1 6152.88 566.472  25
   9  -4  -1 6260.37 698.696  32
   9  -4  -1 5859.40 614.690  74
  -9   4   1 5906.27 600.400  79
  -9   4   1 6945.19 659.247  31
  -9   4   1 5845.64 616.649  75
  -9  -4   1 5732.93 692.914   8
   8   4  -1 7925.75 685.879  12
  -8  -4   1 7188.62 738.864   8
   8  -4  -1 6381.44 629.658  74
  -8  -4   1 6253.71 660.174  77
   8  -4  -1 6622.20 650.067  24
  -8   4   1 8465.11 668.529  78
   8  -4  -1 6515.99 690.217  32
  -8   4   1 7476.38 682.120  71
  -8   4   1 6716.86 599.469  25
  -8   4   1 7091.41 629.818  31
  -8   4   1 6755.36 643.648  75
  -7  -4   1 278.212 253.025   8
  -7   4   1 409.086 230.828  25
  -7  -4   1 323.010 253.576  77
  -7   4   1 225.136 180.095  78
   7  -4  -1 402.745 249.689   8
  -7   4   1-15.6198 215.280  75
  -7   4   1 158.763 188.226  71
   7   4  -1 70.2075 215.062  12
   7  -4  -1 403.967 251.713  32
  -7   4   1 563.172 245.906  31
   7  -4  -1 322.104 183.878  74
   6  -4  -1 15275.8 1013.52   8
  -6   4   1 14945.5 854.564  31
  -6  -4   1 16174.7 964.474  77
  -6   4   1 16732.7 901.926  25
   6   4  -1 14977.4 898.349  12
  -6  -4   1 14325.0 940.290   8
  -6   4   1 16346.8 935.160  75
  -6   4   1 16289.4 853.492  78
   6  -4  -1 14307.9 938.121  32
  -6  -4   1 14700.2 858.416   9
   6  -4  -1 14835.4 886.416  74
  -6   4   1 15838.2 930.422  71
  -5   4   1 5099.58 477.984  78
   5  -4  -1 4957.34 551.213  32
   5  -4  -1 4604.41 498.935  74
  -5   4   1 4546.75 511.249  71
   5  -4  -1 5111.78 480.635  77
  -5  -4   1 4824.04 541.007  77
   5  -4  -1 4507.97 577.429   8
  -5  -4   1 4470.38 484.945   9
   5   4  -1 4367.77 496.919  12
  -5   4   1 4717.60 516.728  75
   5   4  -1 5315.69 498.009  20
   5  -4  -1 4445.38 503.949   9
  -5   4   1 4958.37 518.593  25
  -5   4   1 4837.84 497.405  31
  -5  -4   1 4751.63 565.522   8
   5   4  -1 4830.95 481.526  31
   4   4  -1 3967.28 469.925  12
  -4  -4   1 3563.12 469.296   8
   4   4  -1 3522.24 412.662  31
   4   4  -1 4016.01 427.120  20
  -4   4   1 4057.10 412.487  14
  -4   4   1 3622.13 440.344  71
  -4  -4   1 4191.63 503.738  77
   4  -4  -1 3795.17 500.849   8
  -4  -4   1 3778.18 459.176   9
   4  -4  -1 3824.42 434.864  74
  -4   4   1 2918.91 408.595  75
   4  -4  -1 3846.55 433.697  77
  -4   4   1 4398.32 431.133  78
  -4   4   1 4402.32 469.090  31
   4  -4  -1 3997.84 489.630   9
  -4   4   1 4177.20 479.082  25
   3   4  -1 1818.68 294.528  75
  -3   4   1 1574.05 300.192  71
  -3  -4   1 1317.99 309.679   9
  -3   4   1 1654.54 269.318  78
   3   4  -1 1780.32 328.991  12
  -3   4   1 2136.93 317.252  14
  -3  -4   1 1457.36 309.214  77
   3   4  -1 1446.93 306.063  31
  -3  -4   1 1573.04 355.235   8
   3  -4  -1 1673.39 334.066   8
  -3   4   1 1725.85 339.897  25
  -3   4   1 1681.24 307.493  31
  -3   4   1 1670.70 327.815  75
   3   4  -1 1714.38 336.555  14
   3  -4  -1 1811.88 346.339   9
   3  -4  -1 1891.25 326.442  77
   3  -4  -1 1565.21 287.059  74
   2  -4  -1 49379.1 1375.69  74
   2   4  -1 50483.3 1430.45  75
  -2   4   1 46372.5 1340.99  31
   2   4  -1 49507.1 1511.70  12
  -2   4   1 48278.2 1398.97  14
  -2  -4   1 55458.3 1618.56  77
  -2   4   1 47558.7 1460.66  12
  -2   4   1 48515.6 1437.05  75
   2   4  -1 48227.6 1484.89  14
   2  -4  -1 50355.0 1492.89  77
  -2  -4   1 49767.4 1601.09   8
   2  -4  -1 47119.5 1562.34   9
   2  -4  -1 49023.6 1588.47   8
  -2   4   1 47391.1 1474.02  25
  -2   4   1 49802.2 1423.26  71
   2   4  -1 48296.3 1390.49  31
  -2  -4   1 45543.5 1510.02   9
   1  -4  -1 7286.75 517.488  74
   1   4  -1 6161.87 525.486  75
  -1  -4   1 6583.51 573.361  77
  -1   4   1 6064.80 552.864  12
   1  -4  -1 7050.84 638.545   8
  -1   4   1 7144.00 533.951  31
   1  -4  -1 7166.67 579.846  77
  -1  -4   1 6196.29 591.040   8
  -1   4   1 7024.84 550.028  75
   1   4  -1 6612.16 572.855  14
   1  -4  -1 6544.14 602.222   9
   1   4  -1 6562.02 533.979  31
   1   4  -1 5751.40 542.516  12
  -1  -4   1 6825.37 609.156   9
  -1   4   1 6668.82 582.832  25
   0   4  -1 146.285 190.235  12
   0  -4  -1-56.8774 200.381   9
   0   4   1-5.95813 165.300  31
   0  -4   1 189.512 183.890  77
   0  -4   1 179.733 186.107   9
   0   4   1-43.7823 206.483  12
   0   4  -1 75.3770 163.243  14
   0  -4   1-23.3153 232.832   8
   0   4  -1 232.427 190.795  75
   0   4   1-16.6196 234.604  25
   0   4   1 51.1713 166.875  75
   0  -4  -1-104.802 256.027   8
   0   4  -1 131.801 203.812  31
   0  -4  -1-101.781 192.940  77
   1  -4   1 13648.9 712.504  74
  -1   4  -1 14539.2 817.679  75
  -1  -4  -1 13534.6 861.000   8
   1  -4   1 14722.1 810.745  77
  -1  -4  -1 13930.9 858.370   9
   1   4   1 15195.2 764.035  75
   1   4   1 14386.3 823.527  25
  -1   4  -1 14781.0 787.570  31
   1  -4   1 14057.6 863.267   9
  -1   4  -1 14222.0 796.616  14
  -1   4  -1 15065.0 753.214  71
   1  -4   1 15257.0 880.328   8
  -1  -4  -1 15138.4 842.854  77
   1   4   1 15494.5 752.525  31
   1   4   1 14533.3 835.193  12
   2   4   1 25378.3 1092.67  20
  -2  -4  -1 26187.6 1179.52   8
   2  -4   1 27193.5 1080.81  77
  -2   4  -1 26518.7 1042.14  71
  -2  -4  -1 26426.5 1161.44   9
   2   4   1 25821.1 1117.83  12
  -2   4  -1 26991.1 1069.14  14
  -2   4  -1 26493.6 1051.82  31
   2  -4   1 27825.5 1201.53   8
   2   4   1 29764.3 1031.55  31
   2  -4   1 25007.5 1003.27  74
   2   4   1 24672.1 1097.01  25
   2  -4   1 26351.1 1177.94   9
  -2   4  -1 28552.4 1139.98  75
  -2  -4  -1 28466.8 1159.49  77
  -3   4  -1 4547.52 469.698  71
   3   4   1 4039.05 473.468  12
   3  -4   1 4171.19 506.310   8
  -3  -4  -1 4101.30 473.198  77
   3   4   1 3611.87 455.143  25
  -3   4  -1 3930.67 422.729  14
   3  -4   1 4792.63 465.759  77
  -3  -4  -1 3897.71 462.970   9
  -3  -4  -1 3936.49 503.427   8
  -3   4  -1 4162.25 477.109  75
   3  -4   1 3981.86 475.556   9
  -3   4  -1 4470.94 485.971  25
   3  -4   1 4037.98 439.422  74
  -3   4  -1 4773.41 484.618  31
   3   4   1 4136.45 475.339  20
  -4  -4  -1 20476.5 1026.26   9
   4  -4   1 17830.6 988.462  24
   4  -4   1 18914.6 1021.90   8
   4  -4   1 17065.5 942.508  32
  -4   4  -1 17329.2 940.560  75
   4  -4   1 19148.1 996.727   9
   4  -4   1 18532.3 937.572  74
  -4   4  -1 18603.6 952.477  71
   4   4   1 19334.4 985.972  20
  -4  -4  -1 21587.9 1026.10  77
   4   4   1 18012.1 972.341  12
  -4   4  -1 20463.8 986.007  25
  -4  -4  -1 21046.2 1105.80   8
  -4   4  -1 20483.0 962.720  31
   4  -4   1 19084.9 883.854  77
  -4   4  -1 19724.1 894.942  14
   5  -4   1 159.150 197.022  32
  -5  -4  -1 203.429 242.772   8
  -5  -4  -1 482.604 253.159  77
  -5   4  -1 644.198 253.949  25
   5   4   1 142.494 172.053  20
  -5   4  -1-40.6768 211.638  31
  -5   4  -1 80.0684 222.782  75
   5  -4   1 277.360 226.965   8
  -5   4  -1 231.771 185.160  71
   5  -4   1 327.148 225.505  24
   5  -4   1 160.820 167.988   9
   5  -4   1 207.730 164.021  74
   5   4   1 335.483 212.616  12
  -5  -4  -1 309.516 173.087   9
  -6   4  -1 14258.8 833.868  25
  -6   4  -1 13453.7 857.397  75
  -6   4  -1 14697.6 901.197  71
   6  -4   1 12763.2 869.580  32
   6  -4   1 14398.0 881.897  74
   6   4   1 14203.3 893.398  20
   6  -4   1 13506.5 944.292   8
  -6  -4  -1 14620.5 979.682   8
   6  -4   1 13811.1 907.558  24
  -6   4  -1 14321.2 848.196  31
   6  -4   1 13083.6 833.963   9
  -6  -4  -1 14784.9 883.760  77
  -7   4  -1 1646.57 348.557  75
  -7  -4  -1 2653.75 417.169  77
  -7   4  -1 1613.09 343.353  31
   7  -4   1 1493.50 380.591   8
  -7   4  -1 1775.15 362.898  71
   7  -4   1 2349.47 399.125  24
   7  -4   1 1913.10 396.118  32
   7  -4   1 1857.25 365.519  74
   7   4   1 2144.72 389.851  20
  -7  -4  -1 2043.70 451.095   8
  -7   4  -1 2159.23 355.643  25
  -8   4  -1 4978.18 559.435  75
   8  -4   1 3899.67 518.812  24
   8  -4   1 3737.70 504.074  74
  -8  -4  -1 4248.11 538.429  77
  -8   4  -1 4042.65 507.593  31
   8  -4   1 2993.59 542.474   8
  -8  -4  -1 3376.66 550.785   8
   8  -4   1 3977.68 567.973  32
  -8   4  -1 4422.17 546.066  71
   8   4   1 3547.31 489.247  20
  -9   4  -1 10593.0 789.323  31
  -9  -4  -1 10669.6 947.925   8
   9  -4   1 11348.8 932.716  32
  -9  -4  -1 10716.8 804.071  77
  -9   4  -1 10463.2 792.226  75
   9  -4   1 9950.27 798.471  74
   9  -4   1 10086.9 836.819  24
  -9   4  -1 10407.3 823.917  71
   9   4   1 11173.1 848.545  20
  -9   4  -1 11183.8 779.276  79
  10  -4   1 48044.6 1947.54  32
  10  -4   1 45885.8 1719.02  74
  10  -4   1 43148.7 1748.31  24
 -10   4  -1 46767.9 1654.85  31
 -10  -4  -1 45869.3 1958.81   8
 -10   4  -1 53042.8 1734.66  79
  10   4   1 46100.3 1759.80  20
 -10   4  -1 48197.5 1687.06  75
 -10   4  -1 47826.6 1759.97  71
 -11   4  -1 18208.8 1123.42  71
  11  -4   1 15164.7 1054.97  24
  11  -4   1 16876.8 1215.87  32
 -11   4  -1 17494.7 1052.45  31
 -11  -4  -1 19227.2 1310.31   8
 -11   4  -1 18975.4 1057.83  79
  11  -4   1 18405.0 1129.50  74
 -11   4  -1 18048.3 1047.54  75
 -11   4  -1 17594.2 1082.00  30
 -12  -4  -1 810.470 261.972  59
 -12  -4  -1 298.501 270.313  64
 -12  -4  -1 303.020 218.159  40
  12  -4   1 1251.89 314.638  57
  12  -4   1 327.015 263.172  74
  12  -4   1 1540.05 332.472  41
 -12   4  -1 775.477 284.628  79
 -12   4  -1 604.295 239.617  75
 -12   4  -1 991.539 313.241  31
 -12  -4  -1 990.048 310.847  43
 -12   4  -1 413.486 254.997  30
 -12  -4  -1 695.547 229.995  83
 -12   4  -1 497.896 279.159  81
 -12   4  -1 145.967 264.027  35
 -12   4  -1 393.419 248.866  71
 -12  -4  -1 1212.21 434.304   8
  12  -4   1 1811.84 1201.36  46
  12  -4   1 717.034 365.094  32
 -13   4  -1 2342.32 404.848  31
  13  -4   1 2061.58 432.312  74
 -13   4  -1 2899.00 456.364  60
 -13  -4  -1 2543.87 458.776  43
 -13  -4  -1 2839.36 524.392  83
  13  -4   1 3017.42 569.388  32
 -13   4  -1 2341.03 438.272  30
 -13  -4  -1 2497.18 449.957  40
 -13   4  -1 2768.93 428.652  35
 -13   4  -1 2534.84 478.291  81
 -13  -4  -1 2794.98 482.154  59
 -13   4  -1 2290.57 418.018  79
 -13   4  -1 3362.42 513.584  71
 -13   4  -1 2601.33 420.340  75
  13  -4   1 2220.63 424.391  41
 -13  -4  -1 2368.54 466.975  64
  13  -4   1 2437.16 454.135  57
 -14   4  -1 35207.3 1529.84  30
  14  -4   1 32382.4 1734.09  32
 -14  -4  -1 36504.4 1558.61  40
 -14  -4  -1 32796.5 1479.44  43
 -14   4  -1 35736.1 1569.75  81
  14  -4   1 34981.3 1631.14  41
 -14  -4  -1 33700.8 1725.79  64
  14  -4   1 35211.5 1588.77  57
 -14  -4  -1 36489.5 1679.58  83
 -14   4  -1 37913.8 1540.57  31
 -14   4  -1 36012.2 1597.03  60
 -15   4  -1 4090.68 590.910  81
  15  -4   1 3788.74 620.899  32
 -15   4  -1 3482.96 525.291  60
  15  -4   1 3817.47 562.117  57
 -15  -4  -1 3922.86 555.325  40
 -15  -4  -1 4511.15 596.951  83
  15  -4   1 3932.11 561.622  41
 -15  -4  -1 3371.14 617.604  64
  15  -4   1 2859.10 1155.10  46
 -15  -4  -1 3750.65 538.474  43
  16  -4   1 770.385 314.083  41
  16  -4   1 520.065 263.965  57
 -16  -4  -1 649.815 320.733  83
 -16   4  -1 478.907 281.639  60
 -16  -4  -1 856.055 368.921  64
 -16   4  -1 788.759 317.673  81
 -16  -4  -1 792.912 264.855  43
 -16  -4  -1 582.536 276.867  40
 -17   4  -1 12164.9 883.713  81
 -17  -4  -1 11865.5 874.699  40
 -17  -4  -1 11355.3 919.524  64
  17  -4   1 11892.9 869.600  57
 -17   4  -1 12006.4 888.532  60
 -17  -4  -1 12277.1 877.547  83
  17  -4   1 11893.8 927.966  38
 -17  -4  -1 10586.1 810.884  43
 -17   4  -1 12251.2 823.839  56
  17  -4   1 11422.4 889.703  41
 -18  -4  -1 1099.34 343.825  40
  18  -4   1 915.249 305.770  38
 -18   4  -1 1009.77 257.016  56
 -18  -4  -1 1539.61 396.874  64
 -18   4  -1 749.158 269.963  81
 -18  -4  -1 869.661 260.643  43
  18  -4   1 1020.00 281.002  57
 -18   4  -1 1133.50 341.412  60
  18  -4   1 987.334 312.353  41
 -19   4  -1 17957.3 859.724  56
 -19  -4  -1 17578.7 960.364  64
  19  -4   1 18312.1 939.156  57
 -19   4  -1 17653.0 920.363  81
  19  -4   1 18868.0 967.611  41
 -19   4  -1 18715.7 956.706  60
  19  -4   1 18016.8 987.851  38
 -20   4  -1 4460.35 420.623  81
 -20  -4  -1 3882.54 429.770  64
 -20   4  -1 4269.58 421.075  60
  20  -4   1 4105.90 411.130  57
 -20   4  -1 3451.16 347.339  56
  20  -4   1 3870.02 427.910  38
  21  -4   1 1587.66 228.312  57
  21  -4   1 1575.32 252.727  38
 -21   4  -1 1846.36 246.290  60
  19  -5  -1 1446.84 257.301  41
 -19   5   1 1031.96 224.847  81
  19  -5  -1 1162.51 232.010  38
 -19   5   1 1191.00 242.315  60
 -18   5   1 3219.33 413.265  60
  18  -5  -1 2905.79 392.493  41
 -18  -5   1 2632.03 370.759  43
  18  -5  -1 3299.44 407.528  38
 -18   5   1 3112.73 385.338  81
 -17  -5   1 2612.15 409.812  43
  17  -5  -1 2516.19 403.488  41
 -17   5   1 2638.48 411.567  60
 -17   5   1 2186.33 365.330  81
  17  -5  -1 1919.99 363.204  38
  16  -5  -1 754.712 290.935  38
 -16   5   1 591.060 246.816  60
  16  -5  -1 961.656 310.639  41
 -16   5   1 1038.83 294.104  81
 -16  -5   1 695.209 297.861  43
 -15  -5   1 6360.94 682.455  83
 -15   5   1 6676.57 663.767  81
 -15   5   1 7490.15 719.475  60
  15  -5  -1 5605.07 644.815  41
 -15  -5   1 6159.48 639.028  43
 -15  -5   1 6088.54 633.821  59
 -14   5   1 541.669 253.587  35
 -14   5   1 148.746 264.070  60
 -14  -5   1 97.0794 285.175  83
  14  -5  -1 44.1943 263.325  41
 -14   5   1-111.487 306.033  81
 -14  -5   1 82.3382 265.692  43
 -14  -5   1 181.031 112.605  59
 -13   5   1 4658.63 602.773  81
 -13  -5   1 4664.27 607.017  43
 -13  -5   1 5164.20 676.119  83
 -13  -5   1 4314.94 580.578  59
  13  -5  -1 4050.07 580.087  41
 -13   5   1 5473.49 610.495  35
 -12  -5   1 1002.16 325.031  43
 -12   5   1 979.195 322.765  35
  12  -5  -1 1694.02 363.192  41
 -12   5   1 1604.09 374.740  31
 -12   5   1 1482.63 375.232  81
 -12  -5   1 1522.49 476.014  83
 -12  -5   1 1762.90 428.438  59
  11  -5  -1 5163.77 609.304  82
 -11   5   1 5463.03 600.577  31
  11  -5  -1 5918.93 683.953  41
 -11   5   1 5951.26 643.120  35
 -11  -5   1 4305.07 661.675  83
 -11  -5   1 5518.22 632.852  43
 -11   5   1 6325.48 673.677  81
 -11  -5   1 6269.77 732.309  59
 -10   5   1 23672.1 1266.89  75
 -10  -5   1 23731.9 1455.47   8
 -10  -5   1 23693.8 1381.03  59
 -10   5   1 24239.3 1265.58  31
  10  -5  -1 21522.1 1476.96   8
 -10  -5   1 25695.2 1293.27  43
 -10   5   1 24646.9 1290.72  81
  10  -5  -1 24087.6 1302.78  74
 -10   5   1 24072.3 1287.59  35
 -10   5   1 24593.8 1325.78  63
 -10  -5   1 23342.3 1315.84  77
  10   5  -1 25137.8 1347.96  14
 -10  -5   1 23173.9 1413.30  83
  10  -5  -1 25313.3 1334.12  82
  10  -5  -1 24146.1 1375.45  41
  -9   5   1 3132.01 467.992  31
  -9   5   1 3090.41 477.093  63
   9  -5  -1 3527.47 493.333  82
  -9   5   1 2867.30 484.864  35
  -9   5   1 2657.72 446.507  25
   9   5  -1 3234.39 523.469  14
  -9  -5   1 2190.51 469.445  77
  -9  -5   1 3123.64 569.301  83
   9  -5  -1 3373.28 506.907  41
   9  -5  -1 2443.66 435.591  74
  -9  -5   1 2371.80 464.414  43
  -9  -5   1 2195.52 490.004   8
  -9  -5   1 2390.15 479.098  59
  -9   5   1 2877.62 466.069  81
   9  -5  -1 3103.56 459.957  51
  -9   5   1 2905.70 479.566  75
   9  -5  -1 2281.37 520.177   8
  -8   5   1 3247.56 459.190  31
  -8  -5   1 2499.45 476.604  77
   8  -5  -1 2194.90 507.329   8
   8  -5  -1 2118.11 418.422  74
  -8   5   1 2410.41 443.030  75
  -8  -5   1 2606.17 515.461   8
   8   5  -1 2570.65 483.062  14
  -8   5   1 2644.67 463.638  25
   7  -5  -1 19149.6 1269.79   8
  -7   5   1 20761.4 1130.62  25
  -7  -5   1 22491.1 1274.58  77
  -7   5   1 21916.0 1162.51  31
  -7   5   1 20905.8 1186.68  75
   7   5  -1 22428.9 1265.19  14
   7   5  -1 21728.2 1219.96  12
   7  -5  -1 20890.6 1191.59  74
  -7  -5   1 21011.7 1300.72   8
   6   5  -1 60083.1 2033.98  14
  -6  -5   1 55414.7 1877.37   9
   6  -5  -1 55445.3 2082.72   8
  -6  -5   1 60087.3 2026.56  77
  -6  -5   1 55426.5 2069.90   8
   6   5  -1 57074.9 1943.84  12
  -6   5   1 55484.1 1832.69  25
   6  -5  -1 57027.0 1891.65  74
  -6   5   1 56501.1 1820.53  31
  -6   5   1 57305.7 1907.94  75
  -5   5   1 19587.2 1097.36  25
  -5  -5   1 18368.7 1107.98   9
  -5  -5   1 16904.8 1101.50  77
   5   5  -1 18514.7 1111.28  12
  -5   5   1 19140.3 1054.25  31
   5   5  -1 19358.7 1031.90  31
  -5   5   1 18425.0 1076.57  75
  -5  -5   1 17302.1 1157.49   8
   5  -5  -1 18967.8 1189.28   8
   5   5  -1 18029.3 1124.28  14
   5  -5  -1 17381.9 1042.70  74
   4   5  -1 631.825 259.309  31
   4  -5  -1 344.662 258.916   8
  -4  -5   1 413.607 266.415   8
  -4   5   1 335.352 197.074  75
  -4  -5   1 580.783 237.475   9
   4  -5  -1 495.185 244.170  77
   4   5  -1 578.394 274.676  14
  -4   5   1 480.661 269.777  25
  -4  -5   1 563.677 289.991  77
   4   5  -1 590.881 282.161  12
   4  -5  -1 184.994 175.263  74
  -4   5   1 385.133 201.404  31
   3   5  -1 182.230 212.783  12
   3  -5  -1 32.5400 232.626  77
  -3   5   1 219.036 218.524  33
  -3  -5   1 102.463 195.734   9
   3  -5  -1 113.600 137.555  74
   3   5  -1 111.603 248.294  14
  -3   5   1 285.758 225.399  14
  -3  -5   1 119.629 232.511  77
   3   5  -1 148.783 205.608  31
   3  -5  -1-142.121 221.923   8
  -3   5   1 202.873 176.443  75
  -3   5   1-6.12245 267.602  25
  -3   5   1-447.011 218.171  31
  -3  -5   1 292.785 276.579   8
   2  -5  -1 18387.0 1138.26   8
  -2   5   1 17808.5 969.768  31
  -2   5   1 18855.2 1040.72  33
  -2  -5   1 19137.7 1111.02  77
  -2  -5   1 18668.4 1139.71   9
   2  -5  -1 18906.0 1088.82  77
   2  -5  -1 19160.0 1172.87   9
  -2   5   1 18611.1 1034.81  75
  -2  -5   1 17548.9 1116.74   8
   2   5  -1 19227.2 1114.42  14
  -2   5   1 19440.9 1091.43  25
  -2   5   1 18321.3 1008.75  14
   2   5  -1 16658.8 962.100  31
  -1  -5   1 572.692 283.344   8
   1   5  -1 683.507 302.564  25
  -1  -5   1 822.999 286.232   9
   1  -5  -1 487.570 291.771   8
  -1   5   1 950.277 329.044  25
   1   5  -1 480.852 209.188  75
   1  -5  -1 628.874 281.849   9
  -1   5   1 975.984 313.572  14
  -1   5   1 707.897 258.553  75
  -1   5   1 637.775 251.565  31
  -1  -5   1 586.644 295.108  77
   1   5  -1 668.590 307.145  14
   1  -5  -1 663.708 295.142  77
   1   5  -1 620.104 253.048  31
   0   5  -1 9504.85 723.327  31
   0   5  -1 9593.91 768.950  14
   0  -5   1 9281.00 812.474   9
   0   5   1 9777.89 781.657  25
   0  -5  -1 8857.03 798.694   9
   0  -5  -1 9405.97 776.862  77
   0   5   1 9770.05 775.161  14
   0   5  -1 9209.39 799.315  25
   0   5   1 9272.83 776.456  12
   0  -5  -1 10000.4 862.046   8
   0   5  -1 9799.99 759.983  75
   0   5   1 9947.82 718.657  31
   0  -5   1 9757.60 840.580   8
   0  -5   1 9716.00 798.867  77
   1   5   1 3323.67 513.872  12
   1  -5   1 3380.40 504.084  77
  -1   5  -1 3199.86 466.372  31
   1  -5   1 3620.12 535.789   9
  -1  -5  -1 2991.44 510.209   8
   1   5   1 2690.86 399.212  31
  -1  -5  -1 3448.03 500.030  77
   1  -5   1 2947.54 491.849   8
   1   5   1 3262.31 474.905  25
  -1   5  -1 3173.63 473.674  14
  -1  -5  -1 3084.83 490.176   9
  -1   5  -1 3373.85 461.187  75
  -1   5  -1 3334.78 512.659  25
   1   5   1 3928.89 529.802  14
  -2   5  -1 12475.9 846.609  31
  -2   5  -1 12556.3 866.159  14
   2   5   1 12420.9 902.858  12
   2  -5   1 13435.7 960.347   8
   2   5   1 11762.2 873.439  14
  -2  -5  -1 12188.7 889.816  77
  -2   5  -1 12570.8 879.248  75
  -2   5  -1 12069.4 876.827  25
   2   5   1 12279.1 874.075  25
  -2  -5  -1 11841.6 915.578   9
  -2  -5  -1 13067.2 978.595   8
   2  -5   1 11940.3 851.069  77
   2  -5   1 11764.4 911.284   9
  -3   5  -1 1981.99 365.977  75
   3   5   1 1999.59 424.631  12
   3  -5   1 2644.21 401.046  74
   3  -5   1 2365.19 409.909  77
   3  -5   1 2576.58 454.848   8
   3   5   1 2717.98 443.869  25
  -3   5  -1 2735.10 427.600  14
   3  -5   1 2712.99 449.918   9
  -3   5  -1 2641.00 421.606  31
  -3  -5  -1 1773.73 399.198  77
  -3   5  -1 2531.84 413.231  71
  -3  -5  -1 2736.70 513.832   8
  -3   5  -1 2374.11 421.233  25
  -4   5  -1 68430.7 1984.79  71
  -4   5  -1 67376.8 2039.87  75
   4  -5   1 62070.9 2095.40   8
   4   5   1 64721.4 2060.97  12
  -4   5  -1 66298.2 1927.49  31
  -4   5  -1 68886.3 2018.13  25
   4  -5   1 64986.7 2115.77   9
  -4  -5  -1 69774.1 2122.72  77
   4  -5   1 68015.3 1985.27  74
  -4  -5  -1 66845.9 2193.92   8
   4   5   1 65448.2 1999.62  25
  -5  -5  -1 14454.1 996.284  77
   5   5   1 12897.3 958.792  12
   5  -5   1 12730.1 987.235   8
  -5   5  -1 14331.7 953.484  71
  -5  -5  -1 12947.3 1012.95   8
   5  -5   1 13045.2 905.685  74
   5   5   1 13385.1 909.696  25
  -5   5  -1 15204.7 1001.21  75
   5  -5   1 13573.7 976.811   9
  -5   5  -1 13432.8 891.868  31
  -5   5  -1 14025.6 927.427  25
   6  -5   1 4094.95 574.510   9
   6  -5   1 3555.71 565.805   8
   6  -5   1 3907.39 520.998  74
   6   5   1 4052.75 562.104  12
  -6   5  -1 4446.38 543.281  25
  -6   5  -1 2921.59 468.716  31
  -6  -5  -1 2723.59 509.258   8
   6   5   1 3214.90 471.605  20
  -6   5  -1 4013.67 548.901  75
  -6  -5  -1 3917.07 557.935  77
  -6   5  -1 4055.84 537.378  71
   7  -5   1 4762.78 641.769   8
  -7  -5  -1 5065.11 663.996  77
  -7   5  -1 4985.97 603.493  71
  -7   5  -1 5135.47 593.396  31
  -7  -5  -1 5184.03 692.024   8
   7   5   1 4887.78 600.374  20
   7  -5   1 4190.92 552.253  74
  -7   5  -1 5436.43 621.602  75
  -7   5  -1 5685.19 571.049  25
   7   5   1 5044.71 642.112  12
  -8   5  -1 488.346 236.050  71
  -8  -5  -1 672.914 317.409  59
  -8   5  -1 431.604 266.635  31
   8   5   1 668.550 319.698  12
   8  -5   1 651.282 327.887   8
  -8  -5  -1 482.640 311.121  77
   8  -5   1 680.872 249.280  74
  -8  -5  -1 538.525 356.439   8
  -8   5  -1 391.788 262.960  75
  -8   5  -1 1759.54 351.799  35
  -8  -5  -1 434.088 354.885  83
  -9   5  -1 4298.59 561.796  75
   9  -5   1 4300.14 611.846  41
  -9  -5  -1 3782.98 598.069  77
  -9   5  -1 3521.38 546.077  31
  -9   5  -1 4955.22 596.449  63
  -9   5  -1 4890.28 591.806  71
  -9   5  -1 4553.52 575.727  81
  -9  -5  -1 5545.34 736.652   8
  -9  -5  -1 4689.27 551.830  43
   9  -5   1 3687.42 536.731  82
   9  -5   1 4726.83 665.281   8
   9   5   1 4441.92 598.775  12
  -9   5  -1 3528.02 471.498  55
   9  -5   1 4771.09 661.103  32
  -9  -5  -1 3446.10 586.558  83
  -9   5  -1 4498.12 576.359  35
  -9  -5  -1 4964.42 688.224  64
  -9  -5  -1 4354.69 595.357  59
   9  -5   1 3985.87 551.105  74
 -10  -5  -1 512.783 333.840  83
 -10   5  -1-224.310 226.488  55
 -10  -5  -1 51.2225 373.623  64
 -10   5  -1 164.413 212.736  35
  10  -5   1 109.845 215.074  74
  10  -5   1 432.386 238.674  82
 -10   5  -1 563.577 299.111  81
  10  -5   1 165.336 332.860  32
 -10   5  -1-74.3072 296.448  31
 -10  -5  -1 115.589 251.859   8
  10  -5   1 397.256 333.921   8
 -10  -5  -1 369.016 269.305  43
 -10  -5  -1 136.234 213.898  59
  10  -5   1 402.667 250.683  41
 -10   5  -1-44.2133 285.876  71
 -10   5  -1 442.659 218.951  75
  11  -5   1 3433.03 485.847  57
 -11   5  -1 3205.87 506.823  35
  11  -5   1 3659.44 523.758  82
 -11   5  -1 2782.29 467.084  31
 -11   5  -1 3825.48 543.022  81
 -11  -5  -1 4121.51 591.410  59
 -11   5  -1 3752.54 530.966  55
 -11  -5  -1 3844.49 633.570  83
  11  -5   1 4135.21 638.513  32
 -11  -5  -1 3238.41 499.412  43
  11  -5   1 3761.49 552.889  41
 -11  -5  -1 3388.00 585.905  64
 -12  -5  -1 12433.3 1031.99  83
 -12  -5  -1 12276.2 994.939  59
 -12  -5  -1 12019.4 918.143  43
  12  -5   1 12843.4 936.917  57
  12  -5   1 11218.6 1013.83  32
 -12  -5  -1 12708.0 1054.94  64
 -12   5  -1 13537.1 982.539  81
  12  -5   1 13448.9 1040.17  41
 -12   5  -1 13627.5 980.817  35
 -12   5  -1 13008.5 917.970  31
 -13  -5  -1 26207.2 1394.68  59
 -13  -5  -1 27392.0 1500.85  64
 -13   5  -1 24552.9 1304.26  60
  13  -5   1 24713.3 1310.63  57
 -13  -5  -1 26124.3 1300.35  43
  13  -5   1 24478.6 1373.06  41
  13  -5   1 25813.8 1396.73  38
 -13   5  -1 27009.5 1341.01  81
 -13  -5  -1 23892.4 1402.58  83
 -14  -5  -1 4271.81 634.827  64
 -14   5  -1 5184.70 619.185  60
 -14  -5  -1 5291.38 613.649  43
 -14  -5  -1 4680.13 629.169  83
  14  -5   1 5003.37 622.260  41
 -14  -5  -1 5376.18 646.726  59
 -14   5  -1 4705.09 604.831  81
  14  -5   1 5232.10 599.536  57
  14  -5   1 4702.26 614.548  38
  15  -5   1 64.2225 128.669  57
  15  -5   1 384.445 236.667  41
 -15   5  -1 425.984 293.856  60
 -15  -5  -1 665.262 256.500  43
 -15   5  -1 378.601 252.476  81
 -15  -5  -1 491.250 314.793  64
  15  -5   1 369.423 248.751  38
 -15  -5  -1 357.911 212.269  59
 -15  -5  -1 614.080 347.000  83
 -16   5  -1 1110.76 314.112  81
 -16  -5  -1 1689.74 398.641  83
  16  -5   1 1665.98 359.319  41
  16  -5   1 1836.78 320.516  57
 -16  -5  -1 1573.44 361.623  43
 -16   5  -1 1563.67 353.790  60
  16  -5   1 1658.21 359.550  38
 -16  -5  -1 1808.11 402.119  64
 -17  -5  -1 16156.5 905.281  83
 -17   5  -1 17010.1 923.349  60
 -17  -5  -1 15492.6 831.771  43
  17  -5   1 15792.7 925.824  38
  17  -5   1 16223.8 846.840  57
 -17   5  -1 14930.5 865.852  81
 -17  -5  -1 16208.3 905.491  64
  17  -5   1 16053.4 925.786  41
 -18   5  -1 20379.8 918.877  60
 -18  -5  -1 18160.2 846.207  64
  18  -5   1 20088.0 842.201  44
 -18   5  -1 20498.1 896.160  81
  18  -5   1 19296.0 828.260  57
  18  -5   1 19107.0 925.226  38
  19  -5   1 282.285 153.351  38
 -19   5  -1 103.107 166.255  60
 -19   5  -1 251.436 170.447  81
 -17   6   1 3934.06 352.348  81
  17  -6  -1 3416.47 324.145  44
 -17   6   1 4013.80 363.402  60
  16  -6  -1 2307.27 319.824  44
 -16   6   1 2629.25 334.456  81
  16  -6  -1 2830.58 353.992  41
 -16  -6   1 2244.99 349.903  43
 -16   6   1 2547.64 343.294  60
  16  -6  -1 2309.15 289.470  38
 -15   6   1 763.546 258.990  60
  15  -6  -1 1167.40 253.579  38
  15  -6  -1 828.066 244.700  41
  15  -6  -1 1089.13 263.941  44
 -15   6   1 881.891 225.520  81
 -15  -6   1 940.657 293.752  59
 -15  -6   1 1005.81 268.159  43
 -14  -6   1 1378.40 311.645  59
 -14   6   1 1774.39 323.649  81
 -14  -6   1 1418.29 337.087  43
  14  -6  -1 1770.80 300.056  38
  14  -6  -1 1722.72 347.324  44
 -14   6   1 1310.01 329.918  60
  14  -6  -1 1460.95 318.288  41
 -13  -6   1 69.4049 213.737  59
 -13   6   1 24.3893 227.652  81
  13  -6  -1 153.742 235.067  41
 -13   6   1 66.1399 238.351  60
 -13  -6   1 1.47711 248.849  43
 -13  -6   1-429.217 261.698  83
 -12  -6   1 1249.07 324.805  43
  12  -6  -1 1498.60 361.311  41
 -12   6   1 1554.99 332.757  35
 -12  -6   1 1105.35 381.067  83
 -12  -6   1 1449.28 373.371  59
  12  -6  -1 1372.18 329.301  82
 -12   6   1 1502.21 355.127  81
 -11   6   1 90.8772 192.963  81
 -11  -6   1 307.953 273.850  43
 -11  -6   1 2.74307 212.745  59
 -11   6   1 143.057 194.821  35
  11  -6  -1 81.1718 168.455  41
  11  -6  -1 9.89818 157.716  82
 -11  -6   1 93.4865 277.480  83
 -10   6   1 451.235 272.556  35
 -10  -6   1 184.355 238.055  43
 -10   6   1 284.011 208.372  81
 -10  -6   1 142.477 276.128  59
  10  -6  -1 388.703 285.731  82
 -10  -6   1 120.774 309.607  83
  10  -6  -1 73.5907 170.300  51
   9  -6  -1 11037.2 912.170  82
   9  -6  -1 13186.7 947.538  51
  -9   6   1 12325.2 863.645  55
  -9  -6   1 13134.0 933.438  43
  -9  -6   1 11320.1 1010.62  83
  -9   6   1 12924.8 967.732  35
   9  -6  -1 11769.4 942.396  44
  -9  -6   1 13276.5 1039.61  59
  -9   6   1 12291.2 943.939  63
  -9   6   1 13746.7 948.562  81
  -8   6   1 1044.02 274.072  31
   8  -6  -1 1826.78 371.667  51
  -8  -6   1 1402.85 385.196  59
  -8  -6   1 1481.04 398.047  43
  -8   6   1 1771.18 410.214  63
  -8   6   1 1474.12 409.995  81
  -8   6   1 1590.97 347.557  55
  -8  -6   1 995.005 372.236  83
  -8   6   1 1310.71 360.117  35
   8  -6  -1 1282.52 368.064  82
   8  -6  -1 2016.38 372.786  44
  -7   6   1 5455.63 622.634  31
  -7   6   1 5201.61 577.050  55
  -7  -6   1 4674.43 651.059  59
  -7  -6   1 4908.77 606.611  43
   7  -6  -1 5812.88 664.390  51
   7  -6  -1 4752.31 590.086  44
  -7   6   1 5977.70 657.944  81
  -7   6   1 5093.27 593.596  25
  -7  -6   1 4993.29 691.465  83
  -7   6   1 3943.88 580.571  35
   7  -6  -1 4538.28 618.223  82
  -7   6   1 5259.24 637.905  63
   6  -6  -1 2008.56 395.840  47
   6   6  -1 901.359 314.676  25
  -6   6   1 1414.27 343.625  25
  -6   6   1 1627.83 389.056  81
   6  -6  -1 1581.49 351.589  44
  -6  -6   1 2401.59 471.046  59
   6  -6  -1 2628.86 507.055  82
  -6  -6   1 1981.96 476.068  83
  -6   6   1 2172.41 371.560  31
  -6   6   1 1969.14 434.354  35
  -6  -6   1 1568.91 374.114  47
  -6   6   1 2268.41 406.088  63
  -6  -6   1 1330.85 369.687  43
   6  -6  -1 2066.62 468.887  51
   5  -6  -1 5380.80 651.009  47
  -5   6   1 5297.13 643.349  35
  -5  -6   1 5568.67 605.429  43
   5  -6  -1 6783.54 657.416  44
  -5   6   1 5580.57 592.501  31
   5  -6  -1 5501.31 648.956  51
   5  -6  -1 5046.42 663.793  82
  -5  -6   1 5534.36 672.974  47
  -5  -6   1 5353.35 686.275  59
  -5   6   1 5427.77 639.577  25
  -5  -6   1 5607.64 712.897  83
  -5   6   1 5143.13 614.724  63
   5   6  -1 5645.87 638.698  25
  -4   6   1 8470.38 765.159  75
   4  -6  -1 8169.37 714.290  44
  -4   6   1 8521.78 776.915  25
  -4   6   1 9064.85 800.944  63
  -4   6   1 8089.46 711.700  31
   4  -6  -1 9063.12 827.489  51
  -4  -6   1 8461.64 829.750  59
  -4   6   1 9549.59 865.071  35
   4  -6  -1 8681.36 829.372  47
   4   6  -1 8954.63 843.766  25
  -4  -6   1 8759.82 867.211  47
   4  -6  -1 8521.57 838.051   8
  -4  -6   1 9363.60 770.462  43
   4  -6  -1 9944.13 895.628  82
   3  -6  -1 2521.64 379.030  44
  -3   6   1 1988.87 460.314  35
  -3   6   1 2312.01 421.625  75
   3   6  -1 2190.88 444.731  25
   3  -6  -1 2510.81 450.964  77
  -3  -6   1 2496.75 416.103  43
   3  -6  -1 2675.82 478.504  47
   3   6  -1 2521.09 477.939  14
   3  -6  -1 2527.10 478.671  82
  -3   6   1 2777.50 437.125  31
  -3  -6   1 2219.52 465.956   8
   3  -6  -1 2970.89 485.349  51
  -3  -6   1 2327.38 473.131  47
  -3  -6   1 2491.58 468.353   9
  -3   6   1 2740.73 441.079  25
   3  -6  -1 1877.76 403.174   8
  -3  -6   1 2183.68 462.322  77
  -3   6   1 2440.57 440.371  63
  -3  -6   1 2661.34 456.249  59
   2   6  -1 1215.37 272.716  31
   2  -6  -1 317.304 217.924  82
  -2  -6   1 633.345 265.480  47
   2  -6  -1 972.612 348.040  77
   2  -6  -1 877.403 321.760  47
   2  -6  -1 517.626 207.898  44
   2  -6  -1 645.107 224.797  51
   2   6  -1 1431.57 406.041  14
  -2  -6   1 291.074 252.873  43
   2  -6  -1 746.870 327.084   8
   2   6  -1 1088.47 314.729  25
  -2   6   1 571.514 255.627  14
  -2   6   1 859.305 261.286  31
  -2  -6   1 495.367 292.864  59
  -2  -6   1 708.199 258.506   9
  -2  -6   1 612.614 330.893  77
  -2   6   1 907.402 325.079  25
  -2   6   1 1013.85 281.200  35
  -2  -6   1 384.299 324.733   8
  -1   6   1 2795.04 491.864  25
  -1  -6   1 3569.44 551.575  77
   1  -6  -1 3886.18 453.331  43
  -1   6   1 3211.49 494.136  35
   1  -6  -1 3872.50 591.014   8
  -1   6   1 2478.53 465.535  33
   1   6  -1 3356.98 523.247  14
  -1   6   1 3639.53 523.869  14
  -1  -6   1 2652.30 530.240   9
   1  -6  -1 3283.70 533.055  77
  -1  -6   1 2521.93 484.532  47
   1  -6  -1 3124.66 500.397  82
  -1  -6   1 3057.92 440.730  43
   1  -6  -1 3062.87 481.997  51
   1  -6  -1 3200.91 456.709  44
  -1  -6   1 3560.25 572.265   8
   1  -6  -1 3138.61 538.091  47
   1   6  -1 3799.01 544.841  25
   1   6  -1 2937.56 470.327  31
   0   6   1 201.572 242.490  14
   0  -6   1 582.132 170.367  43
   0  -6   1 269.986 260.695   9
   0   6  -1 164.349 172.018  31
   0  -6   1 422.255 170.505  44
   0  -6   1 119.793 96.6058  82
   0   6  -1 178.164 204.058  22
   0  -6   1 537.475 238.646  47
   0  -6  -1 312.263 256.216  47
   0   6   1 266.056 286.668  25
   0  -6  -1 295.921 245.634  51
   0  -6  -1-6.83646 306.420   8
   0   6  -1 35.0753 240.864  25
   0  -6  -1 553.416 300.933  77
   0  -6   1 487.531 272.634  51
   0  -6   1 266.724 169.736  77
   0  -6   1 20.4700 284.887   8
   0   6  -1 598.990 284.897  14
   0  -6  -1 477.799 203.581  43
   0  -6  -1-77.0268 155.797  82
   0   6   1 541.859 247.614  33
  -1   6  -1 516.332 275.468  14
   1  -6   1 390.437 220.833  44
   1   6   1 1856.21 442.707  14
  -1  -6  -1 1168.66 339.190  43
   1  -6   1 1104.42 315.717  82
   1  -6   1 1626.22 382.959  77
   1  -6   1 555.558 226.564  43
  -1  -6  -1 1411.78 336.190  51
   1   6   1 715.471 320.912  33
  -1   6  -1 861.571 318.471  75
   1  -6   1 1297.06 384.195  47
   1  -6   1 1427.75 387.580   8
  -1   6  -1 1012.31 345.287  25
  -1  -6  -1 1378.33 379.943   8
   1  -6   1 966.263 304.778  51
  -1  -6  -1 1183.69 374.202  77
  -1  -6  -1 587.709 289.438  47
   1  -6   1 1110.11 375.187   9
   1   6   1 730.170 320.130  25
  -1   6  -1 575.169 244.713  31
  -2   6  -1 5139.98 597.658  31
   2  -6   1 5935.91 660.142  51
   2  -6   1 5301.12 584.065  44
   2  -6   1 5317.84 677.783  82
   2   6   1 5125.18 627.172  33
   2  -6   1 5233.51 681.314   9
   2  -6   1 5501.97 606.649  43
   2   6   1 5164.44 633.531  25
  -2  -6  -1 6355.64 722.477  77
  -2  -6  -1 5676.11 596.273  43
  -2  -6  -1 5080.36 676.172  47
  -2   6  -1 6584.86 710.341  25
  -2  -6  -1 5495.23 635.236  59
   2  -6   1 5905.34 706.321  47
  -2  -6  -1 5937.65 664.601  51
   2  -6   1 4935.91 671.465   8
  -2   6  -1 6671.10 691.105  75
  -2  -6  -1 4355.75 624.847   8
   2  -6   1 5389.02 667.296  77
  -2   6  -1 5148.04 610.376  35
   2   6   1 6152.17 683.129  14
  -3  -6  -1 3107.47 539.546  47
   3  -6   1 3706.74 580.011  82
   3   6   1 2201.42 473.772  33
  -3   6  -1 3184.96 504.224  35
  -3   6  -1 3742.16 550.863  25
   3   6   1 3043.42 512.251  25
   3  -6   1 3684.96 535.431  51
   3   6   1 3181.48 538.421  14
   3  -6   1 3342.43 484.823  44
  -3  -6  -1 4326.64 543.709  59
   3  -6   1 3425.73 552.137   8
  -3  -6  -1 3047.77 542.469  77
  -3   6  -1 2813.19 468.838  75
  -3   6  -1 3889.68 524.329  63
  -3  -6  -1 2981.92 533.286  83
  -3  -6  -1 4351.45 629.663   8
  -3  -6  -1 2848.84 456.736  43
   3  -6   1 3114.44 513.225  47
  -3   6  -1 3043.90 441.255  31
   4   6   1 10119.9 835.234  25
   4  -6   1 10342.4 929.176  82
  -4  -6  -1 10584.7 808.954  43
  -4   6  -1 9987.96 830.625  25
   4   6   1 8915.30 821.929  33
  -4   6  -1 10523.4 834.041  31
  -4   6  -1 10859.9 846.081  63
   4  -6   1 10809.9 846.205  44
  -4  -6  -1 11148.1 970.764  47
   4  -6   1 11658.1 919.127  51
  -4   6  -1 11326.1 927.197  35
  -4  -6  -1 10781.1 939.059  59
  -4  -6  -1 9117.44 910.118  83
   4  -6   1 10270.0 915.084  47
   5  -6   1 12676.1 996.657  47
  -5   6  -1 12869.7 919.058  31
   5  -6   1 11955.4 931.617  51
  -5   6  -1 11605.0 873.278  25
  -5   6  -1 12079.9 909.996  63
  -5  -6  -1 12270.0 868.241  43
  -5  -6  -1 11645.4 986.313  47
  -5  -6  -1 13302.4 1043.64  59
  -5  -6  -1 13535.6 1069.91  83
  -5   6  -1 12031.8 961.974  35
   5  -6   1 13869.7 1053.70  82
   5  -6   1 11427.1 882.393  44
  -6   6  -1 17497.2 1097.42  63
   6  -6   1 17309.4 1135.84  47
  -6  -6  -1 17360.2 1192.49  59
   6   6   1 16313.6 1119.18  33
   6  -6   1 17657.8 1101.42  51
  -6   6  -1 19354.6 1197.83  35
  -6  -6  -1 17665.4 1043.18  43
  -6  -6  -1 16014.4 1202.99  83
  -6   6  -1 18429.6 1095.18  25
  -6  -6  -1 19692.9 1234.11  47
   6  -6   1 18634.1 1243.28  82
  -6   6  -1 18303.3 1080.00  31
  -6   6  -1 16943.3 1052.93  55
   6  -6   1 16340.8 1074.15  44
   7  -6   1 1155.02 373.316  82
  -7  -6  -1 978.574 412.426  83
  -7  -6  -1 1764.75 404.647  59
   7   6   1 1026.04 334.811  33
  -7   6  -1 1487.07 367.922  35
   7  -6   1 1262.50 327.638  51
  -7   6  -1 1463.01 367.460  55
  -7   6  -1 2194.26 395.755  63
  -7   6  -1 1901.21 337.869  25
   7  -6   1 1377.68 383.839  44
  -7   6  -1 1818.15 357.880  31
  -7  -6  -1 1832.58 400.026  43
   8  -6   1 40503.8 1710.79  44
  -8   6  -1 41444.7 1736.55  35
  -8  -6  -1 42340.5 1877.88  59
  -8  -6  -1 42678.0 1614.21  43
   8  -6   1 40374.6 1759.94  82
  -8   6  -1 39884.7 1599.85  55
  -8  -6  -1 40212.7 1868.80  83
  -9  -6  -1 4611.24 685.802  83
  -9   6  -1 3511.89 498.549  81
  -9   6  -1 3497.31 485.520  55
   9  -6   1 3883.19 566.455  44
  -9  -6  -1 3913.52 594.240  59
  -9  -6  -1 4241.57 554.428  43
   9  -6   1 4043.75 562.910  82
  -9   6  -1 4250.82 583.254  35
  10  -6   1 4282.99 583.613  82
 -10   6  -1 4647.84 541.731  55
 -10   6  -1 4410.90 568.727  81
 -10  -6  -1 3503.56 602.847  59
 -10  -6  -1 4743.76 581.135  43
  10  -6   1 4026.03 562.739  44
 -10  -6  -1 4057.67 655.640  83
 -10   6  -1 3726.29 548.816  35
  10  -6   1 4885.95 580.621  41
 -11   6  -1-668.902 242.056  55
  11  -6   1-353.066 265.779  82
 -11   6  -1 330.016 214.913  81
  11  -6   1-677.384 306.969  44
 -11  -6  -1 229.477 325.361  83
 -11   6  -1 227.268 223.492  35
 -11  -6  -1 52.2257 210.764  43
 -11  -6  -1 105.256 266.285  59
  11  -6   1-53.0543 169.530  41
 -12  -6  -1 4257.36 530.354  43
 -12   6  -1 4829.35 533.668  55
 -12   6  -1 4781.58 540.718  60
  12  -6   1 4102.92 522.355  82
 -12  -6  -1 3950.45 599.655  83
  12  -6   1 4424.24 565.943  44
 -12  -6  -1 3733.34 552.678  59
  12  -6   1 5027.69 575.310  41
 -12   6  -1 4772.90 536.279  81
 -13  -6  -1 5398.18 556.575  43
 -13   6  -1 6459.33 627.159  60
 -13  -6  -1 5097.22 614.697  83
  13  -6   1 5782.45 601.054  41
  13  -6   1 5622.96 593.032  44
 -13   6  -1 6427.80 591.060  81
 -13  -6  -1 4979.49 590.054  59
 -14   6  -1 1427.06 293.889  81
 -14   6  -1 1296.52 318.801  60
  14  -6   1 1670.70 307.860  38
  14  -6   1 1524.54 313.740  44
 -14  -6  -1 1047.14 322.119  83
 -14  -6  -1 1352.85 322.870  59
 -14  -6  -1 1150.64 265.237  43
 -15   6  -1 10580.0 692.203  60
 -15  -6  -1 10056.9 627.174  43
 -15  -6  -1 9388.39 700.081  83
 -15  -6  -1 9538.37 676.086  59
  15  -6   1 9540.06 629.405  38
 -15   6  -1 9804.89 642.022  81
  15  -6   1 9958.58 649.325  44
 -16  -6  -1 260.444 180.506  43
 -16   6  -1 905.786 230.481  60
  16  -6   1 819.209 213.934  44
  16  -6   1 1107.27 214.543  38
 -16  -6  -1 869.387 211.144  59
 -16   6  -1 447.470 185.838  81
 -13   7   1 8988.60 514.002  81
 -13   7   1 8101.89 558.161  60
  13  -7  -1 8078.25 527.809  44
 -12   7   1 1836.55 326.269  60
 -12  -7   1 1730.17 296.461  43
  12  -7  -1 2096.32 315.873  44
  12  -7  -1 2011.81 298.787  82
 -12   7   1 2035.91 280.513  81
  11  -7  -1 16057.0 878.753  44
 -11  -7   1 16444.4 839.236  43
  11  -7  -1 15493.9 859.398  82
 -11   7   1 16982.2 805.184  81
 -11   7   1 14059.0 829.933  60
 -10  -7   1 7368.56 708.999  59
  10  -7  -1 7501.97 579.098  51
  10  -7  -1 7359.23 645.529  82
  10  -7  -1 7296.71 640.227  44
 -10   7   1 6810.16 625.997  35
 -10  -7   1 6927.31 597.491  43
 -10   7   1 7009.10 563.416  81
  -9   7   1 9818.38 675.109  81
  -9  -7   1 8352.58 678.718  43
  -9   7   1 8695.33 637.747  55
  -9  -7   1 10127.9 836.405  59
   9  -7  -1 10185.3 712.068  51
   9  -7  -1 8369.28 733.907  82
  -9   7   1 9305.54 732.750  35
   9  -7  -1 8178.95 693.618  44
   8  -7  -1 2691.10 432.608  44
  -8  -7   1 3283.96 473.469  43
   8  -7  -1 2976.21 438.808  51
   8  -7  -1 2875.29 465.536  82
  -8  -7   1 4012.18 563.434  59
  -8   7   1 3219.36 463.876  35
  -8   7   1 2828.41 398.188  55
   7  -7  -1 13675.7 903.452  44
  -7  -7   1 13507.9 999.469  59
  -7   7   1 15008.9 977.749  35
  -7   7   1 13921.4 914.858  63
   7  -7  -1 13250.1 926.798  51
  -7  -7   1 14572.6 908.093  43
  -7   7   1 12967.7 850.648  55
   7  -7  -1 13832.4 997.055  82
   6  -7  -1 1035.82 341.357  82
   6  -7  -1 1539.96 374.955  51
  -6  -7   1 1626.25 333.289  47
  -6   7   1 1302.97 347.150  35
   6  -7  -1 839.524 267.954  44
  -6  -7   1 1398.79 372.980  59
  -6  -7   1 1760.56 403.570  43
  -6   7   1 1032.62 304.857  63
   6  -7  -1 877.558 305.374  47
  -6   7   1 1087.52 302.006  55
  -5   7   1-190.611 264.882  35
   5  -7  -1 633.902 284.206  47
   5  -7  -1-104.071 238.229  82
   5  -7  -1 46.9195 215.997  51
   5  -7  -1-72.1611 219.529  44
  -5  -7   1 263.557 258.349  43
  -5   7   1 204.929 209.209  55
  -5  -7   1 171.421 250.640  47
  -5   7   1 9.05615 208.144  63
  -5  -7   1 172.910 222.606  59
  -4   7   1 29059.3 1351.61  63
   4  -7  -1 31764.8 1322.79  44
  -4   7   1 31832.1 1450.61  35
  -4  -7   1 29681.2 1498.33  47
   4  -7  -1 32054.3 1467.59  51
   4  -7  -1 30320.4 1492.18  47
  -4  -7   1 28947.6 1445.64  59
   4  -7  -1 27769.0 1458.03  82
  -4  -7   1 29164.5 1285.67  43
   3  -7  -1 4524.86 580.290  51
   3  -7  -1 4072.94 587.184  82
   3  -7  -1 4264.25 615.262  47
  -3   7   1 4284.65 548.401  63
  -3  -7   1 3553.29 578.576  47
  -3  -7   1 3849.27 510.008  43
   3  -7  -1 3573.82 467.864  44
  -3   7   1 4344.18 557.654  35
  -2  -7   1-12.7981 264.526  43
  -2   7   1 260.935 204.432  63
  -2  -7   1 315.896 302.634  47
   2  -7  -1 23.4900 263.242  47
   2  -7  -1 86.7537 243.986  82
  -2   7   1 369.249 236.002  35
  -1  -7   1 5713.54 592.459  43
  -1   7   1 5314.69 597.393  63
   1  -7  -1 4979.38 649.666  47
   1  -7  -1 5120.51 641.810  82
  -1  -7   1 5107.70 701.630  47
   0  -7  -1 6483.05 760.970  47
   0  -7   1 5506.41 635.097  82
   0  -7   1 4509.50 531.659  43
   0  -7  -1 4910.37 525.315  43
   0   7   1 5293.95 588.001  63
   0  -7   1 4746.13 673.045  47
   0  -7  -1 6399.50 684.519  82
   1   7   1 11706.2 852.469  63
   1  -7   1 13254.8 1053.51  47
   1  -7   1 13417.5 878.456  43
  -1  -7  -1 12837.9 1038.66  47
   1  -7   1 11892.1 949.725  82
  -1  -7  -1 13200.6 841.414  43
   2  -7   1 13957.3 1038.74  82
   2  -7   1 13892.9 888.665  43
   2  -7   1 13569.4 1056.43  47
  -2  -7  -1 12973.6 1039.14  47
  -2  -7  -1 15252.5 901.793  43
   3  -7   1 17626.5 1182.82  47
  -3  -7  -1 19858.8 1022.57  43
  -3  -7  -1 17766.8 1202.55  47
   3  -7   1 18915.3 1009.99  43
   3  -7   1 18516.9 1053.53  44
  -3  -7  -1 19179.2 1146.19  59
   3  -7   1 16758.9 1139.26  82
  -3   7  -1 20641.6 1157.89  35
   4  -7   1 43270.8 1775.11  47
   4  -7   1 46244.7 1647.87  44
   4  -7   1 45756.5 1841.82  82
  -4   7  -1 48451.1 1669.41  63
  -4  -7  -1 48009.6 1826.55  59
  -4   7  -1 48091.1 1768.95  35
  -4  -7  -1 47772.9 1884.98  47
  -4   7  -1 42792.5 1608.70  55
   4  -7   1 43374.7 1521.07  43
  -4  -7  -1 51264.4 1627.36  43
  -5  -7  -1 1362.40 383.972  59
   5  -7   1 1514.00 315.436  43
  -5   7  -1 1797.66 401.914  35
   5  -7   1 1925.46 354.127  44
  -5   7  -1 1410.54 343.987  63
   5  -7   1 1454.23 369.090  82
  -5   7  -1 1858.08 394.045  55
   5  -7   1 1318.10 350.258  47
  -5  -7  -1 1274.22 388.413  47
  -5  -7  -1 1681.81 358.426  43
  -6  -7  -1 1383.28 385.330  59
   6  -7   1 1675.13 353.736  44
  -6  -7  -1 1708.88 395.178  47
  -6   7  -1 1816.03 377.021  35
   6  -7   1 1070.48 317.177  47
  -6  -7  -1 1569.48 324.779  43
   6  -7   1 1465.82 329.976  43
  -6   7  -1 1276.30 318.889  55
   6  -7   1 1344.58 381.605  82
  -7   7  -1 14581.3 972.077  35
   7  -7   1 13982.5 992.936  82
  -7   7  -1 13582.5 883.225  55
  -7  -7  -1 14356.4 1034.11  59
   7  -7   1 12949.2 899.366  47
   7  -7   1 14987.5 873.775  43
  -7  -7  -1 15291.8 902.176  43
   7  -7   1 14366.8 949.441  44
  -8  -7  -1 4451.22 503.842  43
  -8   7  -1 4209.10 496.079  55
   8  -7   1 4282.88 476.960  43
   8  -7   1 4456.95 560.220  82
  -8  -7  -1 5087.82 619.152  59
   8  -7   1 4470.44 553.584  44
   9  -7   1 1269.69 334.668  82
  -9   7  -1 939.153 281.096  55
  -9  -7  -1 1221.00 359.577  59
   9  -7   1 991.306 262.136  43
   9  -7   1 742.923 298.674  44
  -9  -7  -1 1227.62 302.143  43
  10  -7   1 7562.63 647.412  44
 -10   7  -1 7160.68 617.957  60
  10  -7   1 7915.98 671.884  82
  10  -7   1 8094.04 587.244  43
 -10  -7  -1 8216.64 727.670  59
 -10   7  -1 8363.31 618.086  55
 -10  -7  -1 9426.32 635.547  43
 -11  -7  -1 2100.42 324.359  43
  11  -7   1 1669.27 317.379  44
 -11   7  -1 1678.44 280.385  55
  11  -7   1 1339.40 242.701  43
 -11  -7  -1 1810.42 350.548  59
  11  -7   1 1825.49 320.638  82
 -11   7  -1 1921.39 324.583  60
  12  -7   1 16450.8 789.644  82
 -12  -7  -1 16511.2 856.383  59
  12  -7   1 17288.5 822.093  44
 -12   7  -1 16013.6 787.028  60
 -12  -7  -1 16713.9 723.469  43
  13  -7   1 10137.3 563.938  44
 -13   7  -1 9224.14 533.298  60
   7  -8  -1 4495.63 423.126  82
   6  -8  -1 500.942 182.148  82
  -6  -8   1 270.522 168.554  43
  -6   8   1 360.192 153.538  55
   5  -8  -1 188.476 168.797  82
  -5  -8   1 220.614 158.806  43
   5  -8  -1-39.2843 188.770  47
  -5  -8   1-100.220 198.387  47
  -5   8   1 355.115 164.609  55
   4  -8  -1 2847.99 391.179  82
  -4   8   1 3086.91 371.263  55
  -4  -8   1 2817.62 386.343  47
   4  -8  -1 2447.56 368.348  47
  -4  -8   1 3265.53 348.165  43
   3  -8  -1 1104.92 279.145  82
   3  -8  -1 716.179 240.775  47
  -3   8   1 1047.80 264.348  55
  -3  -8   1 1165.75 232.935  43
  -3  -8   1 1316.54 305.007  47
  -2  -8   1 2289.50 310.913  43
   2   8  -1 2628.14 358.568  55
   2  -8  -1 3070.62 390.873  82
  -2  -8   1 2446.80 427.887  47
   2  -8  -1 2521.57 419.145  47
  -2   8   1 2624.47 369.488  55
  -1  -8   1 10678.2 805.493  47
   1   8  -1 11025.2 699.108  55
   1  -8  -1 10877.1 798.666  47
  -1   8   1 10412.8 683.520  55
  -1  -8   1 12000.5 671.669  43
   0  -8   1 1276.39 327.229  47
   0  -8   1 1392.27 275.134  43
   0  -8  -1 1308.86 329.517  47
   0   8  -1 1300.11 290.113  55
  -1   8  -1 6432.04 541.857  55
   1  -8   1 6623.43 636.833  47
  -1  -8  -1 6624.64 641.693  47
   1  -8   1 7040.34 517.072  43
   2  -8   1 2397.37 369.953  82
   2  -8   1 1968.52 368.384  47
  -2   8  -1 2506.59 365.817  55
   2  -8   1 2797.31 346.157  43
  -2  -8  -1 2353.18 412.027  47
  -3   8  -1 14215.5 767.740  55
  -3  -8  -1 13977.0 860.758  47
   3  -8   1 12643.8 787.339  82
   3  -8   1 12353.3 814.102  47
   3  -8   1 14213.8 700.764  43
   4  -8   1 4006.57 455.815  47
  -4   8  -1 4421.10 442.653  55
  -4  -8  -1 3814.99 444.976  47
   4  -8   1 5514.91 429.959  43
   4  -8   1 3821.21 437.922  82
  -5  -8  -1 7824.40 557.678  47
  -5   8  -1 8490.61 571.536  55
   5  -8   1 8004.02 620.971  82
  -6   8  -1 421.039 180.673  55
   6  -8   1 738.355 227.908  82
   7  -8   1-21.6041 154.245  82
 -23   0   2 7250.71 595.760  64
 -22   0   2 5556.52 591.341  64
 -22   0   2 5864.18 525.893  54
 -21   0   2 35852.5 1346.67  54
 -21   0   2 34647.6 1536.28  64
 -20   0   2 25820.4 1217.69  54
 -20   0   2 24606.2 1277.52  56
 -19   0   2 2261.96 429.202  40
 -19   0   2 1666.86 381.966  56
 -19   0   2 1693.39 361.867  30
 -19   0   2 1233.87 318.533  54
  19   0  -2 1532.63 395.379  26
 -18   0   2 43357.0 1616.22  54
 -18   0   2 41775.6 1637.79  30
 -18   0   2 39880.6 1652.71  56
 -18   0   2 43431.4 1617.11  40
  18   0  -2 40559.3 1755.98  26
 -17   0   2 1152.78 304.255  79
  17   0  -2 1110.00 323.207  18
 -17   0   2 1257.56 323.003  56
 -17   0   2 1496.87 329.518  54
 -17   0   2 1166.31 325.419  30
  17   0  -2 1395.39 409.054  26
 -17   0   2 955.837 304.111  49
  17   0  -2 759.695 298.312  72
 -17   0   2 1439.87 310.711  40
  17   0  -2 1190.19 320.130  16
  16   0  -2 18680.2 1170.27  18
  16   0  -2 18979.4 1116.49  16
  16   0  -2 18635.9 1152.54  72
 -16   0   2 18231.5 1091.80  79
  16   0  -2 18957.0 1148.63  26
 -16   0   2 18281.4 1081.72  30
 -15   0   2 2962.48 450.158  79
 -15   0   2 3071.47 460.009  30
  15   0  -2 2153.39 421.003  72
  15   0  -2 3245.72 494.673  26
  15   0  -2 2945.28 461.624  16
  14   0  -2 24208.9 1189.39  72
 -14   0   2 28141.8 1250.44  79
  14   0  -2 24698.9 1201.81  16
 -14   0   2 23619.3 1149.36  76
  14   0  -2 25250.4 1196.89  26
 -14   0   2 23028.4 1124.64  30
 -13   0   2 87500.5 2050.59  76
  13   0  -2 86433.3 2117.77  16
 -13   0   2 86720.6 2057.58  30
  13   0  -2 88129.1 2093.84  72
  13   0  -2 82279.4 2019.12  23
  13   0  -2 86870.5 2047.21  32
  12   0  -2 122450. 2283.50  32
 -12   0   2 121503. 2313.98  30
  12   0  -2 118027. 2295.43  23
  12   0  -2 120653. 2328.04  72
  12   0  -2 124111. 2425.74  16
 -12   0   2 125875. 2360.01  79
 -12   0   2 120106. 2290.83  76
 -11   0   2 37571.5 1234.65  76
  11   0  -2 36739.7 1184.55  32
  11   0  -2 37733.5 1254.76  72
 -11   0   2 40361.3 1260.99  79
  11   0  -2 36012.8 1247.23  16
  11   0  -2 38432.0 1247.02  23
 -11   0   2 37376.5 1239.21  30
 -10   0   2 148118. 2283.95  79
 -10   0   2 150819. 2053.49  73
  10   0  -2 146757. 2132.50  19
  10   0  -2 137676. 2158.20  32
  10   0  -2 137939. 2242.32  23
 -10   0   2 139995. 2237.79  30
  10   0  -2 146669. 2274.82  72
 -10   0   2 140307. 2245.14  76
   9   0  -2 185007. 2283.34  19
   9   0  -2 189856. 2402.61  72
  -9   0   2 186728. 2415.93  76
  -9   0   2 183693. 2408.51  30
  -9   0   2 188801. 2215.10  73
   9   0  -2 184092. 2459.62  23
  -8   0   2 533449. 3838.66  30
   8   0  -2 548008. 3833.59  72
  -8   0   2 531288. 3726.39  79
   8   0  -2 526004. 3940.10  23
  -8   0   2 552163. 3589.92  73
  -8   0   2 542868. 3836.71  76
   8   0  -2 554366. 3781.96  19
  -7   0   2 335949. 2233.63   5
  -7   0   2 339841. 2818.00  78
  -7   0   2 326099. 3136.30  67
   7   0  -2 326246. 3095.11   3
   7   0  -2 338269. 2768.97  72
  -7   0   2 322571. 1529.15  65
   7   0  -2 328279. 2896.67  23
  -7   0   2 320596. 2675.63  79
  -7   0   2 324316. 2610.36  73
   7   0  -2 318911. 2361.20  66
  -7   0   2 312810. 2707.01  76
  -7   0   2 319476. 3047.59  68
  -7   0   2 317720. 2182.37   2
   7   0  -2 324888. 3170.44  67
   7   0  -2 321802. 3088.39  68
  -7   0   2 319597. 2993.53   3
   7   0  -2 303416. 2657.44  19
   6   0  -2 425048. 2963.46  19
  -6   0   2 416502. 2833.95  78
   6   0  -2 418844. 2467.28  66
   6   0  -2 452080. 3647.87   1
  -6   0   2 434041. 3220.67   3
   6   0  -2 416383. 3277.87  68
   6   0  -2 417542. 3309.74  67
   6   0  -2 448832. 3113.16  23
  -6   0   2 429184. 3354.01  67
   6   0  -2 432870. 2856.75  72
  -6   0   2 433824. 2829.88  79
  -6   0   2 418479. 2841.83  76
   6   0  -2 445840. 3723.83  69
   6   0  -2 422508. 3244.29   3
  -6   0   2 431134. 2056.24  65
  -6   0   2 414894. 3253.76  68
  -6   0   2 405541. 2329.69   2
   5   0  -2 147276. 1747.70   3
  -5   0   2 144853. 1287.27   2
   5   0  -2 152624. 1844.70  68
  -5   0   2 146446. 1790.52  68
   5   0  -2 150984. 1816.06  67
   5   0  -2 152713. 1938.49   1
  -5   0   2 148963. 1814.25  67
  -5   0   2 147769. 1293.60  65
   5   0  -2 145793. 1316.92  66
   4   0  -2 82866.1 892.645  66
   4   0  -2 83968.4 1233.95  67
  -4   0   2 81402.5 1183.97   3
   4   0  -2 82568.4 1190.82   3
   4   0  -2 83153.1 1244.41  68
  -4   0   2 81827.0 1234.51  68
  -4   0   2 81456.3 900.417   2
   4   0  -2 83991.9 1310.88   6
  -4   0   2 85795.0 1033.06  65
   3   0  -2 12777.8 431.283   3
  -3   0   2 12696.5 322.329  66
  -3   0   2 12501.5 422.299   3
  -3   0   2 12163.5 439.731  68
  -3   0   2 12710.3 344.470   2
   3   0  -2 12459.5 322.999  66
   3   0  -2 12120.9 433.386  67
  -3   0   2 12733.4 420.397  65
   3   0  -2 13121.1 478.638   6
   2   0  -2 10165.0 360.644  67
  -2   0   2 10680.2 365.040  68
   2   0  -2 10321.3 299.004   2
   2   0  -2 10055.4 381.176   6
  -2   0   2 10582.3 289.960  66
   2   0  -2 10673.0 300.078  66
  -2   0   2 10788.7 400.599  65
  -2   0   2 9662.85 294.901   2
   2   0  -2 10396.4 353.387   3
  -1   0   2 24157.4 469.973  66
  -1   0   2 25561.0 483.793   2
   1   0  -2 24453.4 505.672  67
   1   0  -2 25297.3 531.768   6
   1   0  -2 24961.5 486.085  66
  -1   0   2 24718.9 609.958  65
   1   0  -2 24970.7 474.325   2
   0   0   2 523.929 103.358   2
   0   0  -2 401.668 81.0397   4
   0   0   2 606.319 127.769  65
  -1   0  -2 150051. 1416.51  69
  -1   0  -2 149339. 1146.75   4
   1   0   2 150651. 1459.18  65
   1   0   2 149088. 1147.21   4
  -2   0  -2 53888.6 727.887   4
   2   0   2 58010.8 769.561   4
  -2   0  -2 56280.7 960.707  69
   2   0   2 56307.9 885.961  65
  -2   0  -2 55013.2 934.359   1
  -3   0  -2 137150. 1653.35  69
  -3   0  -2 141148. 1665.19   1
   3   0   2 138021. 1540.96   5
   3   0   2 140130. 1298.56   4
   4   0   2 146680. 1335.72  65
   4   0   2 150255. 1716.88   5
  -4   0  -2 156044. 1960.46   1
   4   0   2 147888. 1466.73   4
  -4   0  -2 143135. 1432.98  68
  -4   0  -2 150472. 1898.59  69
  -5   0  -2 66584.1 1134.18  70
  -5   0  -2 67374.4 1390.64  69
  -5   0  -2 70179.3 1226.27  17
  -5   0  -2 65987.9 1421.64   1
   5   0   2 63243.7 1402.18   1
   5   0   2 63274.7 1061.18   4
  -5   0  -2 69398.7 1160.18  79
   5   0   2 62512.2 829.141  65
   5   0   2 65685.8 1161.20  18
  -5   0  -2 66354.6 1194.90  21
   5   0   2 67668.5 1440.00  69
   5   0   2 63808.3 1206.73   5
   5   0   2 64749.4 1288.09   3
  -5   0  -2 64962.3 1062.08  68
   6   0   2 1795.79 233.722  18
  -6   0  -2 2148.05 305.978  69
   6   0   2 1948.97 225.983  16
   6   0   2 2310.78 284.821  67
   6   0   2 1906.68 268.892   3
  -6   0  -2 1710.13 208.828  68
   6   0   2 1751.08 135.815  65
  -6   0  -2 1822.64 245.235  17
  -6   0  -2 2517.72 337.641   1
   6   0   2 2261.28 328.080   1
  -6   0  -2 2118.72 249.856  70
  -6   0  -2 2018.62 256.072  21
  -6   0  -2 1411.61 230.020  79
   6   0   2 1805.13 298.246  69
   6   0   2 2032.02 247.561   5
   7   0   2 76707.9 1357.11  16
   7   0   2 75275.6 1473.86   5
  -7   0  -2 76903.5 1352.32  68
  -7   0  -2 79913.3 1464.46  70
   7   0   2 79684.1 1498.84  18
  -7   0  -2 80520.2 1467.81  21
  -7   0  -2 80297.9 1482.17  79
  -8   0  -2 27670.8 946.997  79
  -8   0  -2 28563.5 902.542  30
   8   0   2 28974.0 908.762  16
  -8   0  -2 28075.8 878.134  68
  -8   0  -2 30049.4 954.888  21
   8   0   2 30579.6 1011.30  18
   8   0   2 29739.3 941.725  24
  -8   0  -2 31751.8 979.757  70
  -9   0  -2 3804.58 388.957  70
  -9   0  -2 3480.23 360.451  30
  -9   0  -2 3597.96 370.870  21
   9   0   2 3762.40 403.115  18
  -9   0  -2 3093.94 392.949  79
   9   0   2 3356.04 359.265  16
   9   0   2 3783.37 378.170  24
  10   0   2 4229.11 412.904  24
  10   0   2 3922.57 441.691  18
 -10   0  -2 4248.49 411.755  21
 -10   0  -2 4530.12 444.200  70
 -10   0  -2 4415.00 458.198  79
  10   0   2 4873.55 445.023  16
 -10   0  -2 4403.78 421.644  30
  11   0   2 25175.2 1019.42  24
  11   0   2 27235.5 1129.21  32
  11   0   2 24645.2 1098.85  18
  11   0   2 25137.4 1028.75  16
 -11   0  -2 25755.2 1021.33  30
 -11   0  -2 28279.6 1155.32  79
 -11   0  -2 26260.9 1013.94  21
  12   0   2 77709.5 2028.65  18
 -12   0  -2 77335.2 1979.92  79
  12   0   2 77742.2 1888.99  16
 -12   0  -2 87495.5 1912.49  21
  12   0   2 82614.9 1916.31  24
  12   0   2 83325.9 2066.62  32
 -12   0  -2 78315.0 1855.15  30
  13   0   2 5942.90 597.376  32
 -13   0  -2 6018.39 555.986  30
 -13   0  -2 5004.59 571.492  79
  13   0   2 5031.08 580.277  18
  13   0   2 5562.72 525.613  24
  14   0   2 16870.5 1054.76  18
  14   0   2 19708.0 1120.13  32
 -14   0  -2 16369.2 1012.21  79
 -14   0  -2 17685.4 975.893  30
 -15   0  -2-10.0672 244.874  30
 -15   0  -2 112.880 210.493  79
  15   0   2 68.4493 191.143  18
  15   0   2 393.640 282.189  32
 -16   0  -2 87855.0 2443.10  79
  16   0   2 87883.2 2608.09  13
  16   0   2 90521.9 2541.95  72
 -16   0  -2 96678.4 2346.36  30
  16   0   2 94241.7 2585.45  18
  16   0   2 98307.5 2634.75  32
  17   0   2 40345.9 1789.59  13
  17   0   2 32210.2 1617.29  72
 -17   0  -2 32459.9 1478.33  60
 -17   0  -2 35626.8 1438.64  54
 -17   0  -2 36704.9 1483.60  30
  17   0   2 38875.2 1685.74  18
  17   0   2 36770.0 1653.99  32
 -17   0  -2 31115.1 1504.77  56
 -17   0  -2 36014.8 1628.17  79
  18   0   2 7740.80 781.406  32
 -18   0  -2 7237.00 665.472  54
 -18   0  -2 7104.65 704.227  60
 -18   0  -2 7042.41 670.990  30
 -19   0  -2 51.4659 336.152  64
 -19   0  -2 71.8970 307.691  60
 -20   0  -2 1188.82 397.250  64
 -20   0  -2 873.962 234.765  60
 -21   0  -2 766.556 326.640  64
 -21   0  -2 515.325 184.441  60
 -22   0  -2 10076.7 730.239  64
 -23   0  -2 26358.1 1010.87  64
  24  -1  -2 1820.37 252.047  57
 -23  -1   2 15527.7 778.045  64
 -23  -1   2 15806.3 747.236  40
 -22   1   2 3390.34 528.826  64
 -22  -1   2 4827.21 511.060  64
 -22   1   2 4075.62 467.623  54
 -22   1   2 3687.71 468.322  56
 -22  -1   2 4441.69 484.126  40
 -21  -1   2 3066.53 474.653  64
 -21   1   2 1971.60 392.053  56
 -21   1   2 2245.33 372.736  54
 -21  -1   2 2992.00 459.246  40
 -20  -1   2 6818.07 669.207  40
 -20  -1   2 6713.31 701.505  64
 -20   1   2 6106.11 617.064  54
 -20   1   2 6027.64 656.282  56
 -19   1   2 10308.4 833.644  54
 -19   1   2 9890.05 836.028  56
 -19  -1   2 11399.1 913.794  64
 -19  -1   2 10928.9 866.190  40
 -18  -1   2-81.2654 267.019  56
 -18   1   2 833.538 267.817  30
 -18   1   2 792.071 275.921  49
 -18  -1   2 720.697 328.615  64
  18  -1  -2 680.933 284.489  26
 -18   1   2 986.086 324.796  54
 -18  -1   2 551.879 308.260  30
 -18   1   2 530.344 264.776  56
 -18  -1   2 1445.41 382.163  40
  18   1  -2 776.583 302.934  26
 -17   1   2 5010.60 622.382  79
 -17  -1   2 4355.39 537.000  30
 -17   1   2 5275.74 623.766  56
 -17  -1   2 5483.47 613.424  56
 -17  -1   2 4317.00 543.817  40
  17   1  -2 3896.77 609.687  26
 -17   1   2 5096.30 594.952  54
  17  -1  -2 4855.00 606.989  72
 -17   1   2 4438.68 553.521  30
  17   1  -2 4568.64 585.352  18
  17  -1  -2 4673.53 636.109  26
 -17   1   2 4281.76 583.278  49
  17   1  -2 4149.00 573.556  72
  17   1  -2 4906.60 590.441  16
 -17  -1   2 4958.43 616.101   7
  17  -1  -2 4767.39 617.695  18
 -16   1   2 201.131 219.174  79
  16   1  -2 0.61971 260.547  26
  16  -1  -2 253.239 198.332  26
  16   1  -2 370.415 215.395  16
  16  -1  -2 149.884 187.958  32
 -16  -1   2 330.451 245.797  30
  16  -1  -2 232.401 193.003  72
  16  -1  -2 180.248 221.453  18
 -16   1   2 213.766 192.671  30
 -16  -1   2 12.4027 221.643  76
  16   1  -2-479.366 274.432  72
 -16  -1   2 170.825 205.853  79
 -15  -1   2 37753.7 1487.19  30
  15   1  -2 37600.0 1522.31  16
  15  -1  -2 37784.7 1555.99  32
  15   1  -2 39255.0 1479.32  23
  15   1  -2 35820.8 1535.13  72
  15  -1  -2 38262.6 1561.04  72
  15  -1  -2 37559.9 1564.76  18
 -15   1   2 39102.5 1525.53  30
  15  -1  -2 36484.8 1527.86  16
  15  -1  -2 36489.0 1507.87  26
 -15   1   2 37079.2 1510.70  79
 -15  -1   2 37824.7 1483.75  79
 -15  -1   2 36912.2 1481.12  76
  14  -1  -2 68877.5 1995.47  26
  14  -1  -2 77554.3 2162.26  18
 -14  -1   2 74783.9 1993.95  76
 -14   1   2 76426.0 2076.63  79
  14  -1  -2 75048.8 2103.81  16
  14  -1  -2 74345.1 2062.22  72
  14   1  -2 74676.4 1974.05  23
 -14   1   2 74093.4 2024.81  30
 -14  -1   2 72132.0 1972.19  30
  14  -1  -2 76544.5 2113.85  32
  14   1  -2 70677.8 2036.89  72
 -14  -1   2 75573.0 1996.13  79
  14   1  -2 75788.3 2082.72  16
 -13   1   2 545.530 284.214  79
 -13  -1   2 841.033 237.519  79
  13  -1  -2 599.788 234.049  32
  13  -1  -2 622.559 262.476  16
  13   1  -2 499.122 221.132  72
  13  -1  -2 849.190 283.875  26
 -13  -1   2 618.791 228.802  30
 -13   1   2 1469.95 302.357  30
  13   1  -2 516.288 215.635  23
  13  -1  -2 729.507 271.445  72
 -13  -1   2 582.834 240.064  76
  12  -1  -2 5790.21 547.262  26
  12  -1  -2 5597.27 550.893  16
  12   1  -2 5070.62 500.790  23
 -12  -1   2 5639.14 531.200  30
 -12  -1   2 5651.35 545.392  76
  12   1  -2 5585.93 516.987  72
 -12  -1   2 6189.84 544.540  79
 -12   1   2 6393.93 566.428  30
  12  -1  -2 5714.40 549.432  32
 -12   1   2 4780.70 515.673  79
  12  -1  -2 5857.85 565.428  72
 -11   1   2 38508.5 1285.18  30
  11  -1  -2 38242.8 1326.74  16
 -11  -1   2 38130.3 1264.30  30
  11  -1  -2 38422.5 1278.96  26
  11  -1  -2 40406.1 1333.88  32
 -11   1   2 38003.8 1295.72  79
 -11  -1   2 40059.8 1260.70  76
 -11  -1   2 38241.0 1256.88  79
 -11   1   2 42365.3 1334.99  76
  11   1  -2 37244.0 1168.01  19
  11   1  -2 38414.6 1250.27  23
 -11   1   2 39551.8 1183.60  75
 -11   1   2 38261.6 1303.27  31
  11  -1  -2 41269.9 1347.76  72
  10   1  -2 121.782 97.4914  19
  10  -1  -2 186.594 145.777  32
 -10   1   2 153.358 190.985  31
 -10   1   2 82.4364 171.318  78
 -10  -1   2 237.243 206.592  76
 -10  -1   2 245.881 169.259  30
 -10   1   2 201.401 186.692  76
  10  -1  -2-0.38468 202.868  16
 -10   1   2 161.318 158.804  30
  10  -1  -2 57.2495 186.161  72
 -10   1   2 134.454 135.486  75
 -10   1   2-48.4435 227.694  79
  10  -1  -2 126.507 127.656  74
  10  -1  -2 217.747 179.311  26
 -10  -1   2 248.863 183.401  79
   9  -1  -2 36959.9 1170.07  16
   9  -1  -2 38578.4 1127.11  26
  -9  -1   2 36163.4 1101.89  30
   9   1  -2 37415.5 1096.22  19
   9  -1  -2 38963.8 1087.52  74
  -9  -1   2 38714.0 1118.95  79
  -9   1   2 36479.2 1130.88  78
  -9   1   2 37483.5 1151.28  31
  -9   1   2 37359.9 1142.22  79
  -9   1   2 37141.1 1107.54  76
  -9  -1   2 38843.3 1110.19  76
   9  -1  -2 38602.8 1138.61  72
  -9   1   2 38031.7 1063.93  75
  -9   1   2 38547.4 1140.99  30
   9  -1  -2 36090.2 1123.47  32
  -8   1   2 187.356 147.900  75
  -8  -1   2 195.849 146.898  30
   8  -1  -2 261.886 192.889  72
   8  -1  -2 164.101 141.117  32
  -8   1   2 126.236 161.634  79
   8   1  -2 318.615 110.900  10
  -8   1   2 136.151 141.846  30
  -8   1   2 76.0958 154.376  78
  -8  -1   2 32.5435 163.241  76
   8  -1  -2 209.427 166.503  66
   8  -1  -2 183.854 162.743  16
  -8  -1   2 124.192 107.489  73
   8  -1  -2 129.250 171.394  26
   8   1  -2 274.408 141.776  67
  -8  -1   2 36.3371 74.7034  67
  -8   1   2 381.181 191.224  76
   8  -1  -2 61.1998 116.298  74
  -8   1   2 105.875 174.582  31
   8   1  -2 116.540 119.679  68
  -8  -1   2 689.430 178.406  68
  -8  -1   2 84.0155 149.653  79
  -8  -1   2 239.171 160.143  77
   8   1  -2 282.922 136.046   6
  -7  -1   2 44865.9 1115.61  68
   7  -1  -2 42179.0 1035.95  72
   7   1  -2 45136.2 1090.97  67
  -7  -1   2 42416.6 988.339  79
  -7  -1   2 45395.0 1057.22  30
  -7   1   2 47908.9 1064.92  71
  -7  -1   2 46099.5 1043.07  76
  -7   1   2 46016.0 1092.53  31
  -7  -1   2 45346.4 975.622  73
  -7   1   2 44174.0 1060.05  30
   7  -1  -2 44536.9 1209.89  66
   7   1  -2 44836.7 1081.96  68
  -7   1   2 46614.9 1101.00  78
  -7   1   2 45475.4 1044.40  75
  -7  -1   2 44911.4 1255.25   8
   7   1  -2 45313.8 1023.53   3
   7   1  -2 43245.4 1121.82   6
   7  -1  -2 45898.1 1129.33  16
  -7   1   2 43260.4 1050.86  76
  -7  -1   2 46144.0 1088.48  67
  -7  -1   2 43834.8 1069.73  77
  -7  -1   2 46464.7 1010.25   3
   7  -1  -2 41567.4 1020.77  26
   7  -1  -2 43936.2 1039.58  74
  -6  -1   2 12634.3 544.408  77
  -6  -1   2 12573.3 511.489  76
   6  -1  -2 12267.9 653.377  68
  -6  -1   2 11545.2 536.581  68
  -6   1   2 12567.5 638.519  67
   6   1  -2 12118.4 657.143  69
   6   1  -2 11761.9 563.077   6
   6  -1  -2 12249.2 534.799  72
  -6  -1   2 12241.3 461.191  65
  -6   1   2 13140.0 541.288  75
   6  -1  -2 12150.8 575.313  23
   6   1  -2 13006.3 542.953  67
   6  -1  -2 15566.7 710.958   1
   6   1  -2 12146.9 533.252  68
  -6  -1   2 11944.8 611.997   8
  -6  -1   2 12200.4 483.426  73
  -6   1   2 12855.1 636.400   3
   6  -1  -2 12245.4 631.836   3
  -6   1   2 12092.4 521.174  76
  -6   1   2 13503.8 526.228  15
   6  -1  -2 12927.7 648.938  67
  -6   1   2 12230.8 533.467  78
   6  -1  -2 12152.9 636.853  69
   6  -1  -2 12359.6 532.988  74
   6   1  -2 12291.7 489.856   3
  -6   1   2 12196.4 528.505  71
   6  -1  -2 12244.4 610.726  66
  -6   1   2 11870.3 629.472  68
   6   1  -2 12806.8 651.104   1
   6   1  -2 12858.6 488.779  65
   6  -1  -2 12604.2 559.711  16
  -5  -1   2 86096.3 1232.65  65
  -5   1   2 88519.1 1577.83  68
  -5   1   2 89991.6 1229.91  15
   5   1  -2 85671.0 1132.64   3
   5   1  -2 89644.1 1425.49   6
  -5   1   2 86868.4 1303.39  71
   5   1  -2 89801.2 1322.11  68
   5   1  -2 89914.8 1292.76  65
  -5   1   2 88120.8 1305.13  78
   5  -1  -2 88073.5 1619.23  68
   5  -1  -2 91578.3 1563.11  67
   5  -1  -2 86755.4 1519.66   3
  -5  -1   2 89312.2 1438.35   8
   5  -1  -2 86370.9 1253.81  72
   5  -1  -2 89351.7 1539.17  66
  -5   1   2 88610.9 1539.21   3
  -5  -1   2 82528.0 1316.94  77
  -5  -1   2 90979.2 1145.04   3
   5  -1  -2 93989.0 1351.28  16
   5  -1  -2 87123.7 1299.92  74
  -5   1   2 90541.8 1317.28  75
  -5  -1   2 87516.1 1221.59  76
   5   1  -2 88374.4 1263.80  67
  -5   1   2 90456.4 1562.31  67
  -5  -1   2 84326.4 1324.33  68
  -4   1   2 65573.8 1221.87  67
   4  -1  -2 62632.7 1217.98  66
  -4  -1   2 60513.6 1055.10  65
   4   1  -2 62850.5 959.230  67
   4  -1  -2 65216.2 1215.69   3
  -4   1   2 63871.4 1170.47   2
  -4  -1   2 64059.5 968.084  67
  -4  -1   2 61807.5 836.869   3
   4   1  -2 62100.0 845.953   3
   4  -1  -2 62615.4 1186.53  67
   4   1  -2 64194.4 1091.93  65
   4   1  -2 63138.6 1035.74  68
  -4   1   2 65469.6 1262.49  68
   3   1  -2 459.041 132.316   4
  -3   1   2 501.674 133.203  67
  -3  -1   2 419.322 97.9871  67
   3   1  -2 385.478 101.451  67
   3  -1  -2 512.550 119.894   1
  -3   1   2 680.163 164.633   2
   3  -1  -2 628.924 147.007   3
  -3  -1   2 593.714 92.4671   3
  -3   1   2 696.977 163.685  68
   3  -1  -2 462.724 153.204  66
  -3  -1   2 422.158 118.805   6
  -3  -1   2 548.572 147.845  65
   3   1  -2 568.696 61.9270   2
   3  -1  -2 266.185 128.208  67
   3   1  -2 519.933 147.064  65
   3   1  -2 612.326 129.803  68
   2   1  -2 281381. 1779.12  67
  -2   1   2 290570. 2262.28   2
   2   1  -2 285575. 2117.63   4
  -2  -1   2 291086. 2329.54  65
   2  -1  -2 296660. 1673.48   1
   2  -1  -2 286872. 2059.61  67
  -2   1   2 281877. 2374.83  66
   2  -1  -2 282737. 2140.95   3
  -2  -1   2 297818. 2186.92   6
   2  -1  -2 285609. 2287.03  68
  -2  -1   2 283780. 1417.26   3
  -2   1   2 300577. 2136.64  67
   2  -1  -2 284873. 2369.40  66
   2   1  -2 292026. 2073.75  68
  -2   1   2 292148. 2178.72   3
   2   1  -2 288483. 2312.87  65
  -2  -1   2 293074. 1476.70  66
  -2  -1   2 290169. 1759.36  67
  -2   1   2 291944. 2211.01  68
  -1   1   2 2430.91 196.874  68
   1  -1  -2 2447.58 200.649   3
  -1   1   2 2565.21 207.794   3
   1   1  -2 2414.93 181.265   5
   1  -1  -2 2415.45 184.837  67
  -1  -1   2 2283.33 208.874   4
  -1  -1   2 2255.91 167.763  67
  -1   1   2 2397.11 217.962   2
  -1   1   2 2455.51 187.862  67
  -1  -1   2 2463.87 245.648  65
   1  -1  -2 1807.18 169.530  69
   1   1  -2 2482.22 214.703   4
   1  -1  -2 2444.68 209.946  68
   1  -1  -2 2283.10 239.166  66
   0  -1   2 175675. 1839.80  65
   0  -1  -2 182196. 1832.10  66
   0  -1  -2 177317. 1302.57  67
   0   1  -2 179671. 1458.26  69
   0   1   2 175652. 1648.70   2
   0   1   2 186021. 1459.90  69
   0  -1   2 167854. 1577.77   5
   0   1   2 179013. 1300.11  68
   0   1  -2 184021. 1723.13   4
   0  -1  -2 175157. 1374.38  68
   0  -1  -2 173190. 1434.34  69
   0   1   2 177562. 1321.10  67
   0   1  -2 174898. 1575.53   5
   0   1   2 179312. 1480.83   3
   1  -1   2 13438.1 424.206  69
   1   1   2 12873.9 450.344   2
  -1  -1  -2 12938.8 278.839   6
  -1  -1  -2 13226.0 467.277   2
  -1   1  -2 13278.2 426.945  69
  -1   1  -2 13514.0 497.345   4
  -1   1  -2 13605.9 488.611   5
  -1  -1  -2 13077.2 318.237   1
  -1  -1  -2 11799.6 420.601  69
  -1  -1  -2 13415.0 306.065  68
   1  -1   2 13552.5 522.185  65
  -1  -1  -2 13609.1 517.503  66
   1   1   2 13122.3 274.366  68
   1   1   2 13434.9 348.460  67
   1   1   2 13779.8 441.628  69
   1  -1   2 12858.2 490.965   5
  -2   1  -2 628375. 3128.61  69
  -2  -1  -2 604800. 3221.59  69
  -2   1  -2 660257. 3592.81   1
  -2  -1  -2 631125. 3187.30   2
  -2   1  -2 647149. 3419.68  65
   2   1   2 628710. 3594.57  66
   2   1   2 607701. 2766.34   1
   2   1   2 621889. 2438.04  67
   2   1   2 635287. 3360.92  69
   2  -1   2 628553. 3472.45  65
  -2  -1  -2 653036. 3634.34  66
   2   1   2 641723. 3138.72   2
   2  -1   2 619527. 3130.77  69
   2  -1   2 635178. 3230.20   3
   3  -1   2 217193. 2085.22  69
  -3  -1  -2 210919. 2122.12  69
   3   1   2 211420. 1862.23   2
  -3  -1  -2 205408. 1891.53   2
  -3   1  -2 204649. 2017.80  69
  -3   1  -2 217428. 2251.42   1
   3  -1   2 208084. 1987.26  65
   3  -1   2 213134. 2082.81   3
  -3   1  -2 218332. 1973.80  65
   3   1   2 209207. 2189.05  66
   3   1   2 203200. 1868.18   1
  -3  -1  -2 222175. 2231.90  66
  -3  -1  -2 222325. 1925.61   1
   4  -1   2 418142. 3410.53   1
   4   1   2 417578. 3336.58  69
  -4  -1  -2 409868. 2778.97   2
  -4  -1  -2 419103. 2945.61  21
   4  -1   2 411614. 2758.12  18
   4  -1   2 408146. 3193.05   4
  -4  -1  -2 435607. 3044.28   1
  -4   1  -2 425460. 3266.61   5
   4  -1   2 420849. 2804.14  65
  -4  -1  -2 417560. 2790.30  79
  -4   1  -2 401650. 3110.54  69
  -4   1  -2 406514. 3157.88  68
  -4   1  -2 418250. 2726.72  65
  -4   1  -2 423985. 3434.58   1
   4   1   2 425662. 3102.77   1
   4  -1   2 404035. 3152.39   3
  -4  -1  -2 422112. 3272.07  69
   4   1   2 418663. 2705.60   2
   4   1   2 393504. 3218.74  66
   5  -1   2 190740. 1871.25  65
  -5  -1  -2 195512. 1924.42  70
  -5   1  -2 191709. 2343.99  69
  -5  -1  -2 187614. 2144.04   8
  -5   1  -2 197327. 1994.07  71
  -5   1  -2 201559. 2547.76   1
   5   1   2 193949. 2491.37  69
   5  -1   2 189872. 1925.60  74
  -5  -1  -2 195142. 2419.95  69
   5  -1   2 185179. 2326.27   3
   5   1   2 203530. 2130.65   3
   5  -1   2 189065. 2062.01  18
  -5   1  -2 192764. 2307.25  68
  -5  -1  -2 188154. 2136.51  21
   5  -1   2 189974. 2422.00  69
   5   1   2 187401. 986.904   4
   5  -1   2 199468. 2555.61   1
  -5   1  -2 191583. 1912.12  79
  -5  -1  -2 188782. 2243.13   1
  -5   1  -2 194063. 2041.04  70
  -5   1  -2 192490. 1833.96  65
  -5  -1  -2 200570. 2116.68  79
  -5   1  -2 192258. 2344.04   5
   5  -1   2 188510. 2314.16   4
   5   1   2 189488. 2303.00   1
   5   1   2 183040. 2315.76  66
  -6  -1  -2 7772.34 427.798  70
   6  -1   2 7310.35 372.815  65
  -6   1  -2 7471.35 496.793  68
  -6   1  -2 7775.79 448.392  79
   6   1   2 7711.39 442.418  67
   6  -1   2 6971.53 411.886  74
  -6   1  -2 7499.38 515.886  69
  -6   1  -2 7782.29 377.479  75
   6  -1   2 7421.91 504.337   4
   6   1   2 7577.44 419.131   5
  -6  -1  -2 7294.49 523.330  69
  -6  -1  -2 6960.65 464.683  21
   6   1   2 7427.37 516.057  66
  -6  -1  -2 7392.28 465.802  79
   6   1   2 6531.63 351.094  16
  -6  -1  -2 7629.66 384.231  76
  -6   1  -2 8647.65 387.029  65
  -6   1  -2 7150.13 427.126  71
   6  -1   2 7489.64 467.747  18
   6   1   2 7256.43 513.078   1
   6  -1   2 7742.21 546.354  69
  -6   1  -2 7313.50 440.604  17
  -6   1  -2 7769.78 513.323   5
  -6   1  -2 7575.37 457.547  70
  -6  -1  -2 7526.85 501.600   8
  -6  -1  -2 6480.90 484.015   1
   6   1   2 7937.34 467.913   3
  -7  -1  -2 14397.3 617.329   2
  -7  -1  -2 16781.5 792.381   8
  -7  -1  -2 15824.0 712.849  21
   7   1   2 16292.4 718.512   3
   7  -1   2 15414.5 704.166  18
   7  -1   2 14741.7 620.412  74
  -7  -1  -2 13840.0 578.230  76
  -7  -1  -2 16482.7 722.721  79
  -7   1  -2 15938.8 676.712  79
  -7   1  -2 15927.0 560.895  75
  -7   1  -2 14040.8 644.073  17
   7   1   2 15346.6 585.321  16
   7   1   2 12594.2 680.575  66
   7  -1   2 15181.6 711.625  32
  -7   1  -2 15227.3 638.537  28
   7   1   2 16401.1 688.905  67
  -7  -1  -2 15856.6 649.907  70
   7  -1   2 15853.9 704.674  24
  -7   1  -2 15292.4 642.527  71
  -8   1  -2 47113.0 1223.93  17
  -8  -1  -2 51776.7 1145.91  30
  -8   1  -2 47504.6 1161.61  71
   8  -1   2 48484.9 1166.28  74
   8  -1   2 47976.9 1297.69  18
  -8   1  -2 44977.1 1075.77  31
   8   1   2 47285.4 1102.31  16
  -8  -1  -2 52785.2 1344.64  21
  -8  -1  -2 49955.6 1189.71  70
  -8  -1  -2 47505.3 1293.24  79
  -8   1  -2 48046.2 1014.53  75
   8  -1   2 48335.4 1337.84  32
   8  -1   2 48478.8 1282.55  24
  -8   1  -2 48453.3 1238.99  79
  -8  -1  -2 44098.2 1081.62  76
  -9   1  -2 14792.0 645.983  31
  -9  -1  -2 14483.4 744.797  21
  -9  -1  -2 15468.7 799.229  79
   9   1   2 13766.8 738.965  18
  -9  -1  -2 14866.8 707.564  70
  -9   1  -2 14040.9 680.718  71
  -9   1  -2 14534.7 732.238  17
   9  -1   2 14171.9 745.181  24
   9   1   2 14823.5 674.614  16
   9  -1   2 14994.4 808.160  32
  -9   1  -2 13947.9 716.923  21
   9  -1   2 15554.8 702.709  74
  -9   1  -2 14329.1 748.212  79
  -9  -1  -2 15715.9 688.155  30
   9  -1   2 14001.6 772.211  18
  -9  -1  -2 13461.8 648.612  76
 -10   1  -2 34150.2 1059.88  71
 -10   1  -2 32119.6 1148.08  30
 -10   1  -2 34945.8 1156.00  21
  10  -1   2 31405.7 1224.60  32
 -10   1  -2 35409.3 1061.91  31
  10  -1   2 34359.0 1089.02  74
  10   1   2 34838.4 1230.39  18
 -10  -1  -2 34721.1 1181.52  21
 -10  -1  -2 31188.6 1190.05  79
  10  -1   2 33873.5 1197.24  24
 -10  -1  -2 34762.5 1080.50  30
 -10   1  -2 34076.3 1184.88  79
  10  -1   2 33090.1 1231.88  18
  10   1   2 34525.1 1089.18  16
 -10  -1  -2 34146.7 1117.44  70
 -10   1  -2 34074.9 1166.21  17
 -11   1  -2 76226.5 1800.51  17
 -11  -1  -2 73963.1 1659.39  30
 -11   1  -2 67306.4 1788.11  79
  11  -1   2 73368.3 1834.36  24
 -11  -1  -2 74371.2 1711.05  70
  11  -1   2 71905.6 1916.16  32
 -11   1  -2 79031.3 1665.43  31
  11  -1   2 72237.2 1898.02  18
  11   1   2 70107.2 1845.56  18
  11   1   2 74914.7 1789.00  24
 -11  -1  -2 75867.5 1810.52  21
 -11  -1  -2 76409.4 1910.29  79
  11   1   2 73501.1 1677.81  16
 -11   1  -2 71751.0 1753.17  21
 -11   1  -2 69883.3 1770.01  30
  12  -1   2 2865.91 408.082  24
  12   1   2 2597.27 361.951  16
  12  -1   2 2277.30 403.105  32
  12  -1   2 2765.89 434.764  18
 -12  -1  -2 3118.96 411.087  21
 -12   1  -2 2840.69 417.573  30
 -12  -1  -2 2970.06 444.947  79
 -12   1  -2 2871.25 369.878  31
 -12  -1  -2 2518.60 355.768  30
  12   1   2 2699.68 377.406  24
 -12   1  -2 2913.26 429.374  79
  12   1   2 3059.13 431.706  18
 -13   1  -2 24376.2 1148.52  30
 -13   1  -2 23983.1 1166.59  79
  13  -1   2 24838.3 1246.33  32
  13  -1   2 26264.3 1271.74  18
  13  -1   2 25214.8 1160.80  24
  13   1   2 26631.9 1134.75  16
 -13  -1  -2 26290.2 1246.42  79
  13   1   2 23840.9 1199.15  18
 -13  -1  -2 27267.0 1112.84  30
  13   1   2 26671.8 1153.98  24
 -14  -1  -2 34069.0 1471.09  79
 -14   1  -2 35371.9 1474.48  79
 -14  -1  -2 36510.5 1334.70  30
  14  -1   2 34163.1 1428.66  72
  14   1   2 34686.9 1488.67  18
 -14   1  -2 34851.2 1421.40  30
  14  -1   2 33411.9 1484.15  18
  14   1   2 36210.0 1503.30  32
  14  -1   2 33237.3 1502.26  32
  15  -1   2 5098.94 635.493  13
  15  -1   2 3810.09 542.462  18
  15   1   2 4702.79 601.503  32
  15   1   2 5156.08 610.994  18
 -15   1  -2 4385.96 552.794  30
 -15  -1  -2 4407.91 584.904  79
  15  -1   2 4770.55 629.488  32
 -15  -1  -2 4121.43 517.332   7
 -15   1  -2 4368.43 588.777  79
  15  -1   2 3784.66 518.112  72
  16  -1   2 488.384 230.566  13
 -16   1  -2-176.584 304.747  79
  16   1   2 196.226 242.228  32
  16   1   2-45.0737 307.190  13
 -16   1  -2 214.859 169.522  56
  16   1   2 26.6474 238.775  18
 -16  -1  -2-121.580 189.259  79
 -16   1  -2 173.718 226.353  30
  16  -1   2 687.240 388.019  18
 -16   1  -2 412.461 221.398  60
  16  -1   2 592.998 264.325  72
 -16   1  -2-600.013 288.106  54
 -16  -1  -2 170.013 176.942  40
 -16  -1  -2 342.381 181.061   7
 -16  -1  -2-44.1641 290.192  60
 -16  -1  -2 446.349 314.595  64
  16  -1   2 148.155 260.034  32
  17  -1   2 9620.08 883.646  13
 -17  -1  -2 9766.33 890.325  64
 -17   1  -2 10510.1 852.129  60
 -17  -1  -2 8731.34 841.527  79
  17   1   2 11097.7 919.280  32
 -17   1  -2 9318.33 788.187  81
  17  -1   2 9817.56 839.187  26
  17   1   2 10763.2 945.715  13
 -17   1  -2 9243.39 780.617  54
 -17   1  -2 9498.65 801.206  30
  17  -1   2 8607.64 816.677  72
 -17   1  -2 8193.62 772.715  56
 -17  -1  -2 9140.15 776.400  60
  17   1   2 10181.6 868.416  18
  17  -1   2 9329.33 861.280  32
 -17  -1  -2 9364.79 775.405   7
 -17  -1  -2 9151.47 790.115  40
 -17   1  -2 9890.27 861.732  79
 -18   1  -2 24949.8 1230.07  81
 -18  -1  -2 26942.9 1430.69  64
  18  -1   2 24201.7 1274.91  26
 -18  -1  -2 23118.9 1202.71  60
 -18   1  -2 24089.9 1245.61  54
 -18  -1  -2 25129.0 1264.89  40
 -18   1  -2 22103.7 1259.80  56
 -18   1  -2 26112.6 1288.07  30
 -18   1  -2 25319.4 1301.89  60
  18   1   2 26651.2 1389.69  32
  18  -1   2 27086.3 1422.81  32
 -19   1  -2 57281.9 1959.95  56
 -19  -1  -2 62898.6 1938.52  40
 -19   1  -2 62020.0 1975.97  60
 -19  -1  -2 64302.6 2145.92  64
 -20  -1  -2 1105.30 421.443  64
 -20  -1  -2 814.091 304.536  40
 -20   1  -2 776.232 259.033  60
 -21  -1  -2 3352.25 506.282  64
 -21   1  -2 2990.15 502.257  64
 -21   1  -2 3906.45 460.497  60
 -21  -1  -2 3971.07 459.969  40
 -22  -1  -2 3675.33 468.511  64
  22  -1   2 3084.34 376.166  57
 -22   1  -2 3900.44 413.336  60
 -22   1  -2 3745.25 470.771  64
 -23  -1  -2 1250.70 292.972  64
  23  -1   2 685.529 182.494  57
 -23   1  -2 936.811 240.516  64
 -23  -2   2 866.708 221.166  40
  23  -2  -2 787.940 217.894  57
 -23   2   2 155.318 207.173  64
 -22  -2   2 28405.5 1130.48  40
 -22   2   2 27289.0 1145.60  56
 -22  -2   2 29628.6 1085.51  64
 -21  -2   2 0.47800 244.847  64
 -21   2   2 125.895 223.127  56
 -21   2   2 300.001 227.958  54
 -21  -2   2-95.3101 238.319  40
  21  -2  -2 470.387 585.898  46
 -20  -2   2 1922.37 407.998  64
 -20   2   2 1131.59 331.957  56
 -20   2   2 1472.09 338.086  54
 -20  -2   2 1699.36 396.588  40
 -19   2   2 8091.73 756.508  56
 -19   2   2 9526.87 789.071  54
 -19  -2   2 9158.47 808.883  64
 -19  -2   2 8769.00 774.217  40
  18  -2  -2 23517.2 1331.22  32
 -18   2   2 22416.7 1208.66  54
 -18   2   2 23333.0 1258.35  49
 -18  -2   2 24301.5 1294.07  64
 -18   2   2 24734.6 1306.50  56
 -18   2   2 24215.3 1218.04  30
  18  -2  -2 24340.1 1280.02  41
 -18  -2   2 22893.7 1240.82  40
 -18  -2   2 22211.7 1159.74  30
  18  -2  -2 27356.6 1332.51  26
  18   2  -2 22606.2 1232.37  26
 -17   2   2 10065.1 820.506  49
 -17   2   2 9639.15 826.284  56
  17  -2  -2 11573.5 895.360  26
 -17  -2   2 11632.6 905.251  40
  17  -2  -2 10709.1 926.470  32
 -17   2   2 10453.1 832.197  30
 -17  -2   2 9807.98 798.396  43
 -17  -2   2 10303.8 807.852  30
 -17   2   2 10315.0 822.099  54
  17  -2  -2 11970.7 920.135  41
  17   2  -2 9626.52 861.554  26
 -17  -2   2 12353.4 948.019  64
 -17  -2   2 10190.9 832.050  36
 -16   2   2 1283.70 337.775  49
  16   2  -2 1231.70 350.293  26
 -16  -2   2 1512.62 386.100  64
  16   2  -2 1685.92 366.407  72
 -16  -2   2 1617.38 380.742   7
 -16  -2   2 1104.78 302.099  40
  16  -2  -2 1735.04 396.086  26
 -16   2   2 779.820 263.845  30
 -16  -2   2 1375.48 357.968  43
  16  -2  -2 1438.70 362.600  72
  16  -2  -2 1265.79 343.436  32
 -16  -2   2 1419.67 316.464  76
 -16   2   2 916.699 270.027  56
  16  -2  -2 1176.47 320.912  41
 -16  -2   2 1040.92 307.303  36
 -16   2   2 1262.71 309.173  54
 -16   2   2 1178.18 273.778  79
  16   2  -2 1234.57 304.928  16
 -16  -2   2 1412.13 353.305  30
 -15  -2   2 31647.3 1506.51   7
  15  -2  -2 34526.4 1501.39  18
  15   2  -2 34106.1 1489.35  16
 -15   2   2 32106.4 1453.22  79
 -15   2   2 32181.6 1417.78  30
  15   2  -2 32931.9 1422.95  72
  15  -2  -2 31157.0 1496.36  32
  15  -2  -2 32587.2 1449.77  26
 -15  -2   2 33607.9 1437.33  30
 -15  -2   2 34919.3 1409.80  76
  15  -2  -2 33080.3 1465.08  72
  14   2  -2 21909.5 1183.03  72
  14  -2  -2 24145.9 1209.31  26
 -14   2   2 22921.4 1216.14  31
 -14  -2   2 25155.1 1185.44  76
  14  -2  -2 25780.7 1259.55  18
  14   2  -2 24303.8 1152.95  23
 -14   2   2 24941.1 1259.00  79
  14  -2  -2 25903.6 1258.85  72
 -14   2   2 24523.0 1204.00  30
 -14  -2   2 23049.5 1175.42  30
  14  -2  -2 25317.2 1331.21  32
 -14  -2   2 23065.3 1266.35   7
 -13   2   2 2778.76 452.777  79
 -13   2   2 2383.30 398.812  30
 -13  -2   2 2857.88 456.131   7
  13   2  -2 2726.12 425.407  72
 -13   2   2 2557.24 443.770  31
 -13  -2   2 2812.12 436.649  30
  13   2  -2 3081.91 415.734  23
 -13  -2   2 2661.06 417.756  76
  13  -2  -2 3279.76 445.261  18
  13  -2  -2 2901.24 431.090  72
 -13   2   2 2911.99 403.060  75
  13  -2  -2 2671.70 437.481  32
  13  -2  -2 2776.55 426.232  26
 -12  -2   2 447.976 264.226  76
 -12  -2   2 492.557 259.971   7
  12  -2  -2 705.061 207.062  18
 -12   2   2 804.428 253.608  30
 -12   2   2 491.207 292.464  31
 -12   2   2 308.086 221.298  78
 -12  -2   2 678.794 230.775  30
 -12   2   2 824.657 283.431  79
  12  -2  -2 363.051 207.957  32
 -12   2   2 878.811 244.062  75
  12   2  -2 468.924 210.473  72
  12  -2  -2 679.660 236.544  74
  12  -2  -2 602.585 236.831  72
  12  -2  -2 597.594 233.762  26
  11  -2  -2 14009.9 886.967  32
 -11  -2   2 12902.0 879.340   7
 -11   2   2 15315.4 855.279  30
 -11   2   2 13026.3 758.736  75
  11  -2  -2 14691.5 844.258  74
 -11   2   2 13257.6 826.520  79
 -11   2   2 15289.6 886.126  78
 -11  -2   2 14137.2 791.456  76
 -11  -2   2 14849.6 838.024  30
  11  -2  -2 13958.1 822.542  26
 -11   2   2 13877.8 828.158  31
  11  -2  -2 15507.1 869.812  18
  11  -2  -2 13703.7 807.492  72
  10  -2  -2 2284.03 338.527  74
  10  -2  -2 1983.68 353.888  32
 -10  -2   2 2474.68 362.300  30
  10  -2  -2 2737.79 366.288  18
  10  -2  -2 2510.27 355.668  72
  10  -2  -2 2034.49 345.598  26
 -10   2   2 2383.75 354.821  31
 -10  -2   2 1991.41 369.188   7
 -10   2   2 2486.14 372.825  79
 -10   2   2 2055.77 326.338  75
 -10  -2   2 1905.40 350.896  77
 -10   2   2 1702.93 332.058  78
 -10   2   2 2384.00 344.660  30
 -10  -2   2 2448.32 352.044  76
  -9   2   2 38854.9 1231.32  31
  -9   2   2 40345.7 1125.64  25
  -9  -2   2 37097.4 1172.37  30
   9  -2  -2 41557.4 1261.10  72
  -9  -2   2 35628.9 1303.01   7
  -9  -2   2 40824.6 1476.00   8
  -9   2   2 38067.6 1213.94  71
  -9   2   2 31530.3 1143.02  78
  -9   2   2 38628.4 1212.27  30
  -9   2   2 37311.3 1186.15  75
   9  -2  -2 38329.3 1289.82  32
   9  -2  -2 40426.5 1226.03  18
  -9  -2   2 31634.2 1186.95  77
   9  -2  -2 37260.6 1218.43  74
  -9   2   2 41402.7 1268.44  79
   9  -2  -2 37733.5 1198.99  26
  -9  -2   2 36731.8 1128.66  76
   8  -2  -2 44513.5 1201.60  18
  -8   2   2 41831.3 1207.87  75
  -8  -2   2 45835.3 1454.70   8
   8  -2  -2 44330.0 1317.00  32
  -8   2   2 42566.9 1241.59  78
  -8   2   2 41188.2 1199.19  31
   8  -2  -2 46443.9 1235.83  72
  -8  -2   2 42500.5 1183.09  30
  -8  -2   2 39164.5 1276.94   7
  -8  -2   2 44010.0 1256.77  77
  -8   2   2 42619.0 1116.31  25
   8  -2  -2 45580.5 1214.37  26
  -8   2   2 43537.4 1218.74  30
   8  -2  -2 42487.5 1254.45  74
  -8  -2   2 43931.4 1166.30  76
  -8   2   2 41565.4 1232.61  71
   7  -2  -2 974.073 213.673  26
  -7   2   2 1167.08 236.701  25
  -7   2   2 1020.82 225.453  75
   7  -2  -2 870.859 221.775  74
  -7  -2   2 704.242 218.901  77
  -7   2   2 948.026 236.125  71
  -7   2   2 1155.63 228.773  78
  -7   2   2 1045.95 241.360  31
  -7   2   2 1081.44 222.120  30
  -7  -2   2 1088.60 172.895  73
  -7  -2   2 806.763 212.324   7
   7  -2  -2 855.962 225.545  32
   7  -2  -2 1090.59 212.436  72
   7  -2  -2 1169.91 219.745  18
  -7  -2   2 1516.72 229.907  30
  -7  -2   2 882.333 265.422   8
  -7  -2   2 1144.32 209.736  76
  -6   2   2 61888.6 1372.94  71
   6  -2  -2 61643.4 1232.64  26
  -6  -2   2 58779.6 1198.78  76
  -6   2   2 59480.7 1168.66  15
  -6   2   2 62584.5 1259.81  25
  -6  -2   2 57860.5 1141.72  73
  -6  -2   2 61312.0 1151.43   9
  -6  -2   2 60171.4 1436.38   8
  -6  -2   2 57802.8 1341.33  65
  -6   2   2 59689.1 1284.95  31
  -6  -2   2 60274.3 1225.46  30
   6   2  -2 60898.9 1407.54  65
   6  -2  -2 65140.0 1462.74   1
  -6   2   2 64239.5 1362.01  78
  -6   2   2 59705.4 1366.22  65
  -6   2   2 59474.9 1235.06  30
   6  -2  -2 61151.1 1362.21  74
   6  -2  -2 61051.2 1246.81  72
  -6  -2   2 58369.0 1340.95   7
   6  -2  -2 61796.2 1400.63  32
  -6  -2   2 59509.0 1353.52  77
  -5  -2   2 72103.1 1218.44  76
   5   2  -2 65737.4 1293.66   4
  -5   2   2 68915.6 1274.54  25
  -5   2   2 73039.3 1380.46  78
  -5   2   2 73291.5 1205.32  15
   5   2  -2 73320.1 1532.41  65
   5   2  -2 73467.6 1279.83  68
  -5  -2   2 71081.9 1444.32   8
  -5  -2   2 63382.8 1337.70  77
   5   2  -2 74554.2 1468.63  69
  -5   2   2 69610.6 1290.86  31
  -5  -2   2 73911.5 1271.21  30
  -5  -2   2 74275.8 1325.79   6
  -5  -2   2 69468.0 1485.34  65
   5  -2  -2 71761.6 1418.59  32
   5  -2  -2 70850.2 1267.26  72
  -5   2   2 71443.8 1512.08  65
  -5  -2   2 70095.9 1369.89   7
  -5  -2   2 72312.6 1225.97  73
  -5  -2   2 70320.4 1250.14   9
  -4  -2   2 11851.7 540.427   7
   4   2  -2 11092.8 609.184  65
  -4   2   2 10832.9 521.727  78
   4   2  -2 10774.2 468.033  12
  -4  -2   2 11528.0 517.286   9
   4   2  -2 13039.4 566.698  69
  -4   2   2 11329.4 447.761  15
  -4   2   2 12043.9 604.327  67
  -4  -2   2 11300.3 566.770   8
  -4   2   2 11366.1 629.929  68
  -4  -2   2 12043.9 400.872  66
   4   2  -2 11223.3 535.506   4
  -4   2   2 11512.3 625.940  65
  -4  -2   2 10859.9 606.557  65
  -4  -2   2 12732.4 551.290   6
   4  -2  -2 11921.1 497.063   1
   4  -2  -2 11961.4 481.987  69
   4  -2  -2 10910.4 560.900  67
   4  -2  -2 11477.2 580.904   3
   4   2  -2 11802.4 515.312  68
  -4  -2   2 12052.6 360.375  67
  -4  -2   2 11840.8 484.863  76
  -4  -2   2 11804.8 492.202  73
   4  -2  -2 11734.7 499.371  72
  -4   2   2 11325.8 590.852   3
  -4  -2   2 11728.0 563.945  77
  -3   2   2 53.4882 127.237  71
  -3  -2   2 73.4929 130.164  77
  -3  -2   2 142.851 88.6667  66
  -3   2   2 49.3339 102.034  67
  -3  -2   2 89.9172 59.4130  67
   3  -2  -2 119.683 72.6274   1
  -3  -2   2 248.055 151.544  65
   3   2  -2 120.320 97.9350  68
   3   2  -2 161.611 126.452   4
  -3   2   2 51.0109 111.662  12
   3   2  -2 168.516 148.756  65
  -3   2   2 225.833 126.729   3
   3  -2  -2 136.675 139.842   9
  -3   2   2 315.862 195.961  66
   3  -2  -2 214.088 125.943   3
  -3  -2   2 173.264 152.658   8
   3  -2  -2 303.951 125.432  72
  -3   2   2 229.979 119.978  78
  -3  -2   2 209.842 126.643   9
  -3   2   2 36.9514 139.434   2
  -3  -2   2 127.213 94.8920   6
  -3  -2   2 180.187 121.269   7
  -3  -2   2 595.045 139.951  73
   3  -2  -2 186.608 154.232  66
   3   2  -2 120.725 75.3523   5
  -3   2   2 101.524 131.956  75
  -3   2   2 120.865 131.186  68
   3  -2  -2 141.202 111.351  67
   3   2  -2 144.342 113.878  12
   3  -2  -2 152.694 142.518  68
  -3  -2   2 159.336 108.535  76
   3  -2  -2 150.224 118.786  74
   2   2  -2 49403.5 1086.46   4
   2   2  -2 49591.9 971.171  12
   2  -2  -2 47649.7 1268.72  66
  -2   2   2 50077.0 1022.31  67
  -2   2   2 48979.9 1295.23  66
  -2   2   2 49506.5 1131.78  68
  -2  -2   2 48907.9 1055.29   9
   2  -2  -2 48521.3 945.235  67
   2   2  -2 46746.3 982.958  14
  -2  -2   2 49390.0 1038.02   4
  -2  -2   2 50994.5 734.031  67
  -2  -2   2 48545.3 899.242  76
   2   2  -2 49489.9 941.360   5
  -2   2   2 46433.2 1022.73   3
  -2   2   2 47979.3 1188.23   2
  -2   2   2 47153.6 1000.73  78
  -2   2   2 48361.1 958.630  12
  -2  -2   2 48505.2 1256.03  65
   2  -2  -2 49741.7 1057.86  77
   2  -2  -2 48382.5 1149.86  68
   2  -2  -2 49398.4 1025.45   3
   2  -2  -2 49282.1 1102.71   9
  -2  -2   2 50737.7 1052.63  77
   2  -2  -2 46668.8 721.039  69
   2   2  -2 49288.0 1260.39  65
  -2   2   2 50548.8 1017.58  71
  -2   2   2 46449.2 975.298  75
  -2  -2   2 48521.4 1001.25   8
   2  -2  -2 48301.7 974.508  74
  -2  -2   2 46496.2 964.895  66
   1  -2  -2 8010.75 527.504  66
   1  -2  -2 8665.70 446.111  77
   1   2  -2 8168.76 427.964   5
   1   2  -2 7622.21 401.724  14
  -1  -2   2 7934.26 237.477   3
  -1   2   2 8512.31 541.244  66
  -1  -2   2 8146.24 377.635  76
  -1   2   2 7583.34 423.022  68
  -1  -2   2 8207.01 327.770  67
  -1   2   2 8534.78 385.194  67
  -1   2   2 8274.09 410.770   3
  -1  -2   2 7702.64 429.929   9
  -1  -2   2 7793.32 440.256   4
   1   2  -2 8235.85 330.201  69
  -1  -2   2 8564.33 438.456  77
   1   2  -2 8674.31 428.712  75
   1  -2  -2 7946.04 454.740   8
  -1   2   2 8211.65 436.316  20
  -1   2   2 8256.97 401.711  75
   1   2  -2 8000.03 459.821   4
  -1  -2   2 7778.29 438.439  66
   1  -2  -2 8052.85 351.094  67
  -1  -2   2 7644.26 512.672  65
   1  -2  -2 7560.83 282.194  69
   1   2  -2 8618.70 415.029  12
   1  -2  -2 7673.06 391.026   3
  -1   2   2 8430.62 427.962  78
   1  -2  -2 8085.65 392.615  74
  -1  -2   2 9109.02 431.099   8
   1   2  -2 8543.72 540.822  65
   1  -2  -2 8298.62 459.391   9
  -1   2   2 8016.09 490.523   2
   0  -2   2 66893.9 1120.76  77
   0  -2  -2 64594.6 835.945  69
   0   2   2 64457.2 1302.83   2
   0  -2  -2 66551.4 1187.77  77
   0   2   2 64975.3 1193.50  20
   0   2   2 65633.8 1088.12  68
   0   2   2 65376.3 1462.45  66
   0   2   2 65453.7 1051.61   3
   0  -2  -2 65717.4 853.090  67
   0  -2   2 67728.1 1308.47   4
   0   2  -2 65085.8 1142.07  75
   0   2  -2 68537.4 1157.63  12
   0   2  -2 66347.5 858.773  69
   0  -2   2 64467.1 1448.60  65
   0   2  -2 68699.9 1479.41  65
   0  -2  -2 63071.5 1151.50  21
   0   2  -2 65853.0 1319.42   4
   0  -2  -2 65885.5 1206.65   8
   0  -2   2 64982.2 1221.51   9
   0  -2  -2 63695.4 1412.74  66
   0   2   2 71084.8 1220.61  78
   0  -2   2 65537.9 887.768   3
   0  -2  -2 67167.9 1258.32   9
   0  -2   2 66068.4 1307.34  66
   0   2  -2 67025.1 1269.17   5
   0   2   2 66854.9 920.414  67
   0   2  -2 64622.8 1136.23  14
   1  -2   2 43109.8 998.082   9
  -1  -2  -2 46614.8 759.780   4
  -1   2  -2 44624.9 945.157  71
   1   2   2 45998.9 772.340  69
   1   2   2 43542.2 979.542  78
  -1   2  -2 44963.0 945.187  14
  -1  -2  -2 43608.0 1003.95   8
   1  -2   2 42661.3 1199.91  65
   1  -2   2 46421.1 973.234   8
   1   2   2 45030.7 1065.13   2
   1  -2   2 44022.4 890.500  77
  -1  -2  -2 43632.9 1157.37  66
   1  -2   2 43990.4 1112.52   4
   1   2   2 45184.3 633.897  67
  -1   2  -2 46657.7 1217.02  65
  -1  -2  -2 42244.6 979.746  21
  -1   2  -2 43102.5 951.113  75
   1  -2   2 43131.3 853.700   3
  -1   2  -2 45123.3 1106.17   5
  -1  -2  -2 42476.1 946.170  77
   1   2   2 44094.8 1002.80  20
  -1  -2  -2 43239.0 1016.68   9
  -1   2  -2 46078.8 734.006  69
   1  -2   2 44114.1 1147.87  66
   1   2   2 44573.1 788.677  68
   1   2   2 44955.5 820.993   3
   1  -2   2 43420.7 911.100  74
   1   2   2 44264.6 1196.00  66
  -1  -2  -2 44779.2 787.412  69
  -2  -2  -2 48068.9 1057.08   9
  -2  -2  -2 49796.3 1017.39  77
  -2   2  -2 50160.1 1136.75   1
   2   2   2 47684.5 1062.13   2
   2  -2   2 47327.2 1004.27  74
  -2  -2  -2 47478.4 1203.82  66
   2  -2   2 49331.6 1276.40  65
   2   2   2 47281.6 1233.97  66
  -2   2  -2 47267.6 1028.98  71
  -2  -2  -2 49171.5 1084.66   8
  -2  -2  -2 50843.3 600.444   4
   2  -2   2 47948.3 1009.51   3
   2   2   2 48891.0 661.762  68
  -2   2  -2 47817.0 1197.19   5
  -2  -2  -2 47087.9 1020.16  79
   2  -2   2 46043.2 1047.82   9
  -2  -2  -2 48841.4 938.407  69
  -2  -2  -2 47343.4 1060.93  21
   2   2   2 45593.5 896.509  69
  -2   2  -2 46172.3 998.845  75
   2  -2   2 50687.9 825.664  69
   2  -2   2 49016.6 1278.38  66
   2   2   2 49179.4 831.045   3
  -2   2  -2 48082.3 825.958  69
   2  -2   2 51022.7 1237.23   4
  -2   2  -2 49786.4 1250.55  65
   2   2   2 44611.8 510.965  67
  -2   2  -2 46219.2 964.371  14
   2   2   2 48058.3 1048.42  78
   3   2   2 2903.55 268.413  69
   3   2   2 2895.67 213.665   3
  -3  -2  -2 3037.26 290.687  79
   3   2   2 2752.37 210.049   1
  -3   2  -2 3076.24 324.521  65
  -3  -2  -2 2854.28 322.745  66
   3  -2   2 3215.91 355.378  65
  -3  -2  -2 2885.61 318.702   8
  -3   2  -2 3033.29 249.837  69
   3  -2   2 2882.20 362.080  66
   3  -2   2 3224.11 247.186  69
  -3  -2  -2 2831.51 293.089  21
  -3  -2  -2 3108.55 281.674  69
   3   2   2 3167.25 360.115  65
  -3   2  -2 3750.04 351.223   1
  -3   2  -2 3066.23 312.097  71
   3   2   2 3182.36 285.520   2
   3  -2   2 3029.68 294.627  74
   3   2   2 2828.31 333.254  66
  -3  -2  -2 3123.54 279.137  77
   3  -2   2 3256.25 303.382   3
   3  -2   2 3147.50 289.085   9
   3   2   2 2694.10 252.478  11
  -3   2  -2 3287.79 292.657  75
  -4  -2  -2 3477.03 309.704   2
   4   2   2 3933.54 311.088   2
   4  -2   2 3159.27 348.079  65
   4   2   2 3437.19 369.624  65
  -4   2  -2 2893.59 257.873  79
  -4  -2  -2 3251.64 327.851  21
   4   2   2 3086.08 255.760  13
   4  -2   2 3106.31 313.004  24
  -4  -2  -2 3055.16 253.367  70
  -4  -2  -2 3448.72 349.279  66
  -4   2  -2 2913.77 327.849   1
   4   2   2 2764.61 253.179   1
  -4   2  -2 3233.62 334.910  65
   4  -2   2 2971.94 323.375   3
   4   2   2 3478.11 357.635  66
  -4  -2  -2 2896.03 305.512  79
  -4  -2  -2 3608.50 314.689   7
  -4   2  -2 3012.43 249.149  78
   4  -2   2 3785.91 363.708  67
   4   2   2 3126.69 307.063  69
   4  -2   2 3288.40 292.543   9
  -4  -2  -2 3392.67 290.544  77
  -4   2  -2 3356.47 312.915  75
  -4   2  -2 3237.05 286.988  69
  -4  -2  -2 2835.06 298.098  69
  -4  -2  -2 3198.31 340.609   8
  -5  -2  -2 3210.42 267.255  70
  -5  -2  -2 2786.10 330.360  66
  -5  -2  -2 2815.85 281.352  77
   5   2   2 2491.68 316.249  66
  -5   2  -2 2964.03 320.548  65
  -5  -2  -2 3146.10 354.654   8
  -5   2  -2 3384.65 288.898  78
  -5  -2  -2 3357.08 323.068   7
   5  -2   2 3349.08 338.653  32
  -5  -2  -2 3196.65 344.471  69
   5  -2   2 3015.97 344.868  65
   5  -2   2 2696.49 259.745   9
   5  -2   2 3064.75 322.881  24
   5   2   2 3119.89 352.900  69
  -5   2  -2 2863.59 276.674  79
  -5   2  -2 3297.75 307.417  31
  -5  -2  -2 3191.99 296.855   2
   5  -2   2 3100.28 315.557  69
  -5   2  -2 2681.25 283.745  69
  -5   2  -2 2909.51 307.220  75
  -5  -2  -2 2836.62 320.681  79
   5   2   2 3753.10 379.021  65
  -5  -2  -2 2859.29 329.350  21
  -6   2  -2 285.689 144.205  31
  -6  -2  -2 391.780 202.187  79
   6  -2   2 203.791 85.1582  13
  -6  -2  -2 582.886 232.856  21
  -6   2  -2 917.544 207.884  79
  -6  -2  -2 391.834 169.562   7
  -6   2  -2 159.431 147.772  75
  -6   2  -2 374.593 156.919  28
  -6  -2  -2 431.408 228.001   8
   6  -2   2 406.265 173.742  74
  -6  -2  -2 244.011 136.648  77
   6  -2   2 235.321 164.129  24
   6  -2   2 532.629 198.254  32
  -6   2  -2 351.549 196.944  71
  -6  -2  -2 632.825 156.424  70
  -6   2  -2 364.292 150.621  78
   7  -2   2 301149. 3395.50  32
  -7   2  -2 303625. 2956.48  31
  -7   2  -2 305453. 2964.39  75
   7  -2   2 316545. 3018.21  13
  -7   2  -2 305216. 2856.34  28
  -7  -2  -2 300999. 3130.77   7
  -7   2  -2 310254. 3069.18  79
   7  -2   2 321688. 2776.48  72
  -7  -2  -2 311313. 3573.85   8
  -7  -2  -2 299429. 3342.40  21
   7  -2   2 291948. 3291.82  24
  -7   2  -2 301418. 3214.08  71
  -7  -2  -2 294017. 3226.74  79
   7  -2   2 306887. 3226.10  74
   8  -2   2 5708.60 485.743  74
   8  -2   2 6587.00 458.900  72
  -8  -2  -2 5776.72 555.075   8
  -8  -2  -2 5889.85 497.057   7
  -8   2  -2 6595.45 472.429  75
  -8   2  -2 6464.14 509.153  79
  -8  -2  -2 6128.02 535.538  79
  -8  -2  -2 6063.90 534.895  21
   8  -2   2 6292.28 525.216  24
  -8   2  -2 6563.58 468.954  31
   8  -2   2 6619.15 488.735  13
   8  -2   2 6357.62 549.553  32
  -8   2  -2 6105.84 506.420  71
  -9   2  -2 55362.6 1494.55  71
  -9  -2  -2 53360.8 1510.97   7
  -9  -2  -2 55374.5 1570.97  79
   9  -2   2 54074.3 1558.03  24
   9  -2   2 56833.7 1503.11  13
  -9  -2  -2 54693.1 1565.79  21
  -9   2  -2 52815.5 1463.25  17
  -9  -2  -2 55618.1 1731.47   8
   9  -2   2 57365.8 1528.40  74
   9   2   2 50976.6 1412.43  18
  -9   2  -2 56714.3 1375.11  75
  -9   2  -2 54818.6 1398.46  31
  -9   2  -2 59572.9 1523.69  79
   9  -2   2 53731.1 1641.25  32
   9  -2   2 56693.9 1390.37  72
 -10  -2  -2 4157.26 484.294  21
  10  -2   2 4815.15 462.914  72
 -10  -2  -2 4923.91 506.011   7
  10   2   2 4254.47 433.977  18
  10  -2   2 4361.30 489.191  24
 -10  -2  -2 3963.13 549.638   8
 -10   2  -2 4449.09 438.739  31
 -10   2  -2 4409.39 455.127  71
 -10   2  -2 4005.58 468.615  79
 -10   2  -2 4274.09 469.410  17
 -10   2  -2 5106.32 445.902  75
 -10  -2  -2 4597.99 517.860  79
  10  -2   2 4629.78 541.859  32
  10  -2   2 4828.42 483.787  74
  10  -2   2 5161.16 501.828  13
  11  -2   2 33535.6 1339.84  24
 -11   2  -2 32112.4 1223.44  71
  11   2   2 35659.4 1299.12  18
  11  -2   2 30076.6 1358.89  32
 -11  -2  -2 30403.2 1242.25  21
 -11   2  -2 32200.8 1295.83  30
 -11   2  -2 35457.9 1319.11  79
  11  -2   2 33767.6 1233.01  72
 -11  -2  -2 32243.1 1302.89   7
  11  -2   2 32672.5 1284.52  13
 -11  -2  -2 31150.6 1327.38  79
 -11   2  -2 33609.4 1209.71  31
 -11   2  -2 30934.0 1237.66  17
  11  -2   2 34362.5 1286.96  74
 -12   2  -2 492.991 225.255  71
 -12   2  -2 572.841 217.436  17
 -12  -2  -2 646.442 227.831  21
  12   2   2 694.135 219.124  18
 -12   2  -2 325.400 235.826  30
 -12   2  -2 632.299 223.166  31
  12  -2   2 568.610 224.427  74
 -12   2  -2 727.853 299.715  79
 -12  -2  -2 970.847 305.154  79
 -12  -2  -2 818.280 269.907   7
  12  -2   2 519.918 275.149  32
  12  -2   2 398.548 208.487  26
  12  -2   2 568.198 247.954  24
  12  -2   2 437.410 210.927  72
  13  -2   2-466.765 266.213  72
  13   2   2 101.185 211.651  18
  13  -2   2-175.994 160.529  24
  13  -2   2-68.3894 255.156  32
  13  -2   2 107.524 193.791  26
 -13   2  -2 38.6379 213.185  30
 -13   2  -2-2.18354 228.910  79
 -13   2  -2 16.2279 102.812  17
 -13  -2  -2 417.113 234.859  79
 -13   2  -2 3.01454 188.686  71
 -13  -2  -2 129.551 196.794   7
 -13   2  -2 80.4879 222.898  31
 -14   2  -2 7073.13 683.307  79
 -14   2  -2 7066.50 640.502  31
  14  -2   2 6662.61 636.167  72
  14  -2   2 6636.43 725.441  32
 -14  -2  -2 6121.87 682.624  79
  14   2   2 7237.07 668.679  18
 -14   2  -2 6359.13 668.651  30
 -14  -2  -2 5897.56 623.902   7
 -15   2  -2 29487.6 1395.40  79
  15  -2   2 25680.0 1420.44  32
  15   2   2 29843.1 1391.75  18
  15  -2   2 26951.9 1312.63  72
 -15  -2  -2 27073.2 1377.21  79
 -15  -2  -2 27036.2 1332.00   7
  15   2   2 27922.2 1442.45  13
 -15   2  -2 29037.1 1390.48  30
 -16  -2  -2 4910.40 643.451  64
  16  -2   2 4544.56 638.350  32
 -16  -2  -2 3863.48 567.939  79
  16   2   2 4694.15 611.716  13
 -16   2  -2 4586.21 570.424  30
 -16   2  -2 4282.81 539.233  56
 -16  -2  -2 5060.84 629.601  40
 -16   2  -2 4674.20 619.363  79
  16   2   2 4275.51 577.704  32
 -16  -2  -2 3815.33 503.432  43
 -16   2  -2 4241.27 539.712  81
 -16   2  -2 3984.84 537.862  60
 -16  -2  -2 3810.51 527.372   7
 -16   2  -2 4820.79 582.060  54
 -17   2  -2 6776.83 690.107  30
 -17  -2  -2 7663.56 731.296  40
  17  -2   2 7349.94 783.895  32
 -17  -2  -2 7021.15 783.082  64
 -17   2  -2 7269.36 706.269  56
 -17   2  -2 7156.31 714.022  54
 -17   2  -2 7933.15 746.333  60
 -17   2  -2 7416.12 708.110  81
 -18   2  -2 2948.93 468.046  60
 -18  -2  -2 2719.22 532.100  64
 -18   2  -2 2615.93 452.724  56
 -18  -2  -2 2481.21 469.102  40
  18  -2   2 3790.54 552.815  38
 -18   2  -2 3124.53 474.909  81
 -19  -2  -2 821.587 365.717  64
  19  -2   2 568.999 257.579  38
 -19  -2  -2 843.219 319.053  40
 -19   2  -2 507.690 253.143  81
 -19   2  -2 1455.05 338.867  60
 -19   2  -2 683.055 251.340  56
 -20  -2  -2 1084.20 365.636  64
  20  -2   2 1252.81 328.323  57
 -20   2  -2 1323.83 298.017  81
 -20   2  -2 758.702 279.686  56
 -20  -2  -2 757.302 309.881  40
 -20   2  -2 903.836 307.715  60
 -21  -2  -2 11447.7 821.695  64
 -21   2  -2 10486.9 682.561  81
 -21   2  -2 12093.5 772.131  60
 -21  -2  -2 11764.7 753.307  40
  21  -2   2 9971.02 702.399  57
 -22   2  -2 1644.34 280.769  60
 -22   2  -2 1593.04 308.563  64
 -22  -2  -2 1983.48 349.656  64
  22  -2   2 1585.67 276.688  57
  23  -2   2 574.285 165.993  57
 -23   2  -2 286.277 156.770  64
 -23  -2  -2 824.739 232.246  64
  22  -3  -2 9435.91 565.719  57
  22  -3  -2 9321.90 577.268  38
 -22  -3   2 8630.07 584.979  40
 -22   3   2 9029.24 576.582  56
 -21   3   2 1814.08 307.533  56
  21  -3  -2 1845.17 317.648  38
 -21  -3   2 1618.49 344.364  40
  21  -3  -2 1689.49 286.042  41
  21  -3  -2 1723.15 315.155  57
 -20   3   2-20.9024 185.230  60
  20  -3  -2-34.0062 656.459  46
  20  -3  -2-53.7490 208.870  57
 -20   3   2-178.647 286.556  56
  20  -3  -2-8.47935 152.260  41
 -20   3   2 279.712 239.810  54
 -20  -3   2 157.379 241.992  40
  19  -3  -2 3736.36 505.823  41
 -19   3   2 2407.71 381.547  60
 -19   3   2 3400.97 463.433  54
 -19   3   2 2870.81 412.281  81
 -19  -3   2 3118.75 499.939  40
 -19   3   2 3752.80 508.444  56
 -18  -3   2 41834.3 1570.11  43
 -18  -3   2 39450.2 1524.80  36
 -18   3   2 42078.1 1653.42  56
 -18   3   2 42115.3 1570.74  54
 -18   3   2 46225.2 1660.54  81
 -18  -3   2 43917.0 1675.12  40
  18  -3  -2 42241.0 1673.03  41
 -18   3   2 45390.9 1655.06  60
 -17   3   2 1238.31 349.510  60
 -17   3   2 1539.30 366.841  81
 -17   3   2 1158.28 327.768  56
 -17  -3   2 1242.70 337.697  40
 -17  -3   2 1024.03 324.148  43
  17  -3  -2 699.337 292.665  41
 -17   3   2 975.974 304.870  54
 -17  -3   2 1115.98 335.551  36
 -16  -3   2 5500.72 616.319  43
 -16   3   2 5197.74 618.417  56
 -16   3   2 6234.05 651.699  60
 -16   3   2 5048.63 592.013  54
 -16  -3   2 4662.79 623.609  40
  16  -3  -2 4827.02 658.982  32
 -16  -3   2 5518.39 627.978  36
 -16   3   2 5624.37 617.215  30
  16  -3  -2 3108.71 1515.70  46
 -16   3   2 4611.85 596.718  81
  16  -3  -2 4820.97 613.054  41
 -15   3   2 13895.0 935.348  30
  15  -3  -2 12616.8 2017.80  46
 -15  -3   2 14810.5 971.013  36
 -15   3   2 13150.4 911.278  54
 -15  -3   2 14087.9 971.659  40
  15  -3  -2 13662.9 1055.92  32
 -15  -3   2 13651.1 1038.31   7
  15  -3  -2 14406.6 1026.53  41
 -15  -3   2 14475.3 981.096  43
 -15   3   2 13552.2 975.716  79
 -15   3   2 14025.8 990.925  31
 -15   3   2 14104.8 995.877  56
 -15   3   2 13735.3 958.921  60
 -15   3   2 14572.2 990.424  81
 -14   3   2 53003.9 1738.90  75
 -14   3   2 48979.6 1795.87  31
 -14  -3   2 49752.0 1944.31   7
  14  -3  -2 51489.3 1830.85  74
 -14   3   2 53480.2 1793.60  30
 -14   3   2 51337.1 1836.78  79
  14  -3  -2 48116.3 1945.02  32
 -13   3   2 14557.9 989.098  31
  13  -3  -2 15836.9 991.924  72
  13  -3  -2 13412.5 1043.02  32
 -13   3   2 15292.1 1005.43  79
 -13  -3   2 13914.4 921.567  30
  13  -3  -2 15354.7 994.162  74
 -13  -3   2 13813.7 1035.35   7
 -13   3   2 14214.4 931.496  30
 -13   3   2 15080.5 924.344  75
 -12   3   2 3145.62 456.257  30
 -12   3   2 2769.36 434.150  79
  12  -3  -2 3141.39 475.916  74
 -12  -3   2 2680.01 485.124   7
 -12   3   2 3216.14 475.836  31
 -12  -3   2 2806.62 439.445  30
  12  -3  -2 2733.43 508.954  32
 -12   3   2 2818.50 442.957  78
 -12  -3   2 3652.83 465.197  76
  12  -3  -2 3288.68 481.782  72
 -12   3   2 2447.09 386.017  75
  11  -3  -2 562.384 242.704  74
  11  -3  -2 547.917 280.823  32
 -11   3   2 686.031 241.807  78
 -11   3   2 278.661 209.660  79
 -11  -3   2 412.162 261.077  77
 -11   3   2 696.273 278.280  31
 -11   3   2 568.043 216.730  30
 -11  -3   2 388.850 199.338  76
 -11  -3   2 830.905 347.420   8
 -11  -3   2 686.398 301.813   7
 -11  -3   2 632.287 239.197  30
  11  -3  -2 1065.84 289.995  72
 -11   3   2 601.992 247.179  75
  10  -3  -2 13843.7 876.123  74
 -10  -3   2 12254.5 885.619   7
 -10   3   2 13160.6 824.235  31
 -10   3   2 12616.5 831.862  78
 -10   3   2 13224.3 801.244  30
 -10  -3   2 13231.4 974.245   8
 -10  -3   2 12949.0 777.675  76
 -10  -3   2 12726.6 787.911  30
 -10   3   2 13012.4 846.573  79
  10  -3  -2 12543.1 901.003  32
 -10   3   2 13022.0 825.719  75
  10  -3  -2 13330.2 802.559  72
 -10  -3   2 12647.8 870.071  77
   9  -3  -2 216.966 166.905  72
  -9  -3   2-19.5104 176.998   7
  -9  -3   2 616.384 188.503  30
   9  -3  -2-28.1266 179.363  32
  -9   3   2 277.503 200.893  31
  -9  -3   2-30.9942 207.824  77
   9  -3  -2 18.2786 178.875  74
  -9   3   2-39.2609 172.467  25
  -9   3   2 238.258 173.994  78
  -9  -3   2 327.235 309.538   8
  -9  -3   2 12.9734 154.818  76
  -9   3   2-67.1944 201.919  75
  -9   3   2 42.7634 142.084  30
  -8   3   2 24761.6 1002.36  30
  -8   3   2 25095.2 990.752  25
  -8  -3   2 25751.8 1134.30   7
   8  -3  -2 26635.5 1185.98  32
  -8   3   2 26397.2 1128.19  71
  -8  -3   2 24798.2 1000.92  76
  -8   3   2 24893.6 1067.54  75
   8  -3  -2 24356.3 1080.61  74
  -8  -3   2 28076.4 1155.13  77
  -8   3   2 26081.2 1074.20  31
  -8  -3   2 26905.8 1022.45  30
  -8  -3   2 24661.4 1199.42   8
  -8   3   2 25750.5 1072.18  78
   8  -3  -2 28190.5 1041.12  72
  -7   3   2 4159.77 452.881  71
  -7   3   2 4825.38 453.629  25
  -7  -3   2 4720.35 425.025  30
   7  -3  -2 4743.96 496.842  32
  -7   3   2 4907.04 461.722  78
   7  -3  -2 4931.38 429.098  72
  -7  -3   2 4787.34 511.963  77
  -7   3   2 4471.65 414.130  30
  -7   3   2 4591.00 469.085  31
  -7   3   2 4785.45 479.365  75
  -7  -3   2 5138.48 424.310  76
  -7  -3   2 4584.85 480.962   7
  -7  -3   2 4492.77 519.354   8
   7   3  -2 5088.94 451.756  12
   7  -3  -2 4664.29 476.640  74
   7  -3  -2 4303.34 438.870  24
  -6   3   2 486.170 211.333  71
  -6   3   2 302.760 205.241  75
  -6   3   2 149.189 190.496  25
  -6  -3   2 417.377 220.963   8
   6  -3  -2 347.912 187.535  74
   6  -3  -2 202.991 200.988  32
   6  -3  -2 323.811 164.461  24
  -6  -3   2 272.730 150.553   9
  -6   3   2 478.989 204.937  31
  -6  -3   2 339.511 145.108  76
   6  -3  -2 715.742 204.705  72
  -6   3   2 414.691 187.517  78
   6  -3  -2 171.685 150.303  77
  -6  -3   2 282.198 199.849  77
   6   3  -2 572.097 180.823  12
  -6  -3   2 558.568 165.216  30
   5  -3  -2 104216. 2053.31  32
  -5   3   2 97776.6 1783.95  31
  -5  -3   2 99950.5 1703.65  30
   5   3  -2 99807.6 1810.44  12
  -5  -3   2 100994. 1993.06   8
   5  -3  -2 99858.1 1867.77  77
   5   3  -2 97558.2 1701.71  75
  -5  -3   2 99901.8 1846.16   9
  -5   3   2 96442.0 1878.97  75
  -5   3   2 100059. 1858.79  78
  -5   3   2 93849.9 1803.39  25
   5  -3  -2 98499.1 1694.57  72
  -5  -3   2 90183.3 1875.77  77
  -5   3   2 99354.4 1950.34  71
  -5  -3   2 98156.9 1638.59  76
   5  -3  -2 97063.7 1907.73  74
  -4  -3   2 28228.1 1035.82  77
  -4  -3   2 29991.6 910.733  30
   4  -3  -2 28820.9 1095.49   8
   4  -3  -2 25692.8 1015.66  32
  -4   3   2 27883.9 957.374  78
  -4   3   2 29252.6 1028.53  71
   4   3  -2 29174.6 938.496  75
  -4  -3   2 28671.7 1013.31   9
  -4   3   2 28136.1 924.495  31
   4   3  -2 28448.5 891.239  20
  -4   3   2 28886.4 1007.53  75
   4  -3  -2 30478.1 1029.79  77
  -4   3   2 29453.6 845.529  14
   4   3  -2 29708.4 983.546  12
  -4  -3   2 28384.1 847.511  76
  -4  -3   2 30196.9 1068.18   8
   4  -3  -2 29118.1 1003.80  74
  -4   3   2 30164.6 905.613  33
   4  -3  -2 30434.9 892.055  72
  -4   3   2 28821.4 996.187  25
  -3   3   2 24585.3 909.777  71
   3  -3  -2 24109.7 912.516  77
  -3  -3   2 24077.9 936.677   8
  -3  -3   2 24112.8 756.241  76
  -3   3   2 23481.5 877.219  75
  -3  -3   2 24822.0 802.838  30
   3  -3  -2 25254.4 1004.19   8
  -3  -3   2 22486.1 906.995  77
  -3   3   2 22718.3 855.188  78
   3   3  -2 24363.9 886.096  12
   3   3  -2 24773.9 820.746  20
   3   3  -2 24614.7 855.661  75
  -3  -3   2 23206.5 925.470   9
   3   3  -2 24668.5 908.290  14
  -3   3   2 24379.9 903.960  25
  -3   3   2 23790.9 823.189  31
   3  -3  -2 24363.0 962.033   9
  -3   3   2 23519.8 863.095  12
  -3   3   2 24154.7 837.093  33
   3  -3  -2 24514.9 881.285  74
   3   3  -2 26039.6 808.353  29
   2   3  -2 75629.1 1501.59  75
   2  -3  -2 82577.3 1732.39   9
  -2  -3   2 78662.3 1667.22   9
   2  -3  -2 78607.7 1614.45  77
   2   3  -2 77474.3 1577.09  14
  -2   3   2 79712.9 1433.53  31
  -2   3   2 80472.9 1596.05  25
  -2  -3   2 81466.3 1639.87  77
  -2   3   2 75352.1 1531.57  12
  -2   3   2 76890.1 1525.40  75
  -2   3   2 79673.7 1536.82  78
  -2  -3   2 75446.1 1600.16   8
   2  -3  -2 81488.0 1728.40   8
   2   3  -2 80713.1 1580.80  12
  -2  -3   2 80250.6 1351.27  76
   2  -3  -2 80079.7 1513.67  74
   2   3  -2 77905.9 1347.51  29
  -1   3   2 87.7839 178.521  25
   1   3  -2 78.1663 122.018  71
   1   3  -2 89.3367 162.308  14
   1   3  -2 80.6019 149.216  12
  -1  -3   2 466.626 192.304   8
   1  -3  -2 130.849 119.087  74
  -1  -3   2 131.658 107.385  74
  -1   3   2 138.917 143.200  12
   1   3  -2 190.349 169.053  31
   1  -3  -2 244.834 207.747   8
  -1  -3   2 322.650 179.257  77
  -1   3   2 169.014 146.013  31
  -1   3   2 34.4856 131.042  78
  -1  -3   2 116.697 136.466  76
   1   3  -2 111.921 147.484  75
   1  -3  -2 160.656 167.910  77
  -1   3   2 31.3475 138.243  75
   1   3  -2-19.5271 117.497  29
  -1  -3   2 84.6151 170.400   9
   1  -3  -2-1.38674 184.736   9
   0  -3   2 7015.72 449.821  76
   0   3   2 7935.48 508.606  25
   0   3  -2 7451.55 460.568  71
   0  -3   2 8233.76 533.476  77
   0   3  -2 8635.60 518.323  31
   0   3   2 7878.92 437.093  31
   0  -3  -2 7434.28 541.675   8
   0   3  -2 7544.76 427.228  29
   0  -3   2 7376.91 535.424   9
   0  -3  -2 7943.26 554.529   9
   0   3   2 7360.67 480.966  78
   0   3   2 7435.90 457.483  75
   0  -3  -2 7582.69 518.476  77
   0  -3   2 7496.09 448.396  74
   0  -3   2 6813.08 496.553  24
   0   3  -2 7386.31 497.403  75
   0  -3  -2 7768.03 436.639  74
   0   3   2 7823.43 533.997  20
   0  -3   2 7874.76 536.171   8
   0   3   2 7127.37 506.492  12
   0   3  -2 7594.84 506.449  14
  -1  -3  -2 4933.20 457.317   9
  -1   3  -2 4559.76 403.708  75
   1   3   2 4097.80 379.129  78
  -1   3  -2 4765.45 399.679  31
   1  -3   2 4101.44 411.441   8
  -1   3  -2 4720.58 402.995  14
  -1  -3  -2 4406.68 433.896   8
   1   3   2 4553.39 401.853  25
   1   3   2 4827.32 355.521  31
   1  -3   2 3932.14 355.267  32
   1  -3   2 4794.94 400.654  77
  -1   3  -2 4512.43 343.213  29
  -1  -3  -2 4422.13 412.730  77
   1  -3   2 4236.99 407.396  24
  -1  -3  -2 4919.44 338.263  74
   1   3   2 4399.42 419.439  20
   1   3   2 4833.64 357.913  75
  -1   3  -2 4905.06 404.443  71
   1  -3   2 4333.21 364.721  74
   1  -3   2 4316.03 419.708   9
  -2  -3  -2 3193.32 380.891   8
   2   3   2 3223.58 344.735  78
   2  -3   2 3097.04 325.643  77
   2   3   2 3455.99 349.157  25
   2  -3   2 3005.25 348.337  24
   2  -3   2 2872.81 355.848   9
   2  -3   2 2247.99 349.096   8
  -2  -3  -2 3231.55 376.255   9
  -2   3  -2 2800.61 325.401  14
   2  -3   2 2973.64 324.579  74
   2   3   2 2751.41 352.074  20
  -2  -3  -2 3008.98 342.576  77
  -2   3  -2 3064.21 351.400  75
   2  -3   2 2744.12 307.231  32
  -2   3  -2 2944.97 335.117  71
  -2  -3  -2 3026.34 376.681  21
  -2   3  -2 3067.25 338.662  31
  -3   3  -2 7986.23 543.264  75
   3  -3   2 8404.47 583.343   8
   3  -3   2 7992.91 484.539  77
  -3  -3  -2 8364.76 567.075   9
   3  -3   2 8037.52 559.383   9
  -3  -3  -2 8273.36 544.989  77
  -3   3  -2 8342.62 553.071  71
   3  -3   2 8390.10 536.257  32
  -3   3  -2 8004.63 518.865  31
   3   3   2 8688.55 586.213  20
  -3  -3  -2 7778.15 576.340  21
   3  -3   2 7746.42 551.427  24
  -3  -3  -2 8363.92 602.711   8
   3  -3   2 8174.73 541.620  74
   3   3   2 8380.70 549.321  78
  -3   3  -2 7286.18 497.793  14
   3   3   2 8316.90 521.050  25
   4  -3   2 9194.78 598.462  74
  -4  -3  -2 8849.04 618.370  21
   4  -3   2 10903.7 627.424  32
  -4   3  -2 10102.8 637.427  71
   4  -3   2 9922.89 637.377  24
   4  -3   2 9577.92 596.824   9
  -4   3  -2 9612.23 606.957  75
  -4  -3  -2 9949.17 665.805   8
  -4  -3  -2 9792.04 598.962  79
   4   3   2 9484.49 603.794  78
   4   3   2 10081.3 572.982  25
  -4   3  -2 9472.23 573.393  31
  -4  -3  -2 10696.2 615.883  77
  -5   3  -2 616.293 183.232  79
  -5   3  -2 538.050 190.484  25
   5  -3   2 204.432 141.295  74
  -5   3  -2 331.366 204.938  71
   5  -3   2 404.777 157.540   9
   5  -3   2 647.011 224.860  24
  -5  -3  -2 562.900 217.595  77
   5   3   2 336.347 182.295  78
  -5  -3  -2 241.213 216.229  21
  -5   3  -2 391.923 194.763  75
  -5   3  -2 421.289 202.240  31
  -5  -3  -2 343.941 191.656  79
  -5  -3  -2 318.707 215.599   8
  -6   3  -2 43666.4 1367.43  71
   6  -3   2 43243.6 1370.62  32
  -6   3  -2 47482.7 1223.06  25
  -6  -3  -2 43601.5 1326.73  79
  -6   3  -2 43945.1 1263.15  31
  -6  -3  -2 41697.5 1396.33  21
   6  -3   2 45506.8 1290.35   9
  -6   3  -2 46737.3 1218.91  79
  -6   3  -2 43858.0 1320.99  75
   6  -3   2 44134.8 1361.00  74
  -6  -3  -2 42697.5 1246.48  77
   6  -3   2 44542.8 1414.20  24
  -6  -3  -2 46609.2 1480.08   8
   6   3   2 41520.9 1325.49  78
  -7  -3  -2 21281.9 1043.45  21
  -7  -3  -2 24881.7 966.012  77
   7  -3   2 22321.9 1050.95  24
  -7   3  -2 24662.9 955.911  79
  -7  -3  -2 22712.4 1114.16   8
   7  -3   2 22757.5 1030.47  74
  -7  -3  -2 23945.6 1029.04  79
  -7   3  -2 22960.6 983.794  75
  -7   3  -2 23554.4 1050.39  71
  -7   3  -2 23324.7 956.414  31
   7  -3   2 21402.7 1034.54  32
  -8  -3  -2 8126.62 642.628  79
  -8  -3  -2 6770.86 636.452  21
  -8  -3  -2 8108.67 712.737   8
  -8   3  -2 7093.54 568.163  31
  -8  -3  -2 7686.87 562.626  77
  -8   3  -2 8111.52 594.903  79
  -8   3  -2 7798.31 598.461  75
   8  -3   2 7698.41 667.313  32
   8  -3   2 7152.54 641.129  24
  -8   3  -2 8273.96 663.376  71
   8   3   2 9124.79 660.109  11
   8  -3   2 7684.92 630.102  74
   9  -3   2 4022.17 508.934  24
  -9   3  -2 4347.32 472.859  75
  -9   3  -2 4081.87 488.816  71
  -9   3  -2 4400.44 476.680  31
  -9  -3  -2 3956.12 512.008  21
  -9   3  -2 4807.00 481.262  79
  -9  -3  -2 4301.38 521.515  79
  -9  -3  -2 3524.49 523.928   8
   9  -3   2 4295.50 543.674  32
   9  -3   2 4490.74 510.827  74
 -10   3  -2 33232.5 1274.86  31
 -10   3  -2 33227.4 1360.07  71
 -10   3  -2 32802.8 1258.01  75
  10  -3   2 32872.3 1423.25  24
  10  -3   2 35766.5 1412.11  74
 -10  -3  -2 34357.0 1429.73  79
 -10  -3  -2 33547.1 1441.67  21
 -10   3  -2 33888.4 1341.31  17
 -10  -3  -2 33260.4 1540.00   8
 -10   3  -2 38224.6 1369.20  79
 -10  -3  -2 32871.0 1376.75   7
  10  -3   2 35741.7 1549.98  32
 -11  -3  -2 260.257 213.510   7
 -11   3  -2 182.566 221.255  71
 -11   3  -2 138.233 150.078  75
 -11   3  -2 184.842 178.523  17
 -11  -3  -2-23.3640 260.924  79
  11  -3   2 184.233 169.616  74
  11  -3   2 11.6193 166.170  24
 -11   3  -2 331.795 225.473  79
 -11   3  -2 182.677 199.023  31
 -11  -3  -2 292.267 306.493   8
  11  -3   2 334.073 224.974  32
 -11  -3  -2-46.5094 240.777  21
 -12   3  -2 4420.31 557.232  71
  12  -3   2 4558.67 561.239  74
 -12   3  -2 4693.81 569.930  30
 -12   3  -2 4132.81 513.978  31
  12  -3   2 4393.81 566.218  24
 -12   3  -2 5104.14 570.826  17
 -12  -3  -2 4772.45 590.589  21
 -12  -3  -2 4410.67 574.161   7
 -12   3  -2 5443.15 584.601  79
 -12  -3  -2 5002.21 617.976  79
  12  -3   2 3645.71 570.337  32
 -13  -3  -2 17763.6 1111.50   7
  13  -3   2 20050.4 1149.90  74
  13  -3   2 18144.8 1115.40  24
  13  -3   2 18787.5 1244.08  32
 -13   3  -2 18008.1 1081.66  71
 -13  -3  -2 19346.7 1193.99  79
 -13   3  -2 21209.0 1139.75  79
 -13   3  -2 18791.9 1054.56  31
 -13   3  -2 17902.8 1094.26  30
 -14   3  -2 1792.84 353.033  71
  14  -3   2 1966.87 405.207  74
 -14   3  -2 2341.09 444.168  31
 -14   3  -2 2462.23 436.733  79
 -14  -3  -2 2399.80 404.092  83
 -14   3  -2 1671.12 349.186  60
 -14   3  -2 2004.56 382.373  54
 -14  -3  -2 2770.16 446.917  79
 -14   3  -2 1924.43 405.182  30
 -14  -3  -2 1247.90 330.234   7
 -14  -3  -2 2129.41 461.182  64
  14  -3   2 2262.89 458.704  32
 -14  -3  -2 2057.87 354.845  43
 -14   3  -2 1922.96 412.326  81
 -14  -3  -2 1637.29 368.429  40
 -14   3  -2 1662.51 320.417  56
  14  -3   2 1977.84 388.843  41
  15  -3   2 1531.56 392.213  41
 -15   3  -2 1271.94 322.200  56
 -15   3  -2 616.954 291.675  60
 -15  -3  -2 999.240 405.136  64
 -15   3  -2 738.853 319.789  81
 -15   3  -2 1151.58 325.015  54
 -15   3  -2 1816.04 325.486  31
 -15   3  -2 1975.26 379.551  79
 -15   3  -2 1099.08 328.758  30
 -15  -3  -2 1293.88 322.595  43
  15  -3   2 750.361 343.305  32
 -15  -3  -2 1091.38 332.260  40
 -15  -3  -2 562.403 276.752  83
 -16   3  -2 1725.31 374.966  81
  16  -3   2 1553.45 376.646  41
  16  -3   2 1969.64 433.332  32
  16  -3   2 1764.09 399.386  57
 -16  -3  -2 2282.14 408.195  83
 -16   3  -2 1405.47 335.716  30
 -16  -3  -2 1563.38 344.746  43
 -16  -3  -2 1630.88 443.822  64
 -16   3  -2 1638.48 351.133  56
 -16   3  -2 1818.96 404.480  60
 -16  -3  -2 1790.13 435.846  40
 -17  -3  -2 450.424 332.334  64
 -17   3  -2 59.8477 272.843  81
  17  -3   2 152.016 244.052  38
 -17   3  -2-38.8001 177.112  56
  17  -3   2 258.076 239.187  41
  17  -3   2 258.262 223.191  57
 -17  -3  -2-60.8494 236.259  43
 -17   3  -2 596.665 260.475  60
 -17  -3  -2-98.3140 281.516  40
 -18   3  -2 10331.9 804.109  56
 -18  -3  -2 9939.99 882.476  64
 -18   3  -2 11315.7 859.259  60
  18  -3   2 10925.7 853.122  57
 -18   3  -2 9723.10 803.721  81
  18  -3   2 10985.6 849.655  41
 -18  -3  -2 9786.80 811.545  40
  18  -3   2 10482.8 877.363  38
 -19   3  -2 250.821 207.087  81
  19  -3   2 427.392 236.716  57
  19  -3   2 153.742 200.605  38
  19  -3   2 94.9934 179.772  41
 -19  -3  -2 363.042 289.242  40
 -19   3  -2 30.8591 254.792  60
 -19   3  -2 122.065 127.526  56
 -19  -3  -2 159.094 288.660  64
 -20  -3  -2 5212.78 588.815  64
 -20   3  -2 6475.78 580.756  81
 -20   3  -2 6034.38 540.780  56
 -20   3  -2 5864.89 562.650  60
  20  -3   2 5482.25 562.815  38
  20  -3   2 5657.86 549.108  57
  21  -3   2 951.037 251.288  57
 -21  -3  -2 1178.42 334.361  64
 -21   3  -2 718.626 186.050  81
  21  -3   2 814.805 245.994  38
 -21   3  -2 1063.56 252.446  60
 -22   3  -2 2128.24 276.974  60
  22  -3   2 1950.76 263.701  57
 -22  -3  -2 1767.26 304.912  64
  21  -4  -2 468.223 183.513  38
  21  -4  -2 592.374 166.145  41
 -21   4   2 734.121 161.129  56
 -20   4   2 19627.2 823.355  60
  20  -4  -2 17859.0 805.322  57
 -20   4   2 18453.5 844.622  56
  20  -4  -2 18204.9 914.220  38
  20  -4  -2 18088.5 880.558  41
 -20  -4   2 19123.3 857.355  40
 -20   4   2 18653.8 826.530  81
  19  -4  -2 11878.1 742.493  57
 -19   4   2 13160.8 782.803  60
 -19   4   2 12733.0 782.519  81
  19  -4  -2 12626.7 826.992  41
 -19  -4   2 12110.6 779.425  40
 -19   4   2 12819.7 786.768  56
 -18  -4   2 263.964 223.507  40
  18  -4  -2-118.428 569.307  46
 -18   4   2-44.2814 202.479  81
 -18   4   2-291.651 322.335  60
 -18   4   2-72.4531 201.113  56
  18  -4  -2-629.843 262.733  57
 -18  -4   2-66.0319 228.941  43
 -18  -4   2-375.848 228.897  36
  18  -4  -2-11.1901 197.979  41
  17  -4  -2 16646.8 1004.17  57
 -17  -4   2 15535.3 927.225  36
 -17  -4   2 15872.1 987.918  40
 -17  -4   2 13757.0 937.691  43
 -17   4   2 15636.7 983.591  56
 -17   4   2 14778.4 980.574  60
  17  -4  -2 16186.2 1057.89  41
 -17   4   2 15144.6 992.488  81
  16  -4  -2 3751.68 543.980  41
 -16  -4   2 3957.78 546.294  43
  16  -4  -2 3759.32 538.186  57
 -16   4   2 3516.74 527.314  60
 -16  -4   2 4053.16 540.211  40
 -16   4   2 3681.02 525.313  81
 -16   4   2 3990.38 552.281  56
 -16  -4   2 3613.53 498.894  36
 -15   4   2 82093.1 2340.57  81
  15  -4  -2 89459.8 2424.10  57
  15  -4  -2 84763.9 2670.40  32
 -15   4   2 88326.3 2461.71  60
 -15   4   2 88652.6 2402.75  56
 -15   4   2 82309.5 2350.07  31
 -15  -4   2 87060.3 2413.68  43
  15  -4  -2 86219.1 2524.43  41
 -15  -4   2 83253.2 2297.41  40
 -15  -4   2 86719.7 2344.15  36
 -14  -4   2 7333.43 714.969  40
 -14   4   2 7100.81 716.179  31
 -14   4   2 7583.21 732.504  56
 -14  -4   2 7473.57 709.815  36
 -14   4   2 7200.41 725.512  81
 -14  -4   2 7260.58 739.163  43
  14  -4  -2 7281.43 1762.02  46
  14  -4  -2 6196.03 691.112  41
  14  -4  -2 7414.14 845.849  32
  13  -4  -2 26938.9 1421.69  41
 -13  -4   2 27000.8 1332.97  36
  13  -4  -2 25027.7 1480.72  32
 -13  -4   2 26997.3 1314.55  40
  13  -4  -2 25069.0 1332.35  74
 -13   4   2 24931.8 1285.20  31
 -13   4   2 27148.5 1342.89  56
 -13   4   2 25753.5 1318.85  81
 -13   4   2 25221.9 1321.42  79
 -13   4   2 25491.0 1270.26  75
 -13  -4   2 25342.9 1312.34  43
  12  -4  -2 1010.59 282.810  41
 -12   4   2 1423.23 344.816  75
 -12  -4   2 1805.89 446.221   8
  12  -4  -2 1333.94 424.894  32
 -12   4   2 1667.95 354.881  78
 -12   4   2 1580.22 350.830  31
  12  -4  -2 1961.84 1708.90  46
 -12  -4   2 1547.27 364.936  43
 -12   4   2 1805.85 380.331  79
  12  -4  -2 1627.47 368.104  74
 -12   4   2 1425.25 354.982  81
 -12  -4   2 1547.37 384.184  62
 -12  -4   2 1600.65 394.014  36
 -11   4   2 9563.77 783.106  31
 -11   4   2 8613.74 782.916  79
  11  -4  -2 7989.20 851.587  32
 -11   4   2 8109.20 732.902  75
 -11   4   2 8206.25 741.593  78
 -11  -4   2 9204.13 908.654   8
 -11  -4   2 9708.61 829.571  77
  11  -4  -2 9676.61 821.281  74
 -10  -4   2 5040.82 676.365   8
  10  -4  -2 5436.30 684.217  32
  10  -4  -2 5472.74 622.267  74
 -10   4   2 6373.98 654.787  79
 -10   4   2 5371.80 592.694  75
 -10  -4   2 6066.59 661.829  77
 -10   4   2 6622.27 642.457  78
 -10   4   2 5549.68 598.484  31
  -9   4   2 773.173 293.289  31
   9  -4  -2 681.533 330.346  32
   9   4  -2 684.051 288.888  14
  -9   4   2 712.795 260.075  78
  -9  -4   2 874.291 318.930   8
  -9  -4   2 925.546 323.838  77
  -9   4   2 683.744 257.352  25
  -9   4   2 572.602 261.827  75
   9  -4  -2 648.317 256.175  74
  -8  -4   2-0.56806 277.005  77
   8  -4  -2-3.28410 260.545   8
  -8   4   2-51.6958 226.286  31
  -8   4   2-77.6556 249.670  25
   8   4  -2 39.0417 173.758  14
  -8   4   2 216.399 219.525  75
  -8   4   2 79.0339 173.716  78
   8  -4  -2-2.19786 227.368  74
   8  -4  -2 105.070 226.306  32
  -8  -4   2 231.906 255.793   8
   7  -4  -2 142.829 154.608  74
   7   4  -2 85.3548 207.648  14
  -7  -4   2 38.7707 129.575   9
  -7   4   2 133.208 213.993  25
   7  -4  -2 311.486 266.373  32
   7  -4  -2-85.7708 236.885   8
  -7   4   2 39.3479 172.798  75
  -7  -4   2-29.5072 201.729   8
  -7   4   2 146.968 167.145  78
   7   4  -2 279.096 186.113  12
  -7  -4   2 142.424 216.628  77
  -7   4   2 300.730 217.341  31
  -6  -4   2 89.8533 148.143   9
   6   4  -2 187.415 199.758  12
   6  -4  -2 196.067 154.883  74
   6  -4  -2 85.8180 255.772   8
  -6   4   2 100.677 183.636  78
   6  -4  -2 207.258 215.749  32
  -6  -4   2 88.6446 280.690   8
  -6   4   2 448.454 222.969  31
   6  -4  -2 163.618 175.269  77
  -6  -4   2 228.237 240.325  77
   6   4  -2 257.326 225.944  14
  -6   4   2-54.3198 192.404  25
  -6   4   2 143.491 226.403  75
  -5  -4   2 1879.43 347.888   9
   5  -4  -2 2479.03 447.033   8
  -5   4   2 1780.31 343.848  75
   5   4  -2 1979.68 368.064  14
   5   4  -2 1914.88 344.966  12
   5  -4  -2 1503.03 308.863  77
  -5  -4   2 1445.88 369.343   8
  -5   4   2 2153.05 369.300  31
  -5   4   2 2280.57 388.978  25
  -5  -4   2 2279.96 404.451  77
   5  -4  -2 1500.85 308.921  74
  -5   4   2 1982.66 323.287  78
   4  -4  -2 15327.5 952.394   8
  -4  -4   2 14488.5 889.028  77
  -4  -4   2 13521.0 836.317   9
   4  -4  -2 15143.5 861.289  77
  -4   4   2 15704.0 838.754  78
   4   4  -2 14272.3 821.921  31
   4   4  -2 14538.8 863.895  14
  -4  -4   2 13521.4 864.328   8
   4   4  -2 15688.6 872.074  12
  -4   4   2 15101.5 846.731  75
  -4   4   2 14408.1 795.697  31
  -4   4   2 14868.3 784.415  33
  -4   4   2 15705.5 879.363  25
   4  -4  -2 14529.0 817.617  74
   4   4  -2 15519.7 808.600  75
  -3  -4   2 76.8678 172.580   9
  -3   4   2 57.2173 141.165  78
  -3   4   2 62.9251 154.109  14
  -3   4   2 212.807 173.347  33
   3   4  -2 54.8847 198.133  14
  -3   4   2 195.366 198.815  75
   3   4  -2 78.4620 188.677  12
  -3   4   2 76.8151 179.725  31
  -3  -4   2 86.1349 218.194   8
   3  -4  -2 102.883 211.030  77
   3   4  -2 151.904 162.897  75
   3  -4  -2 89.1052 165.005  74
  -3   4   2 295.406 264.207  25
   3   4  -2 257.092 193.524  31
  -3  -4   2-4.15836 234.137  77
   3  -4  -2 141.109 242.858   8
   2   4  -2 4999.73 516.466  14
   2  -4  -2 4622.78 444.820  74
   2   4  -2 5073.50 514.730  12
   2   4  -2 4350.71 464.696  31
   2  -4  -2 4372.20 515.884   8
  -2   4   2 4260.14 453.323  75
  -2   4   2 4340.47 480.178  12
  -2  -4   2 5507.55 544.637  77
  -2   4   2 5306.97 521.299  25
  -2   4   2 4326.44 450.855  33
  -2   4   2 4853.15 456.015  78
   2   4  -2 4730.94 467.941  75
  -2  -4   2 4740.30 528.830   9
  -2   4   2 5045.72 462.751  31
  -2  -4   2 4597.29 519.963   8
   2  -4  -2 4581.55 523.144   9
   2  -4  -2 4514.20 493.666  77
   1  -4  -2 907.998 311.737   8
   1  -4  -2 430.367 158.570  74
  -1   4   2 692.038 261.345  25
   1   4  -2 930.576 264.645  31
  -1  -4   2 837.764 183.544  76
   1  -4  -2 1072.84 274.576  77
  -1  -4   2 1113.01 289.411   8
  -1   4   2 917.233 249.934  75
  -1   4   2 801.436 230.299  78
  -1   4   2 888.962 269.220  12
   1  -4  -2 714.797 274.788   9
  -1  -4   2 704.193 257.925  77
   1   4  -2 879.608 265.975  14
   1   4  -2 736.048 221.265  75
  -1   4   2 1180.36 243.686  31
  -1  -4   2 1015.83 283.978   9
   0   4  -2 42699.4 1381.20  14
   0  -4  -2 42390.3 1494.55   9
   0  -4   2 42928.2 1501.43   9
   0   4  -2 46047.9 1423.68  75
   0   4   2 45170.3 1338.68  78
   0  -4   2 43901.0 1422.36  77
   0  -4   2 45394.9 1197.06  76
   0   4  -2 43426.3 1340.21  31
   0   4   2 43001.6 1406.08  12
   0  -4  -2 44784.1 1437.48  77
   0   4   2 43173.7 1288.56  75
   0  -4   2 43318.1 1462.63   8
   0  -4  -2 44818.1 1514.03   8
   0   4   2 44900.0 1426.23  25
   0   4   2 44952.3 1240.42  31
   1  -4   2 181.716 154.923  76
   1   4   2 219.918 221.435  25
  -1  -4  -2 8.75021 206.418   9
  -1   4  -2 54.7690 163.567  14
   1  -4   2 183.756 155.082  77
   1  -4   2 184.576 205.264   8
  -1  -4  -2 310.252 255.493   8
  -1   4  -2 87.8403 220.479  31
   1   4   2-3.10634 205.165  12
  -1  -4  -2 144.181 204.637  77
   1   4   2 368.970 167.259  78
   1  -4   2 132.744 114.146  74
  -1   4  -2 400.304 200.912  75
   1  -4   2 269.043 209.501   9
  -1   4  -2 6.33985 165.659  71
   2  -4   2 4347.13 505.053   8
  -2   4  -2 4235.46 476.165  75
   2   4   2 4457.30 503.567  12
   2  -4   2 3756.13 487.733  24
   2   4   2 4363.12 486.046  20
   2   4   2 4457.33 478.940  25
   2  -4   2 4301.89 434.511  74
   2  -4   2 4280.67 496.086   9
  -2  -4  -2 4157.97 474.829  77
   2  -4   2 4843.52 471.613  77
  -2   4  -2 4105.62 442.042  71
  -2   4  -2 3702.61 435.838  14
  -2  -4  -2 5130.41 556.263   8
  -2   4  -2 3930.64 453.309  31
   2   4   2 4163.33 434.724  78
  -3   4  -2 5134.73 498.796  14
   3  -4   2 5854.86 607.011   8
  -3   4  -2 5555.01 543.231  75
  -3   4  -2 5265.25 507.179  31
   3  -4   2 4766.12 541.338  24
  -3  -4  -2 4169.30 530.286   8
   3   4   2 4608.19 512.200  20
  -3  -4  -2 5669.15 542.268  77
   3  -4   2 5413.45 511.522  74
   3   4   2 5873.23 581.987  12
  -3   4  -2 6204.39 553.530  71
   3   4   2 5544.64 528.802  25
   3  -4   2 5362.27 548.571   9
   3  -4   2 5882.85 511.317  77
   3   4   2 4776.22 472.451  78
  -4   4  -2-80.6590 170.320  31
   4  -4   2-9.96257 174.404   9
  -4  -4  -2 3.67994 272.537   8
   4   4   2-70.3603 228.914  20
   4  -4   2 1.00727 185.441  24
  -4   4  -2 24.7361 198.854  71
   4   4   2 111.990 166.529  78
   4  -4   2 76.5029 207.123   8
  -4  -4  -2 9.07407 207.934  77
  -4   4  -2 216.499 202.739  25
   4   4   2-162.795 199.413  25
   4  -4   2 24.4742 174.923  32
   4  -4   2-41.7434 175.643  74
  -4   4  -2 63.2111 175.326  75
  -5   4  -2 19087.5 967.687  25
   5  -4   2 18431.7 1047.24   8
  -5  -4  -2 16853.6 1018.76   8
  -5  -4  -2 17217.1 943.509  77
   5  -4   2 18341.0 987.558  74
   5  -4   2 19085.7 1026.15   9
   5  -4   2 17413.8 968.434  32
  -5   4  -2 17680.5 922.066  31
  -5   4  -2 17902.4 972.606  71
   5  -4   2 17940.7 1019.67  24
  -5   4  -2 18446.2 1001.11  75
   5   4   2 18397.4 1021.69  20
  -6   4  -2 9196.98 688.914  31
   6  -4   2 8444.80 705.634  32
   6  -4   2 8601.19 735.504  24
  -6   4  -2 8878.27 653.818  25
   6  -4   2 7980.46 680.831  74
  -6  -4  -2 8993.09 784.795   8
   6  -4   2 8464.84 742.649   8
  -6   4  -2 9051.90 720.508  71
  -6  -4  -2 9679.34 736.432  77
   6   4   2 8464.80 737.263  20
  -6   4  -2 8369.38 697.074  75
   6  -4   2 8666.03 703.104   9
  -7  -4  -2 42549.8 1694.52   8
   7  -4   2 39556.0 1557.85  32
   7  -4   2 39188.1 1669.58   8
   7  -4   2 41677.3 1637.26  24
   7  -4   2 41426.4 1545.65  74
  -7   4  -2 41520.8 1552.08  71
  -7  -4  -2 42585.7 1493.75  77
  -7   4  -2 41212.2 1517.74  75
   7   4   2 41672.3 1622.56  20
  -7   4  -2 39598.2 1411.33  31
  -7   4  -2 42189.4 1384.50  25
   8  -4   2 3733.20 503.514  74
   8  -4   2 3144.24 502.246  24
   8  -4   2 2701.83 499.600  32
   8   4   2 3171.53 476.929  20
   8  -4   2 3519.25 521.850   8
  -8   4  -2 3186.21 453.469  75
  -8  -4  -2 3296.99 465.197  77
  -8   4  -2 3451.61 480.086  71
  -8   4  -2 3056.20 432.272  31
  -8  -4  -2 3004.44 535.963   8
  -9   4  -2 55530.2 1761.22  31
   9  -4   2 54029.9 1983.63  24
   9  -4   2 54370.2 2006.70  32
  -9  -4  -2 58191.0 2120.85   8
   9  -4   2 59402.6 1930.45  74
  -9   4  -2 55219.0 1779.07  75
   9   4   2 52425.8 1925.05  20
  -9   4  -2 59522.0 1934.71  71
  10  -4   2 533.722 242.283  74
  10  -4   2 993.552 316.177  24
  10  -4   2 665.258 341.773  32
 -10   4  -2 936.916 306.462  31
  10   4   2 291.946 216.183  20
 -10   4  -2 986.344 276.305  75
 -10  -4  -2 1470.47 453.296   8
 -10   4  -2 957.721 313.896  71
 -11   4  -2 1025.11 325.360  71
 -11   4  -2 963.031 305.653  31
 -11   4  -2 177.763 185.525  75
  11  -4   2 681.785 305.309  32
  11   4   2 776.682 243.924  20
 -11   4  -2 939.276 266.750  17
  11  -4   2 944.552 279.118  74
 -11  -4  -2 584.724 342.102   8
  11  -4   2 917.483 280.998  24
  12  -4   2 11909.3 945.540  57
 -12   4  -2 13094.2 920.007  35
 -12  -4  -2 13147.9 966.375  40
  12  -4   2 12898.9 1004.34  24
  12   4   2 11159.5 930.970  20
 -12   4  -2 11012.7 851.987  55
 -12   4  -2 11775.3 876.846  31
  12  -4   2 12271.5 1075.24  32
 -12   4  -2 12462.1 874.526  75
 -12   4  -2 13308.3 967.448  81
 -12  -4  -2 12638.9 1090.40   8
  12  -4   2 13190.0 1002.54  41
 -12   4  -2 12180.5 946.572  71
 -12  -4  -2 11765.1 886.081  43
 -12  -4  -2 12362.5 1011.37  83
 -12  -4  -2 12258.7 1055.43  64
 -12  -4  -2 12927.8 965.237  59
 -12   4  -2 11986.4 915.374  30
 -12   4  -2 12662.5 925.128  17
  12  -4   2 13419.8 988.863  74
 -13   4  -2 6647.76 689.700  71
  13  -4   2 6528.49 696.286  74
  13  -4   2 6480.02 803.280  32
  13  -4   2 6485.86 714.609  57
 -13   4  -2 6282.97 643.334  31
 -13   4  -2 6918.16 700.176  30
 -13  -4  -2 5783.85 649.713  43
  13  -4   2 6229.68 692.248  41
 -13  -4  -2 7058.00 755.536  83
 -13   4  -2 6959.09 721.401  81
 -13   4  -2 6789.91 687.994  60
 -13  -4  -2 7128.10 733.148  40
 -13  -4  -2 5900.14 653.933  59
 -13  -4  -2 6800.48 816.033  64
  14  -4   2 3076.42 560.873  32
 -14   4  -2 3666.60 536.494  81
 -14   4  -2 3358.41 523.033  60
 -14  -4  -2 3476.02 611.386  64
 -14  -4  -2 3817.41 523.558  43
 -14   4  -2 3080.26 475.324  30
  14  -4   2 2748.08 501.088  57
 -14  -4  -2 3330.87 536.163  59
 -14   4  -2 3681.75 474.572  31
  14  -4   2 3267.29 541.608  41
 -14  -4  -2 2815.20 485.322  40
 -14  -4  -2 2755.80 500.973  83
  15  -4   2 13253.1 979.089  57
 -15  -4  -2 13311.6 1103.19  64
 -15  -4  -2 13684.6 929.583  43
 -15   4  -2 13404.0 951.175  81
 -15  -4  -2 12258.1 978.117  83
  15  -4   2 12809.2 987.120  41
 -15  -4  -2 12633.3 945.133  40
 -15   4  -2 14191.3 1009.72  60
  15  -4   2 13481.1 1020.48  38
  16  -4   2 8326.91 782.460  41
  16  -4   2 7956.18 732.439  57
  16  -4   2 6624.75 729.683  38
 -16  -4  -2 7414.78 791.058  64
 -16   4  -2 8519.97 763.779  60
 -16   4  -2 7160.98 710.226  81
 -16  -4  -2 7273.30 727.513  83
 -16  -4  -2 7814.92 733.029  40
 -16  -4  -2 6970.40 671.769  43
 -17  -4  -2 695.939 313.327  83
 -17  -4  -2 679.839 217.119  43
  17  -4   2 797.036 273.061  57
 -17   4  -2 591.158 296.360  81
  17  -4   2 658.146 265.837  38
 -17  -4  -2 419.294 321.671  64
  17  -4   2 659.013 272.826  41
 -17   4  -2 516.259 307.650  60
 -18   4  -2 12679.1 852.847  60
  18  -4   2 11643.7 858.099  38
  18  -4   2 12097.7 821.800  57
  18  -4   2 11849.3 818.007  41
 -18  -4  -2 12247.6 798.301  83
 -18   4  -2 11835.2 807.858  81
 -18  -4  -2 11131.0 855.641  64
  19  -4   2 8977.35 654.443  57
 -19   4  -2 8787.74 654.199  81
 -19  -4  -2 8137.56 669.463  64
  19  -4   2 8614.46 677.944  38
 -19   4  -2 9093.68 682.634  60
 -20   4  -2 27228.1 984.065  81
  20  -4   2 28631.5 1005.24  57
 -20   4  -2 25591.2 988.408  60
  20  -4   2 26199.0 1022.61  38
 -20  -4  -2 25901.1 997.866  64
 -19   5   2 4175.80 360.653  60
 -19   5   2 3870.51 369.210  81
  19  -5  -2 4057.40 400.821  38
  19  -5  -2 3847.31 387.913  41
 -18   5   2 4301.09 405.376  56
 -18   5   2 3570.43 412.926  60
 -18   5   2 3979.88 436.047  81
  18  -5  -2 3941.67 454.931  38
  18  -5  -2 4102.05 452.058  41
 -18  -5   2 2894.45 393.963  43
 -17  -5   2 12125.9 679.046  36
 -17   5   2 12363.9 791.887  60
 -17   5   2 12070.6 785.398  81
  17  -5  -2 12573.0 849.776  38
 -17   5   2 13842.6 772.112  56
 -17  -5   2 12225.3 804.292  43
  17  -5  -2 12692.1 847.375  41
 -16   5   2 17312.0 988.689  81
 -16   5   2 17236.8 923.692  56
 -16   5   2 17305.8 1015.07  60
  16  -5  -2 17286.8 1045.77  41
 -16  -5   2 14078.2 921.104  43
 -16  -5   2 17080.6 884.562  36
 -15  -5   2-93.6611 240.577  36
 -15  -5   2 164.902 235.324  43
 -15   5   2 200.556 197.701  56
  15  -5  -2 161.643 232.854  41
 -15   5   2 321.545 222.330  81
 -15   5   2-10.3097 273.860  60
 -14  -5   2 37257.6 1546.67  43
 -14  -5   2 37590.9 1629.02  83
 -14  -5   2 36977.9 1556.03  59
 -14   5   2 38076.2 1488.43  56
 -14   5   2 40187.2 1522.44  35
 -14   5   2 38216.8 1566.47  81
  14  -5  -2 37461.8 1639.69  41
 -14  -5   2 38445.6 1484.55  36
 -13  -5   2 477.585 186.453  36
 -13   5   2 226.533 224.603  81
 -13  -5   2 298.997 244.960  43
 -13   5   2 312.971 197.627  56
 -13  -5   2 156.979 331.952  83
 -13   5   2 259.776 187.235  35
 -13  -5   2 182.084 222.104  59
  13  -5  -2 65.0029 257.896  41
 -12  -5   2 24735.0 1430.07  83
 -12   5   2 25886.4 1299.48  31
 -12  -5   2 26449.5 1293.98  36
  12  -5  -2 27174.6 1451.02  41
 -12  -5   2 24672.9 1369.13  59
 -12   5   2 26420.0 1321.35  35
 -12   5   2 25710.3 1349.01  81
 -12  -5   2 25774.6 1337.80  43
 -11  -5   2 5516.20 714.069  83
 -11  -5   2 5896.26 720.818  59
  11  -5  -2 6953.35 713.502  82
  11  -5  -2 6166.57 658.887  51
 -11   5   2 6744.59 664.188  31
 -11  -5   2 5911.71 652.372  43
 -11  -5   2 6484.83 679.327  36
 -11   5   2 6751.37 701.512  81
 -11   5   2 5047.93 615.541  35
  11  -5  -2 6810.26 731.762  41
 -10   5   2 2403.98 441.875  81
 -10  -5   2 2698.31 486.477  59
  10  -5  -2 3178.61 506.748  82
 -10   5   2 2816.91 472.533  35
  10  -5  -2 2709.89 454.539  74
 -10   5   2 2663.66 454.870  75
  10   5  -2 2126.76 387.955  22
  10  -5  -2 2176.02 548.880   8
 -10   5   2 1951.17 409.168  63
 -10   5   2 3013.06 474.275  31
 -10  -5   2 2684.65 529.150  77
 -10  -5   2 2411.20 499.222   8
 -10   5   2 3011.86 439.166  79
 -10  -5   2 2763.46 453.767  43
  10  -5  -2 2413.18 432.464  41
  10  -5  -2 2753.82 453.619  51
 -10  -5   2 1865.63 453.207  83
   9   5  -2 34416.8 1564.38  22
  -9   5   2 23715.7 1386.23  79
  -9   5   2 32258.4 1458.72  81
  -9   5   2 30424.8 1436.62  35
  -9   5   2 31848.2 1479.32  63
   9  -5  -2 29115.2 1433.50  74
   9   5  -2 33236.5 1535.74  14
  -9   5   2 32202.1 1452.99  31
  -9  -5   2 33472.3 1692.73   8
   9  -5  -2 29914.0 1451.49  51
  -9   5   2 32459.2 1418.93  25
  -9  -5   2 31704.9 1535.17  77
  -9  -5   2 31257.7 1565.41  59
   9  -5  -2 27421.2 1619.16   8
  -9  -5   2 32669.7 1433.95  43
  -9  -5   2 31254.4 1588.72  83
  -9   5   2 34758.8 1522.75  75
   9  -5  -2 30498.5 1466.40  82
   9  -5  -2 31168.2 1519.53  41
   8  -5  -2 4582.54 648.078   8
  -8   5   2 5020.80 580.003  31
  -8  -5   2 4931.16 688.312   8
  -8   5   2 4940.79 581.021  25
   8  -5  -2 4803.75 606.797  74
  -8  -5   2 5521.54 579.624  43
   8   5  -2 4964.39 615.051  14
  -8  -5   2 5281.63 683.767  77
  -8   5   2 5118.14 603.051  75
   7   5  -2 221.575 223.761  14
  -7   5   2 339.755 251.262  25
   7  -5  -2-22.8577 173.016  74
   7   5  -2-66.9371 264.564  31
   7  -5  -2-33.5935 254.596   8
  -7   5   2 189.866 248.877  31
  -7  -5   2 277.472 252.875  77
  -7  -5   2-44.3198 278.631   8
  -7   5   2 204.534 194.498  75
  -6   5   2 44202.1 1621.46  31
  -6   5   2 45651.7 1698.85  75
  -6  -5   2 45758.8 1796.03  77
   6   5  -2 48272.5 1770.06  12
   6  -5  -2 40801.9 1805.90   8
   6  -5  -2 48718.4 1755.92  74
  -6   5   2 44838.1 1665.52  25
  -6  -5   2 43756.2 1851.31   8
   6   5  -2 42110.1 1626.04  31
   6   5  -2 47800.3 1817.31  14
  -6  -5   2 44086.3 1701.87   9
  -5  -5   2 2721.80 465.473   9
  -5   5   2 2377.35 432.146  25
   5  -5  -2 3757.76 508.743  74
  -5   5   2 2714.52 437.544  75
   5   5  -2 2912.91 468.669  12
   5   5  -2 3014.33 485.854  14
   5  -5  -2 3234.76 476.064  77
   5  -5  -2 2444.19 505.916   8
  -5   5   2 3509.79 465.795  31
  -5  -5   2 2987.00 491.099   8
   5   5  -2 2577.31 479.832  31
  -5  -5   2 1810.51 440.242  77
  -4   5   2 6775.38 675.744  25
   4   5  -2 5610.40 632.688  14
   4  -5  -2 6255.22 713.992   8
  -4  -5   2 5566.51 648.671   8
  -4   5   2 5734.08 616.894  75
   4  -5  -2 6243.37 652.238  77
   4   5  -2 5117.79 579.116  31
  -4  -5   2 4787.21 600.898   9
  -4   5   2 6205.63 606.308  31
  -4  -5   2 6214.00 702.610  77
   4  -5  -2 5819.15 589.851  74
  -3  -5   2 46607.9 1801.41   8
   3  -5  -2 48811.0 1613.44  74
   3   5  -2 47759.6 1736.75  14
  -3  -5   2 47118.1 1782.79  77
  -3   5   2 45802.9 1548.76  31
   3   5  -2 44128.6 1564.86  31
  -3   5   2 45024.5 1642.97  25
   3  -5  -2 48187.5 1847.17   8
   3  -5  -2 50236.7 1761.85  77
  -3  -5   2 47821.1 1801.68   9
  -3   5   2 46348.6 1578.49  33
  -3   5   2 48264.1 1653.53  75
  -2  -5   2 12539.9 935.662   8
   2   5  -2 12576.5 847.136  31
   2   5  -2 11648.7 813.038  75
  -2   5   2 12581.3 844.783  75
  -2   5   2 12679.8 809.470  31
  -2   5   2 12292.8 882.409  25
   2  -5  -2 12186.9 891.422  77
   2   5  -2 12280.0 897.542  14
  -2   5   2 10398.0 788.037  33
  -2  -5   2 13352.3 950.387  77
   2  -5  -2 11181.5 915.641   8
  -2  -5   2 11370.2 904.141   9
  -2   5   2 12709.2 853.018  14
   1   5  -2 46349.6 1670.70  14
  -1   5   2 43961.3 1642.44  12
   1   5  -2 46032.7 1577.19  31
   1  -5  -2 49153.7 1736.77  77
   1  -5  -2 43431.5 1728.17   8
  -1  -5   2 43709.9 1697.23  77
  -1  -5   2 43844.9 1709.85   8
  -1   5   2 44254.5 1628.39  25
  -1   5   2 45319.4 1594.35  14
   1   5  -2 44645.2 1594.84  75
  -1   5   2 45537.5 1604.15  33
  -1  -5   2 42777.4 1720.49   9
   0   5  -2 22913.8 1129.31  31
   0  -5   2 23133.1 1272.32   9
   0  -5  -2 24698.8 1246.07  77
   0   5   2 23128.5 1175.82  14
   0   5   2 25437.4 1239.17  25
   0   5   2 22097.4 1149.74  33
   0   5  -2 24078.8 1188.46  75
   0  -5  -2 23667.5 1296.01   8
   0   5  -2 24169.4 1214.22  14
   0  -5   2 25350.9 1302.39   8
   0   5   2 23850.5 1225.36  12
   0  -5   2 25837.5 1283.76  77
  -1  -5  -2 33014.4 1445.61  77
  -1   5  -2 31649.1 1369.39  14
  -1  -5  -2 29217.3 1435.20   8
   1   5   2 30174.8 1388.57  12
  -1   5  -2 31569.9 1328.10  31
   1  -5   2 30028.1 1458.27   9
  -1   5  -2 31959.9 1423.48  25
   1   5   2 33904.5 1412.93  25
   1  -5   2 32625.2 1414.42  77
  -1   5  -2 32982.8 1401.11  75
   1  -5   2 31823.7 1451.15   8
   2  -5   2 9273.10 759.820  77
   2  -5   2 8929.78 815.164   9
  -2   5  -2 8898.64 739.308  14
  -2  -5  -2 8010.01 738.323  77
   2   5   2 8911.51 782.967  12
   2  -5   2 8826.24 783.712   8
   2   5   2 9104.11 746.690  25
  -2   5  -2 8734.72 744.414  75
  -2  -5  -2 7640.48 776.314   8
  -2   5  -2 10180.7 774.185  31
  -2   5  -2 9054.40 771.591  25
  -2   5  -2 8568.84 669.389  22
  -3   5  -2 31069.0 1313.25  71
  -3   5  -2 30101.0 1368.44  25
   3   5   2 33930.9 1416.55  25
   3  -5   2 29047.5 1412.47   8
   3   5   2 30990.9 1432.86  12
  -3   5  -2 30798.8 1319.87  31
  -3  -5  -2 25611.7 1300.41  77
  -3   5  -2 32126.8 1420.37  75
   3  -5   2 29028.2 1432.06   9
   3  -5   2 28992.0 1290.13  74
  -3  -5  -2 32030.5 1512.31   8
  -4   5  -2 162.752 255.923  25
  -4   5  -2 448.020 231.376  71
   4  -5   2 851.184 286.215   9
   4   5   2 402.807 246.956  25
   4  -5   2 375.429 244.825   8
   4   5   2 696.852 265.182  12
  -4   5  -2 642.485 266.137  31
  -4   5  -2 501.299 262.012  75
  -4  -5  -2 601.694 301.444  77
  -4  -5  -2 505.823 316.931   8
   4  -5   2 545.570 237.649  74
  -5  -5  -2 6916.61 772.125   8
  -5   5  -2 7701.47 713.499  71
  -5  -5  -2 8461.42 779.069  77
   5  -5   2 7295.23 731.742   8
   5   5   2 7949.99 771.936  12
  -5   5  -2 7691.47 681.427  31
  -5   5  -2 9044.20 768.596  25
   5   5   2 7416.34 725.131  20
  -5   5  -2 7932.09 732.810  75
   5  -5   2 7809.99 718.506  74
   5  -5   2 8952.11 800.163   9
   6   5   2 1871.82 386.835  20
   6  -5   2 766.153 302.288   8
  -6  -5  -2 972.924 357.945   8
   6  -5   2 1323.69 324.905  74
  -6   5  -2 1511.09 353.634  71
   6  -5   2 1330.91 324.757   9
  -6   5  -2 1252.64 330.014  25
   6   5   2 1054.29 315.305  12
  -6  -5  -2 1129.43 356.327  77
  -6   5  -2 1178.98 303.715  31
  -6   5  -2 1098.84 335.978  75
   7  -5   2 19116.2 1231.53   8
   7   5   2 18542.7 1168.28  20
  -7   5  -2 19240.9 1043.34  25
  -7   5  -2 18577.8 1130.05  75
  -7  -5  -2 18970.7 1161.77  77
   7   5   2 18443.5 1169.06  12
  -7   5  -2 17850.6 1063.33  31
  -7   5  -2 19451.6 1156.45  71
  -7  -5  -2 17715.2 1234.80   8
   7  -5   2 18879.0 1144.70  74
  -8   5  -2 33137.0 1532.00  71
  -8  -5  -2 32586.1 1676.50   8
   8  -5   2 31859.5 1665.04   8
  -8  -5  -2 31382.9 1596.37  64
   8  -5   2 33005.1 1539.59  41
  -8   5  -2 33451.2 1485.78  63
  -8   5  -2 30791.5 1407.09  31
   8   5   2 32069.5 1553.95  20
   8   5   2 30030.3 1512.10  12
  -8  -5  -2 32705.7 1384.68  43
  -8   5  -2 32677.5 1428.69  81
  -8  -5  -2 32271.2 1597.81  59
  -8   5  -2 32988.2 1431.93  55
   8  -5   2 32289.0 1535.27  82
  -8   5  -2 33882.4 1524.97  35
  -8  -5  -2 33123.2 1663.71  83
   8  -5   2 33480.9 1412.22  57
  -8  -5  -2 28681.8 1431.10  77
  -8   5  -2 33081.3 1486.97  75
   8  -5   2 32425.5 1512.99  74
  -9   5  -2 1000.05 302.348  71
   9  -5   2 278.399 311.311   8
  -9   5  -2 225.618 238.835  81
  -9   5  -2 409.663 252.147  35
   9   5   2 437.453 314.972  12
  -9  -5  -2 583.063 335.434   8
  -9  -5  -2 659.866 365.762  83
  -9  -5  -2 818.333 417.922  64
   9  -5   2 272.810 255.982  32
   9  -5   2 318.648 226.016  82
  -9  -5  -2 453.521 253.548  59
   9   5   2-213.401 229.075  20
  -9   5  -2 433.370 281.995  31
  -9  -5  -2 953.608 285.297  43
  -9   5  -2 225.075 203.047  75
   9  -5   2 13.1250 70.7255  41
   9  -5   2 570.247 198.150  57
   9  -5   2 768.491 226.502  74
  -9   5  -2-78.4051 242.859  55
  10  -5   2 292.658 359.747   8
 -10  -5  -2 1341.98 427.005  59
 -10   5  -2 682.667 328.928  31
 -10  -5  -2 962.216 408.585  64
  10  -5   2 1050.76 344.667  82
  10   5   2 816.760 283.829  33
  10  -5   2 733.364 319.584  38
  10  -5   2 1004.53 390.424  32
  10  -5   2 787.125 260.057  57
 -10   5  -2 868.353 272.883  55
 -10   5  -2 1077.20 315.298  81
 -10  -5  -2 1095.02 394.443  83
 -10  -5  -2 980.553 321.131  43
  10  -5   2 1336.15 332.612  41
 -10   5  -2 1396.87 361.279  35
 -11  -5  -2 1418.33 395.970  59
 -11  -5  -2 1130.55 377.553  83
 -11   5  -2 991.347 290.243  30
 -11   5  -2 1239.02 377.901  81
 -11  -5  -2 1113.25 394.833  64
  11  -5   2 999.765 303.351  57
 -11   5  -2 1113.33 329.114  35
  11  -5   2 1030.82 353.607  32
 -11   5  -2 1565.08 325.892  55
  11  -5   2 956.577 303.748  82
 -11   5  -2 1084.38 337.611  31
 -11  -5  -2 962.367 323.363  43
  11  -5   2 1630.57 373.238  41
  11  -5   2 1272.72 372.001  38
 -12   5  -2 2875.21 433.290  31
 -12   5  -2 2233.91 440.564  60
  12  -5   2 3028.74 511.250  41
 -12  -5  -2 2959.64 565.869  64
 -12  -5  -2 2440.34 445.146  43
  12  -5   2 2669.85 459.729  57
 -12  -5  -2 2337.47 463.091  59
 -12   5  -2 2374.37 438.838  81
  12  -5   2 2804.55 476.798  38
 -12   5  -2 2766.85 467.526  55
 -12  -5  -2 2602.27 559.636  83
  13  -5   2 576.195 263.204  41
 -13   5  -2 549.692 261.121  60
 -13  -5  -2 692.999 308.556  43
  13  -5   2 258.487 179.642  57
 -13  -5  -2 977.207 383.357  59
 -13   5  -2 1219.73 310.565  55
 -13  -5  -2 556.474 377.841  83
 -13   5  -2 561.432 287.730  81
 -13  -5  -2 899.558 426.667  64
  13  -5   2 1026.41 313.469  38
 -14   5  -2 5089.91 611.646  60
 -14  -5  -2 3916.45 638.816  64
 -14  -5  -2 4304.88 562.186  59
  14  -5   2 4856.65 602.585  41
 -14  -5  -2 4675.48 554.126  43
  14  -5   2 4968.76 576.182  57
  14  -5   2 4768.17 597.368  38
 -14  -5  -2 4200.72 615.206  83
 -14   5  -2 4767.38 574.796  81
 -15  -5  -2 118.743 292.342  64
 -15  -5  -2-616.123 251.804  59
 -15  -5  -2 27.5565 219.368  43
  15  -5   2-70.8426 236.143  38
 -15   5  -2 30.3737 245.382  60
  15  -5   2 230.253 230.886  41
 -15   5  -2-190.629 274.221  81
 -15  -5  -2 5.61265 237.508  83
  15  -5   2 72.3045 194.074  57
  16  -5   2 31217.7 1353.14  38
 -16   5  -2 33173.7 1320.29  81
 -16  -5  -2 29850.7 1337.95  83
 -16   5  -2 32932.1 1347.81  60
  16  -5   2 31094.9 1337.00  41
 -16  -5  -2 33521.1 1303.85  59
 -16  -5  -2 32397.6 1386.30  64
  16  -5   2 31097.9 1268.71  57
 -16  -5  -2 29658.6 1191.34  43
 -17  -5  -2 4657.62 502.083  83
  17  -5   2 4207.93 484.343  38
 -17  -5  -2 3151.01 404.227  43
  17  -5   2 4324.39 444.959  57
 -17   5  -2 4301.72 486.839  60
 -17   5  -2 4486.37 474.430  81
  17  -5   2 3796.16 408.285  44
 -17  -5  -2 4221.98 500.418  64
  18  -5   2 7164.94 560.491  38
 -18  -5  -2 7956.13 579.114  64
  18  -5   2 8058.36 495.212  44
  18  -5   2 7336.42 514.789  57
 -18   5  -2 7628.87 561.508  60
 -18   5  -2 6979.76 533.966  81
 -18  -5  -2 7248.74 537.699  83
  19  -5   2 11016.1 585.405  38
 -19   5  -2 11537.7 576.811  81
 -19   5  -2 12482.8 594.724  60
  17  -6  -2 491.387 158.300  44
 -17   6   2 870.962 169.468  81
  16  -6  -2 2796.81 329.385  38
 -16   6   2 3112.71 371.931  60
 -16  -6   2 2172.40 317.913  43
  16  -6  -2 2815.19 343.210  44
  16  -6  -2 2631.26 331.746  41
 -16   6   2 2748.75 341.354  81
 -15   6   2 166.391 201.254  60
  15  -6  -2-226.955 193.091  44
 -15  -6   2-28.8615 204.766  43
 -15   6   2-56.7801 178.277  81
  15  -6  -2-250.158 139.396  38
  15  -6  -2 164.979 162.348  41
  14  -6  -2 247.507 217.082  41
 -14  -6   2 148.106 216.764  59
 -14  -6   2 323.969 255.027  43
 -14   6   2 82.6557 203.184  81
 -14   6   2 511.171 259.186  60
 -13   6   2 492.255 226.324  35
 -13  -6   2 271.291 239.527  43
 -13   6   2 611.058 251.893  81
 -13  -6   2 324.484 219.009  59
  13  -6  -2 19.3363 194.567  41
 -12   6   2 12074.0 866.174  81
 -12  -6   2 11146.2 898.527  59
 -12  -6   2 12348.3 874.449  43
 -12  -6   2 12036.1 791.653  36
 -12   6   2 11533.3 833.157  35
  12  -6  -2 12276.2 899.059  41
  12  -6  -2 12390.7 866.000  82
 -11  -6   2 362.053 255.332  59
 -11  -6   2 948.279 266.376  36
 -11  -6   2 1606.64 443.678  83
  11  -6  -2 1464.93 322.169  41
 -11   6   2 1131.27 312.282  81
 -11   6   2 1470.18 366.322  35
  11  -6  -2 1769.54 331.169  51
  11  -6  -2 1752.94 392.781  82
 -11  -6   2 1350.80 359.373  43
 -10  -6   2 872.962 395.312  83
 -10   6   2 870.166 308.734  81
 -10   6   2 1325.49 383.549  35
 -10  -6   2 1592.67 350.610  36
  10  -6  -2 1363.32 334.696  51
  10  -6  -2 1433.15 364.732  82
 -10  -6   2 716.508 325.183  59
 -10  -6   2 1209.05 346.723  43
  -9   6   2 16166.0 1068.18  35
  -9  -6   2 16207.7 1035.09  43
   9  -6  -2 16344.5 1075.05  51
   9  -6  -2 15227.8 1070.93  82
  -9  -6   2 13440.4 1060.39  59
  -9   6   2 14596.8 1025.08  63
  -9  -6   2 15491.3 1163.15  83
  -9   6   2 17158.2 1065.15  81
   8  -6  -2 3569.70 505.778  44
  -8  -6   2 3350.93 617.692  83
  -8   6   2 3492.77 529.648  35
  -8   6   2 3748.74 544.470  63
  -8  -6   2 3994.18 554.974  43
   8  -6  -2 3292.67 505.272  51
   8  -6  -2 4243.77 590.928  82
  -8  -6   2 3923.87 616.337  59
  -8   6   2 3624.67 469.147  55
  -8   6   2 4108.09 543.240  81
  -7  -6   2 21812.9 1184.34  43
  -7   6   2 22760.4 1299.96  35
  -7  -6   2 22643.3 1385.70  59
   7  -6  -2 22245.6 1296.42  51
  -7   6   2 23740.8 1235.84  25
  -7   6   2 24612.8 1237.81  31
  -7   6   2 23017.6 1237.75  81
   7  -6  -2 22057.9 1233.20  44
   7  -6  -2 21548.0 1314.44  82
  -7   6   2 22525.9 1256.97  63
  -6   6   2 48389.9 1833.04  63
   6   6  -2 40936.5 1714.78  25
  -6   6   2 50317.6 1923.23  35
   6  -6  -2 49299.9 1873.83  47
   6  -6  -2 52433.0 2029.79  82
   6  -6  -2 49770.3 1929.78  51
  -6   6   2 50992.0 1839.44  25
  -6  -6   2 48278.3 1894.25  47
   6  -6  -2 47141.6 1744.16  44
  -6  -6   2 49332.8 1749.49  43
  -6   6   2 50958.2 1772.90  31
  -6   6   2 51179.9 1816.33  81
  -6  -6   2 50150.9 2020.26  59
  -5   6   2 22669.6 1204.90  81
   5  -6  -2 21069.7 1145.28  44
  -5   6   2 22013.6 1152.51  31
  -5   6   2 22129.6 1291.38  35
  -5   6   2 20732.9 1210.53  63
  -5  -6   2 20536.1 1287.31  59
   5  -6  -2 21760.4 1278.73  47
   5  -6  -2 22157.1 1339.35  82
   5  -6  -2 20841.9 1260.32  51
  -5  -6   2 20883.7 1142.86  43
  -5  -6   2 20813.7 1288.37  47
  -5   6   2 23587.1 1289.38  25
   5   6  -2 15747.4 1105.52  25
  -4   6   2 7189.67 724.611  25
  -4  -6   2 6460.05 650.944  43
   4   6  -2 4818.48 636.016  25
   4  -6  -2 6799.59 631.005  44
  -4   6   2 6830.79 717.919  35
  -4  -6   2 6431.46 732.904  59
   4  -6  -2 6204.89 702.146  47
   4  -6  -2 6401.57 719.522  51
  -4  -6   2 7303.42 782.834  47
   4  -6  -2 6558.89 745.038  82
   4   6  -2 6375.67 649.527  31
  -4   6   2 6832.08 719.370  63
  -3  -6   2 10800.4 813.707  43
   3   6  -2 10915.2 918.608  14
  -3  -6   2 11086.6 969.114  47
  -3  -6   2 8970.05 866.821   9
  -3   6   2 9817.89 844.139  25
  -3   6   2 10111.9 878.563  35
   3   6  -2 8642.96 851.595  25
   3  -6  -2 10581.5 923.918   8
   3   6  -2 10395.0 814.860  31
   3  -6  -2 10606.3 935.242  47
   3  -6  -2 9689.49 839.677  51
   3  -6  -2 9638.28 889.127  82
   3  -6  -2 9944.81 757.843  44
  -3  -6   2 10961.8 942.199   8
   3   6  -2 11434.5 903.388  22
  -3  -6   2 10839.2 927.085  59
   2   6  -2 51831.5 1913.23  14
  -2   6   2 50563.9 1863.20  25
  -2  -6   2 49001.2 1895.47  59
   2  -6  -2 53580.3 2051.57   8
  -2   6   2 49531.7 1775.27  33
   2  -6  -2 49606.7 1914.60  77
  -2  -6   2 48550.4 1956.06  77
   2   6  -2 43594.7 1793.48  25
   2   6  -2 50255.8 1750.15  31
   2  -6  -2 49542.4 1967.73  47
   2   6  -2 51405.6 1874.73  22
  -2  -6   2 47841.7 1971.63  47
   2  -6  -2 49133.7 1839.60  51
  -2   6   2 46172.7 1832.58  35
  -2  -6   2 49081.3 1697.42  43
  -2  -6   2 48051.9 1963.92   9
  -2  -6   2 51658.7 2015.05   8
   2  -6  -2 49290.1 1960.30  82
   1   6  -2 4277.75 521.737  31
   1   6  -2 3815.51 519.463  22
  -1   6   2 3986.35 556.114  35
  -1   6   2 3144.84 497.179  33
  -1   6   2 4003.99 546.378  14
   1  -6  -2 3669.44 595.397  47
  -1  -6   2 3769.68 490.661  43
   1  -6  -2 4158.51 560.351  51
   1  -6  -2 4400.23 600.711  82
  -1  -6   2 4270.20 633.598  47
  -1  -6   2 3553.63 595.689   9
   1   6  -2 3609.59 537.734  14
   1  -6  -2 3752.95 568.232  77
   1  -6  -2 4190.07 620.916   8
  -1  -6   2 3808.43 590.783   8
  -1  -6   2 4538.51 601.071  77
  -1  -6   2 3373.04 503.977  59
  -1   6   2 4210.05 590.452  25
   1   6  -2 3439.71 551.148  25
   0   6   2 42649.0 1685.77  14
   0  -6   2 43856.5 1804.29  82
   0   6  -2 40727.1 1718.69  25
   0  -6  -2 38423.6 1768.36   8
   0  -6   2 41669.1 1800.49   8
   0  -6  -2 43000.1 1785.55  82
   0  -6   2 43197.0 1636.99  44
   0  -6  -2 41029.0 1820.28  47
   0  -6   2 42056.8 1850.44  47
   0   6  -2 41345.8 1669.38  75
   0  -6  -2 43911.9 1821.40  77
   0  -6  -2 40855.5 1653.09  51
   0  -6   2 43277.1 1829.11  77
   0   6   2 41701.7 1654.05  33
   0  -6   2 40787.0 1522.42  43
   0   6   2 41853.2 1696.79  25
   0  -6   2 40742.9 1835.89   9
   0   6  -2 40389.4 1573.03  31
   0   6  -2 41310.8 1697.95  14
   0   6  -2 43591.3 1661.70  22
  -1   6  -2 77681.0 2327.48  25
   1  -6   2 81719.7 2488.52   8
  -1  -6  -2 80468.7 2550.60  47
   1  -6   2 77724.0 2516.61   9
   1  -6   2 78940.8 2514.95  47
   1  -6   2 77715.1 2191.53  44
  -1  -6  -2 78637.9 2258.81  51
   1  -6   2 77738.2 2426.21  82
  -1  -6  -2 74492.2 2341.45  77
   1  -6   2 80839.7 2416.27  77
   1   6   2 79763.7 2324.77  25
  -1   6  -2 75769.7 2167.55  31
   1  -6   2 71317.7 2018.18  43
  -1  -6  -2 80806.6 2532.24   8
   1   6   2 71821.0 2215.90  33
  -1   6  -2 76824.3 2250.77  75
   1   6   2 77084.8 2290.73  14
   2  -6   2 1448.94 345.571  44
   2  -6   2 1828.65 456.058   8
  -2   6  -2 1109.79 401.330  25
   2   6   2 851.793 375.504  33
   2  -6   2 1014.80 347.246  51
  -2  -6  -2 1562.85 418.635  83
  -2   6  -2 1820.44 384.334  31
  -2  -6  -2 1354.60 338.711  51
  -2   6  -2 941.951 304.567  35
   2  -6   2 1177.48 345.793  82
   2   6   2 1331.84 382.682  25
  -2  -6  -2 1178.02 370.949  47
  -2  -6  -2 1318.20 346.034  77
   2  -6   2 989.781 311.511   9
  -2   6  -2 1185.37 331.726  75
   2   6   2 1125.24 325.240  14
   2  -6   2 1438.73 402.183  47
  -2  -6  -2 1354.43 409.480   8
  -3   6  -2 31254.9 1475.65  25
   3  -6   2 30942.8 1584.02  47
  -3  -6  -2 34205.9 1672.16  47
   3   6   2 30434.9 1491.52  33
  -3  -6  -2 32699.3 1559.10  59
   3  -6   2 33280.5 1466.53  44
   3  -6   2 39009.2 1792.37   9
  -3   6  -2 34471.1 1592.71  35
  -3   6  -2 35371.0 1490.66  31
  -3   6  -2 33357.3 1523.64  75
   3  -6   2 31681.9 1577.42   8
   3   6   2 33773.0 1488.78  25
   3  -6   2 32728.5 1497.99  51
   3  -6   2 32871.0 1626.58  82
  -3  -6  -2 32080.0 1602.94  83
  -4  -6  -2 57268.4 2115.49  59
   4   6   2 59661.0 1931.24  25
   4  -6   2 52126.6 1853.47  44
  -4   6  -2 59145.9 1917.64  31
  -4   6  -2 58319.4 2074.75  35
   4   6   2 57926.3 2009.46  33
   4  -6   2 56526.0 2097.77  47
  -4   6  -2 57095.3 1944.07  25
   4  -6   2 58293.4 1982.94  51
  -4  -6  -2 60441.9 2192.23  47
  -4  -6  -2 54752.3 2100.78  83
   4  -6   2 55222.4 2096.04  82
  -5  -6  -2 6636.39 792.622  83
  -5   6  -2 7398.32 769.472  35
   5   6   2 7180.65 739.734  33
   5  -6   2 7150.24 718.164  51
  -5  -6  -2 8409.67 831.480  47
  -5   6  -2 8399.51 734.850  31
   5  -6   2 7533.77 731.033  44
  -5   6  -2 7986.13 726.451  63
   5  -6   2 6046.53 742.944  82
   5  -6   2 7475.36 787.676  47
  -5  -6  -2 7830.58 691.760  43
  -5  -6  -2 7243.31 802.270  59
  -5   6  -2 8398.29 739.575  25
  -6   6  -2 9420.26 792.639  31
   6  -6   2 8817.23 794.071  44
  -6   6  -2 8837.43 750.331  25
  -6   6  -2 7867.17 739.415  55
   6   6   2 8338.96 788.869  33
  -6  -6  -2 8710.74 759.225  43
  -6  -6  -2 8864.96 837.291  47
   6  -6   2 9099.45 877.137  82
  -6   6  -2 8155.10 813.417  35
  -6  -6  -2 8890.51 896.689  59
  -6   6  -2 9138.40 780.809  63
   6  -6   2 9286.04 795.317  51
  -6  -6  -2 9145.90 918.186  83
   6  -6   2 7702.95 796.130  47
   7   6   2 9042.40 814.757  33
  -7   6  -2 9064.81 784.995  55
  -7  -6  -2 10538.5 803.053  43
   7  -6   2 9987.64 852.118  44
  -7   6  -2 9423.47 797.901  31
  -7  -6  -2 10776.9 966.619  59
  -7   6  -2 9635.13 856.628  35
   7  -6   2 9802.43 895.606  82
  -7  -6  -2 9552.64 954.208  83
   7  -6   2 9572.90 849.108  47
   8  -6   2 365.464 281.039  82
  -8   6  -2 259.278 272.464  35
  -8  -6  -2 222.672 261.860  59
  -8  -6  -2 526.970 197.466  43
  -8  -6  -2 267.007 336.156  83
   8  -6   2 523.630 265.959  44
  -8   6  -2 266.768 202.094  55
   9  -6   2-40.7896 207.768  82
  -9  -6  -2 102.740 202.190  43
  -9   6  -2 264.307 184.066  55
   9  -6   2 34.9280 166.704  44
  -9  -6  -2 535.247 331.303  83
  -9  -6  -2 333.681 260.812  59
   9  -6   2-59.6688 193.221  41
  10  -6   2 5585.86 647.595  44
 -10  -6  -2 5539.38 707.854  59
 -10  -6  -2 5780.71 597.402  43
 -10   6  -2 5915.69 640.325  55
  10  -6   2 5569.41 656.554  82
 -10   6  -2 7149.22 663.674  81
  10  -6   2 6624.48 681.407  41
 -10  -6  -2 5200.01 733.480  83
 -11   6  -2 3306.67 484.952  60
 -11  -6  -2 3460.68 564.163  59
 -11   6  -2 3864.74 509.574  55
  11  -6   2 3194.30 499.232  44
 -11  -6  -2 3564.80 589.287  83
 -11   6  -2 3560.01 481.121  81
  11  -6   2 3506.70 518.568  82
 -11  -6  -2 3891.76 513.796  43
 -12  -6  -2 13168.6 974.083  59
 -12   6  -2 12375.4 848.217  55
 -12  -6  -2 13529.3 857.973  43
  12  -6   2 11820.1 846.187  82
 -12  -6  -2 13259.8 1008.33  83
 -12   6  -2 13279.2 904.952  60
  12  -6   2 13268.4 902.171  44
 -12   6  -2 14850.3 902.970  81
  13  -6   2 5228.89 530.685  38
  13  -6   2 4180.15 497.107  44
 -13  -6  -2 4074.19 559.301  83
 -13   6  -2 4663.36 498.529  55
 -13  -6  -2 4287.05 463.935  43
 -13   6  -2 4066.48 459.095  81
 -13   6  -2 3395.05 477.531  60
 -13  -6  -2 3568.84 512.752  59
 -14   6  -2 3065.01 428.120  60
 -14  -6  -2 2933.36 370.118  43
 -14   6  -2 2967.01 399.081  81
  14  -6   2 2252.37 334.838  38
 -14  -6  -2 3357.26 458.263  59
 -14  -6  -2 2165.40 422.316  83
  14  -6   2 3112.39 396.666  44
 -15   6  -2 15007.5 761.092  81
 -15  -6  -2 13775.4 702.814  43
 -15   6  -2 14508.6 771.663  60
 -15  -6  -2 14531.3 812.657  59
  15  -6   2 14731.9 747.120  44
  15  -6   2 13515.7 724.206  38
 -15  -6  -2 14455.7 849.395  83
 -16   6  -2 7506.53 506.145  60
 -16   6  -2 7569.66 492.057  81
  16  -6   2 7193.31 464.057  44
 -16  -6  -2 6515.33 510.809  83
  16  -6   2 6794.44 470.480  38
 -13  -7   2 285.409 165.071  43
  13  -7  -2 127.099 123.924  44
 -13   7   2-68.0024 188.643  60
 -12   7   2 1669.11 319.873  60
  12  -7  -2 1864.16 297.294  82
  12  -7  -2 2106.49 317.725  44
 -12   7   2 1766.29 272.332  81
 -12  -7   2 2069.39 310.532  43
 -11   7   2 4638.15 481.784  35
  11  -7  -2 4130.02 405.946  51
  11  -7  -2 3869.11 441.059  82
  11  -7  -2 4479.83 476.989  44
 -11   7   2 4288.35 435.637  81
 -11  -7   2 4181.22 447.844  43
 -10   7   2 4178.41 447.327  81
  10  -7  -2 4261.51 460.193  51
  10  -7  -2 4400.83 507.918  44
 -10   7   2 4066.89 488.385  35
 -10  -7   2 4158.99 462.969  43
  10  -7  -2 4521.03 514.953  82
  -9   7   2 14823.5 860.576  81
  -9   7   2 13103.7 859.329  35
   9  -7  -2 13122.0 888.617  82
  -9  -7   2 13431.4 842.121  43
   9  -7  -2 13867.5 858.419  51
   9  -7  -2 12722.2 831.629  44
  -8   7   2 9692.54 705.529  81
   8  -7  -2 9606.72 762.835  51
  -8   7   2 9613.98 674.908  55
  -8  -7   2 9974.37 743.962  43
  -8   7   2 9595.05 772.220  35
   8  -7  -2 9750.98 746.712  44
   8  -7  -2 10194.6 827.694  82
   7  -7  -2 19517.0 1117.28  51
  -7   7   2 18045.7 1041.05  63
  -7  -7   2 19764.6 1047.50  43
   7  -7  -2 19614.6 1038.40  44
  -7   7   2 18331.5 973.720  55
  -7   7   2 19139.6 1096.98  35
   7  -7  -2 19279.9 1163.50  82
  -6   7   2 7388.71 650.434  55
   6  -7  -2 7659.37 689.498  47
   6  -7  -2 7544.63 721.356  51
   6  -7  -2 7246.44 650.051  44
  -6  -7   2 7207.30 711.037  47
  -6  -7   2 7412.59 661.880  43
   6  -7  -2 6484.19 708.382  82
  -6   7   2 7170.56 695.352  35
  -6   7   2 7366.50 685.617  63
   5  -7  -2 3309.65 535.214  82
  -5  -7   2 4099.27 538.894  43
  -5   7   2 3246.89 503.784  35
   5  -7  -2 3671.08 531.523  47
   5  -7  -2 3444.02 532.337  51
  -5   7   2 3611.11 501.887  63
  -5  -7   2 3099.07 526.290  47
   5  -7  -2 3091.00 433.379  44
  -4   7   2 640.790 257.376  63
  -4  -7   2 883.003 319.724  47
   4  -7  -2 631.016 297.522  51
   4  -7  -2 662.672 201.563  44
   4  -7  -2 772.713 332.455  82
   4  -7  -2 695.010 310.811  47
  -4  -7   2 721.306 295.684  43
  -4   7   2 1174.69 320.618  35
  -3  -7   2 1445.25 353.366  43
   3  -7  -2 1520.96 392.550  51
  -3  -7   2 1062.10 377.941  47
   3  -7  -2 1454.44 391.914  82
  -3   7   2 1404.91 360.469  35
  -3   7   2 1530.01 357.291  63
   3  -7  -2 1666.46 405.047  47
  -2   7   2 3861.80 508.681  35
  -2  -7   2 4162.99 531.053  43
   2  -7  -2 4809.37 661.565  47
  -2   7   2 3343.21 515.872  63
   2  -7  -2 3330.01 518.726  51
   2  -7  -2 4435.50 619.848  82
  -2  -7   2 4173.87 610.254  47
   1  -7  -2 4610.47 645.761  47
   1  -7  -2 4462.95 604.415  82
  -1   7   2 5015.28 596.850  63
  -1  -7   2 4800.77 562.880  43
  -1  -7   2 3987.43 605.576  47
   0  -7   2 15493.6 1143.23  47
   0   7   2 16589.0 1047.40  63
   0  -7  -2 17756.4 1112.93  82
   0  -7  -2 16537.2 1170.22  47
   0  -7   2 16943.6 1084.45  82
   0  -7   2 16153.0 955.964  43
   1  -7   2 8848.59 720.839  43
   1  -7   2 8761.73 805.597  82
  -1  -7  -2 9112.43 896.272  47
   1  -7   2 8523.42 860.980  47
  -2  -7  -2 9920.19 919.638  47
   2  -7   2 8579.28 813.837  82
   2  -7   2 8767.07 705.431  43
   2  -7   2 9008.82 871.527  47
   3  -7   2 6640.30 725.347  82
   3  -7   2 7195.07 819.600  47
  -3   7  -2 6089.14 644.624  55
  -3   7  -2 7877.35 723.453  35
   3  -7   2 6042.16 597.794  43
  -3  -7  -2 7265.95 780.972  47
  -4   7  -2 879.792 272.967  35
   4  -7   2 744.814 259.028  44
  -4  -7  -2 959.033 347.217  59
   4  -7   2 651.384 297.188  47
  -4   7  -2 892.864 309.270  55
   4  -7   2 829.370 256.391  43
  -4  -7  -2 870.804 300.033  47
   4  -7   2 577.130 263.022  82
  -5  -7  -2 5628.75 650.977  59
   5  -7   2 5547.82 576.034  43
   5  -7   2 5088.61 641.984  82
  -5   7  -2 4900.81 575.601  55
   5  -7   2 5294.29 639.259  47
  -5  -7  -2 5297.12 628.988  47
   5  -7   2 5352.55 591.778  44
   6  -7   2-177.747 264.526  44
   6  -7   2 14.7415 252.593  43
  -6   7  -2 100.689 203.886  55
  -6  -7  -2 155.171 228.362  47
   6  -7   2 229.579 214.868  47
  -6  -7  -2 48.2073 260.363  59
   6  -7   2 39.9399 182.015  82
   7  -7   2 4669.55 574.464  44
   7  -7   2 5444.72 635.571  82
  -7  -7  -2 4523.84 628.591  59
  -7   7  -2 4325.45 512.191  55
   7  -7   2 5356.17 540.438  43
   7  -7   2 4721.33 560.727  47
  -8   7  -2 20300.6 1041.69  55
  -8  -7  -2 19974.8 1166.25  59
   8  -7   2 19110.8 977.116  43
   8  -7   2 19614.3 1126.82  82
  -8  -7  -2 22957.0 1009.70  43
   8  -7   2 19976.0 1086.37  44
   9  -7   2 4695.15 550.690  82
  -9   7  -2 3840.29 477.674  60
   9  -7   2 4793.19 528.573  44
   9  -7   2 4258.86 490.001  43
  -9  -7  -2 4510.17 574.831  59
  -9  -7  -2 4879.03 464.610  43
  -9   7  -2 4782.57 506.796  55
  10  -7   2 696.040 251.859  44
 -10   7  -2 888.908 264.071  60
 -10   7  -2 865.098 230.430  55
  10  -7   2 855.156 268.409  82
 -10  -7  -2 1563.61 279.172  43
 -10  -7  -2 659.610 284.061  59
  10  -7   2 1449.23 303.380  43
 -11  -7  -2 10973.9 752.477  59
 -11   7  -2 10379.1 647.064  55
  11  -7   2 10825.4 704.511  44
 -11   7  -2 10795.9 650.539  60
  11  -7   2 10607.5 632.290  43
  11  -7   2 9411.72 661.416  82
 -12   7  -2 1335.64 209.701  55
  12  -7   2 905.110 234.114  44
 -12   7  -2 1214.15 251.761  60
  12  -7   2 935.172 206.103  43
 -12  -7  -2 1196.98 285.770  59
 -13  -7  -2 3598.20 387.104  59
  13  -7   2 4766.74 376.581  44
   7  -8  -2 3731.60 390.908  82
   6  -8  -2 822.959 208.804  82
  -6  -8   2 931.411 212.033  43
  -5   8   2 5007.58 409.080  55
   5   8  -2 4146.46 369.883  55
   5  -8  -2 4164.83 472.287  82
  -5  -8   2 4666.86 426.261  43
   5  -8  -2 4240.06 425.959  47
   4  -8  -2 2558.76 389.832  82
  -4   8   2 2607.92 336.468  55
  -4  -8   2 2421.41 362.719  47
   4  -8  -2 3004.13 376.832  47
  -4  -8   2 2826.08 344.650  43
   4   8  -2 2267.66 301.590  55
   3  -8  -2 1166.19 296.477  47
  -3   8   2 983.760 239.570  55
   3  -8  -2 1227.80 290.572  82
  -3  -8   2 1772.23 281.535  43
  -3   8   2 1557.47 266.219  63
   3   8  -2 1264.08 252.040  55
  -3  -8   2 1368.15 323.699  47
   2  -8  -2 3122.07 395.722  82
   2   8  -2 3349.30 388.854  55
  -2   8   2 2928.18 370.121  55
  -2  -8   2 3883.12 409.036  43
   2  -8  -2 3633.47 463.157  47
  -2   8   2 3450.08 382.940  63
  -2  -8   2 3838.52 491.170  47
  -1  -8   2 938.390 240.616  43
   1   8  -2 739.210 218.430  55
   1  -8  -2 501.877 261.540  47
  -1   8   2 643.553 195.523  63
  -1  -8   2 638.912 283.287  47
   0  -8   2 2123.12 398.627  47
   0   8  -2 3008.73 382.688  55
   0  -8  -2 2686.34 425.466  47
   0   8   2 2373.59 307.776  63
   0  -8   2 2757.09 358.837  43
  -1   8  -2 330.900 197.300  55
   1  -8   2 277.663 203.393  47
  -1  -8  -2 767.526 249.444  47
   1  -8   2 250.262 192.652  43
  -2  -8  -2 1904.42 360.467  47
   2  -8   2 2316.71 350.581  82
   2  -8   2 2303.12 325.237  43
  -2   8  -2 2501.98 347.535  55
   2  -8   2 1764.02 360.892  47
  -3  -8  -2 1551.87 304.615  47
   3  -8   2 1978.46 309.645  43
   3  -8   2 1825.22 353.889  82
  -3   8  -2 1717.07 309.191  55
  -4   8  -2 2283.69 334.993  55
   4  -8   2 2165.89 350.440  82
   4  -8   2 2737.55 330.403  43
  -4  -8  -2 2476.58 346.237  47
  -5   8  -2 402.141 188.391  55
   5  -8   2 116.782 176.762  82
   5  -8   2 305.610 170.855  43
  -5  -8  -2 259.703 180.706  47
   6  -8   2-25.5512 145.187  82
  -6   8  -2 178.086 148.664  55
   7  -8   2 682.734 228.178  82
 -23   0   3-50.2768 227.756  64
 -22   0   3-168.723 289.380  64
 -22   0   3-8.79166 154.678  54
 -21   0   3-27.6535 245.761  64
 -21   0   3-527.849 253.593  54
 -21   0   3-127.846 259.475  40
 -20   0   3-232.703 209.093  54
 -20   0   3-635.486 280.983  40
 -20   0   3 75.8926 217.227  56
 -19   0   3 294.900 135.751  40
  19   0  -3 223.349 316.477  26
 -19   0   3-135.722 293.867  56
 -19   0   3 273.805 252.244  54
 -18   0   3-659.097 291.721  56
 -18   0   3-199.457 237.102  54
  18   0  -3 333.728 257.089  26
 -18   0   3 119.767 202.065  49
 -18   0   3 260.174 210.233  30
 -18   0   3-661.818 254.619  40
  17   0  -3 50.1657 182.464  18
  17   0  -3-30.4978 267.741  26
 -17   0   3 61.8935 235.492  30
  17   0  -3-61.4886 193.463  72
 -17   0   3 551.788 231.689  79
 -17   0   3-10.5281 207.582  49
 -17   0   3 800.421 252.391  56
 -17   0   3 182.290 227.733  40
  17   0  -3 641.005 206.468  16
  16   0  -3 29.3904 152.513  16
  16   0  -3-164.891 274.701  26
 -16   0   3 69.9954 275.837  30
  16   0  -3-503.779 270.992  72
 -15   0   3 4.93028 209.612  30
 -15   0   3-16.6278 228.569  76
 -15   0   3-445.574 241.723  79
  15   0  -3 549.810 241.216  16
  15   0  -3-0.58157 187.602  72
  15   0  -3 83.7083 252.292  26
  14   0  -3 401.748 226.981  23
  14   0  -3 84.8366 217.356  16
  14   0  -3-38.8282 210.596  72
 -14   0   3 99.0721 204.760  30
 -14   0   3 139.211 215.195  79
  14   0  -3-125.178 276.878  26
 -14   0   3-32.9536 224.160  76
  13   0  -3 17.3501 230.650  26
  13   0  -3 375.991 213.772  16
  13   0  -3-160.301 192.171  23
 -13   0   3-32.5774 211.439  76
 -13   0   3 264.037 200.309  30
 -13   0   3-75.3376 160.653  79
  13   0  -3 290.610 198.688  72
  12   0  -3 69.6362 169.858  16
 -12   0   3 104.093 217.424  76
  12   0  -3 66.6897 163.456  23
 -12   0   3 110.162 193.607  30
 -12   0   3-37.3590 185.383  79
  12   0  -3 63.2772 223.150  26
  12   0  -3-81.8500 237.854  72
  11   0  -3-16.4981 202.499  72
 -11   0   3-103.286 166.742  79
  11   0  -3 68.6925 168.066  26
  11   0  -3 225.573 169.574  23
 -11   0   3-30.9144 186.175  76
 -11   0   3-39.7219 156.328  30
 -11   0   3-13.6594 95.4910  73
  10   0  -3 146.650 203.319  72
  10   0  -3-371.963 197.577  23
 -10   0   3-32.9111 164.788  79
  10   0  -3-64.4917 186.114  26
 -10   0   3 314.832 174.116  30
 -10   0   3 110.047 120.263  73
  10   0  -3-3.38823 157.327  19
 -10   0   3-64.5095 222.683  76
   9   0  -3 18.3173 184.938  26
  -9   0   3 89.1649 138.520  25
   9   0  -3 181.865 183.172  72
   9   0  -3-29.1627 155.951  23
  -9   0   3 92.8853 131.955  30
  -9   0   3 37.2550 148.316  79
  -9   0   3-33.7776 125.263  73
  -9   0   3 147.930 191.924  76
   9   0  -3 278.275 169.391  19
  -8   0   3 31.6578 152.423  76
  -8   0   3-83.5221 124.477  78
   8   0  -3 92.2282 137.388  23
  -8   0   3 81.7140 121.127  30
  -8   0   3-14.8397 142.001  79
  -8   0   3 111.506 118.572  73
   8   0  -3-39.1026 158.446  19
   8   0  -3 66.1933 148.940  26
   8   0  -3 88.7783 158.571  72
   7   0  -3 83.9298 129.205  26
   7   0  -3 20.3693 127.429  19
  -7   0   3 185.548 81.8594   2
   7   0  -3 148.681 139.194   3
  -7   0   3 152.767 123.644  78
   7   0  -3 49.6928 149.963  23
  -7   0   3 18.2849 108.554  30
  -7   0   3-26.3336 123.474  79
  -7   0   3 89.9688 73.3494  65
  -7   0   3 66.8081 154.689  76
  -7   0   3-3.13487 125.753  73
   7   0  -3 29.7471 147.028  72
   6   0  -3 70.6668 82.9747  66
   6   0  -3 166.214 147.836   1
  -6   0   3 25.9367 104.589  73
   6   0  -3 90.1665 159.715  68
  -6   0   3 121.783 119.868  15
  -6   0   3 74.3030 99.9761  67
   6   0  -3 61.8374 119.130   3
  -6   0   3 139.037 75.8071   2
  -6   0   3 87.7957 118.513   3
   6   0  -3 113.534 148.215   6
   6   0  -3 28.2551 124.985  72
  -6   0   3 88.9977 145.050  76
  -6   0   3 104.218 99.2633  78
  -6   0   3 74.2883 113.281  79
  -6   0   3 139.842 151.536  68
   6   0  -3 176.671 135.375  67
   6   0  -3 25.1936 149.194  19
  -6   0   3-63.4791 89.7585  65
   5   0  -3-38.6022 77.4072  66
  -5   0   3 47.3439 107.459  73
  -5   0   3 199.832 102.542  15
  -5   0   3 0.36071 83.6823  65
  -5   0   3 105.781 135.165  68
   5   0  -3 136.329 144.260  68
   5   0  -3-14.6848 126.833  72
  -5   0   3 217.025 139.524  76
   5   0  -3 61.5356 117.938   3
  -5   0   3 6.88551 104.986  67
   5   0  -3 56.7481 119.831  19
   5   0  -3 109.479 124.130   6
  -5   0   3 101.678 69.1867   2
  -5   0   3 97.1801 76.2850  66
   5   0  -3 62.8894 122.818  67
  -4   0   3 180.994 105.699  67
  -4   0   3 36.1852 76.4179  66
  -4   0   3 14.0581 120.782  68
   4   0  -3 24.8384 108.665  67
   4   0  -3 124.351 113.585   3
   4   0  -3 79.3268 81.6720  66
  -4   0   3 31.8755 114.484  65
   4   0  -3 80.2834 118.408   6
  -4   0   3 105.400 89.4641   2
   3   0  -3 73.3875 84.3828   2
  -3   0   3 93.2411 86.9065  66
   3   0  -3 127.564 95.8712  66
   3   0  -3 72.8331 114.017   6
   3   0  -3-50.3346 102.931  67
  -3   0   3 31.6697 87.7029   2
   3   0  -3 92.9041 111.935   3
  -3   0   3 20.9619 122.463  65
  -3   0   3-1.25450 114.061  68
  -2   0   3 36.9130 138.737  65
  -2   0   3 68.6736 98.6610  68
  -2   0   3 126.939 84.2201  66
   2   0  -3 76.1980 100.390  66
   2   0  -3 105.418 121.336   6
   2   0  -3 166.564 111.541  67
  -2   0   3 49.4887 88.1187   2
  -2   0   3 165.544 98.5427   3
   2   0  -3 159.038 95.7691   2
   1   0  -3 408.310 124.755  67
   1   0  -3 106.986 126.958  69
  -1   0   3 156.122 100.780   2
   1   0  -3 142.496 96.8823   2
   1   0  -3 419.383 116.980   6
  -1   0   3 177.995 103.352  66
  -1   0   3 102.923 92.7120  68
  -1   0   3 76.4343 131.275  65
   0   0   3 254.902 115.530  66
   0   0   3 211.451 99.7263   6
   0   0   3 270.699 150.815  65
   0   0  -3 298.720 98.0506   4
   0   0   3 333.382 128.404   2
   0   0  -3 253.316 131.608  69
   1   0   3 65.8007 120.222  65
   1   0   3 20.0857 82.1839   4
  -1   0  -3 11.5307 83.7568   4
  -1   0  -3-15.6423 105.508  69
   2   0   3 59.8971 129.213  65
  -2   0  -3 62.1227 139.382  69
   2   0   3 11.9820 88.1273   4
  -2   0  -3 99.8689 88.1702   4
  -2   0  -3 49.6596 113.574   1
  -3   0  -3-12.2877 161.285  69
   3   0   3 74.5926 102.816   4
   3   0   3 42.4837 124.909  65
  -3   0  -3 123.361 165.160   1
   4   0   3 38.1804 131.315   5
   4   0   3 90.9501 116.575  65
  -4   0  -3 318.752 147.022  70
   4   0   3 309.199 113.785   4
  -4   0  -3 156.196 163.546   1
  -4   0  -3 201.030 146.250   2
   4   0   3 109.853 98.0157  18
   4   0   3 136.708 146.688   1
  -4   0  -3 115.878 156.302  69
  -5   0  -3-6.28336 114.626   2
  -5   0  -3 108.201 140.482  70
   5   0   3 89.1642 117.372  13
   5   0   3 358.202 151.477  18
  -5   0  -3 142.260 133.533  69
  -5   0  -3 69.1364 80.8606  68
   5   0   3 224.584 169.922   1
   5   0   3-33.4977 96.8738   4
   5   0   3 495.599 161.695   5
  -5   0  -3 68.1451 133.069  17
  -5   0  -3-24.0016 151.232  21
  -5   0  -3-5.99351 147.268  79
   5   0   3 128.762 132.607  69
   5   0   3 5.17118 96.2217  65
  -5   0  -3 169.445 160.472   1
  -6   0  -3 79.0177 125.613   2
  -6   0  -3 97.8296 150.204  21
  -6   0  -3 21.9903 74.0834  68
   6   0   3 138.772 85.9799  65
  -6   0  -3 38.2145 162.244  79
  -6   0  -3-11.8638 141.000  70
   6   0   3 149.768 135.028   5
   6   0   3 53.8446 138.663  18
  -6   0  -3 107.185 90.7675  71
   6   0   3 177.122 105.581  74
   6   0   3 81.5926 103.633   4
  -7   0  -3 23.0056 97.7090  68
   7   0   3-33.0993 106.461  74
   7   0   3 132.068 145.386  24
   7   0   3 66.1887 91.1421   5
  -7   0  -3 56.0238 141.490  28
  -7   0  -3-211.939 171.629  21
  -7   0  -3 32.8914 162.099  70
   7   0   3 27.6524 108.000   4
  -7   0  -3 276.982 190.361  79
   7   0   3 19.7033 147.615  18
  -7   0  -3 123.174 109.040  71
  -8   0  -3 70.2007 186.207  79
   8   0   3 210.876 153.967  24
  -8   0  -3-74.4130 181.186  21
  -8   0  -3 73.8816 133.393  30
  -8   0  -3 180.036 178.665  70
   8   0   3 132.658 178.009  18
   8   0   3 153.840 122.901  27
  -9   0  -3 74.7574 155.656  21
   9   0   3 201.828 183.831  18
   9   0   3 66.4297 152.541  24
  -9   0  -3 57.0392 162.833  70
  -9   0  -3 373.504 186.368  30
  -9   0  -3 19.9138 185.621  79
 -10   0  -3 55.0870 155.629  70
 -10   0  -3 121.122 153.164  21
 -10   0  -3 337.207 230.167  79
 -10   0  -3 31.7511 131.746  30
  10   0   3 41.8803 167.210  18
  10   0   3-41.3125 152.790  24
 -11   0  -3 410.826 262.801  79
 -11   0  -3 168.402 174.272  30
  11   0   3 189.101 184.597  24
 -11   0  -3 182.070 139.567  21
 -11   0  -3 47.0073 193.208  70
  11   0   3 50.7735 190.865  18
 -12   0  -3 151.346 226.947  79
  12   0   3-176.785 174.883  24
  12   0   3-128.930 227.669  32
 -12   0  -3-2.97569 173.947  30
 -12   0  -3-69.1493 165.243  21
  12   0   3 34.2355 160.307  18
 -13   0  -3-73.8630 316.441  79
  13   0   3 119.152 220.340  32
  13   0   3 50.1938 151.046  24
  13   0   3 77.2070 169.517  18
 -13   0  -3-26.8129 161.806  30
 -13   0  -3-30.3422 161.562  21
  14   0   3-52.3629 243.956  13
  14   0   3 1.10152 206.201  24
  14   0   3-24.6164 168.073  18
  14   0   3 137.814 214.996  32
 -14   0  -3 16.9070 180.174  30
 -14   0  -3 15.6006 265.664  79
  15   0   3-109.750 227.876  13
 -15   0  -3-201.756 284.948  79
 -15   0  -3-89.3263 183.842  30
  15   0   3 496.342 252.714  18
  15   0   3-45.4483 287.567  32
 -16   0  -3-633.340 269.654  54
 -16   0  -3 28.5174 271.736  79
 -16   0  -3 736.926 242.950  30
  16   0   3-480.029 248.133  18
 -16   0  -3-44.8201 190.246  56
  16   0   3 155.540 260.361  13
  16   0   3 34.1714 222.595  32
 -16   0  -3 196.789 200.328  60
  17   0   3 663.982 297.246  32
  17   0   3 249.359 280.698  72
 -17   0  -3 110.854 233.314  60
 -17   0  -3 1086.82 257.252  30
  18   0   3-397.783 257.253  32
 -18   0  -3-605.875 316.397  60
 -19   0  -3 2.61150 264.559  64
 -19   0  -3 229.607 229.629  60
 -20   0  -3-51.2144 155.862  60
 -20   0  -3-8.94738 252.304  64
 -21   0  -3-181.084 351.517  64
 -22   0  -3-37.2228 215.836  64
 -23   0  -3-138.510 198.972  64
 -23   1   3 2224.53 359.784  64
 -23  -1   3 5413.08 452.819  40
 -22   1   3 13246.7 841.802  56
 -22  -1   3 14919.0 855.291  64
 -22   1   3 15633.7 855.104  54
 -22  -1   3 14825.8 843.550  40
 -21  -1   3 11894.7 830.668  40
 -21   1   3 10084.7 809.637  56
 -21  -1   3 10995.4 821.756  64
 -21   1   3 9728.92 738.542  54
 -20  -1   3 3924.14 526.562  40
 -20   1   3 4384.58 524.034  54
 -20  -1   3 4069.72 551.697  64
 -20   1   3 3877.95 538.710  56
 -19  -1   3 28928.2 1436.57  64
 -19   1   3 26532.5 1385.02  49
 -19   1   3 27711.6 1316.09  54
 -19   1   3 23549.6 1280.20  56
 -19  -1   3 27165.0 1314.78  40
 -18   1   3 7575.72 744.590  56
 -18  -1   3 8006.26 767.946  64
  18   1  -3 6885.72 741.896  26
 -18   1   3 6904.94 685.772  54
 -18   1   3 7128.04 730.489  49
 -18   1   3 7307.50 695.087  30
 -18  -1   3 6956.78 685.820  30
 -18  -1   3 7392.65 695.399  40
  18  -1  -3 6724.79 734.003  26
  17   1  -3 8960.84 799.380  16
 -17   1   3 9365.57 814.922  49
 -17  -1   3 9949.49 812.410  76
 -17  -1   3 9224.56 781.314  30
 -17   1   3 9630.03 818.781  56
 -17   1   3 9567.76 784.616  54
  17  -1  -3 10489.4 873.554  18
  17   1  -3 10948.1 902.670  26
  17   1  -3 10271.5 873.465  72
  17  -1  -3 9561.33 846.261  72
 -17  -1   3 9649.62 771.467  40
 -17   1   3 9976.60 823.583  30
  17  -1  -3 10530.9 867.402  26
 -17   1   3 10874.9 834.512  79
 -17  -1   3 9868.89 861.613   7
  16  -1  -3 1987.83 406.543  72
 -16   1   3 2560.12 431.915  79
  16  -1  -3 2889.89 418.245  16
  16   1  -3 2300.08 408.616  23
 -16   1   3 2480.49 437.721  30
  16   1  -3 2405.73 438.130  16
 -16  -1   3 2025.05 371.709  30
 -16  -1   3 2791.58 435.335  76
  16   1  -3 1949.38 455.554  26
  16   1  -3 2313.51 398.187  72
  16  -1  -3 1481.85 375.348  18
  16  -1  -3 2383.55 433.909  26
  15  -1  -3 16167.9 1021.67  26
  15   1  -3 19111.1 1075.52  23
  15  -1  -3 17317.4 1066.54  16
  15   1  -3 16947.9 1043.87  16
 -15   1   3 16435.6 1002.05  30
  15   1  -3 15906.7 1051.85  26
 -15   1   3 19054.9 1090.73  79
  15   1  -3 17032.4 1033.63  72
 -15  -1   3 16419.1 993.041  76
  15  -1  -3 17018.7 1072.29  18
 -15  -1   3 16313.2 1007.84  30
  15  -1  -3 17752.3 1069.96  72
  14  -1  -3 7950.36 721.088  16
 -14  -1   3 8074.08 697.760  30
  14  -1  -3 7017.85 654.494  32
  14   1  -3 8242.35 696.801  23
 -14   1   3 7812.61 677.741  30
  14   1  -3 7437.04 690.292  26
 -14  -1   3 7523.81 672.952  76
 -14   1   3 7504.95 678.794  79
  14  -1  -3 8125.24 718.890  72
  14  -1  -3 7716.00 695.322  26
  14   1  -3 7675.16 676.076  72
  13  -1  -3 12354.8 832.822  26
  13   1  -3 12990.3 842.653  23
 -13   1   3 14258.0 894.600  79
 -13   1   3 12915.4 827.119  30
 -13  -1   3 12268.9 814.295  30
  13   1  -3 12743.8 843.245  26
 -13  -1   3 13399.6 850.123  76
  13  -1  -3 13289.9 869.524  16
 -13   1   3 13538.2 792.452  73
  13   1  -3 13339.0 832.810  72
  13  -1  -3 13019.3 866.505  72
  13  -1  -3 12794.3 834.630  32
  12  -1  -3 15458.8 879.714  26
 -12  -1   3 14478.3 841.285  30
 -12  -1   3 14702.7 850.996  76
  12  -1  -3 13631.2 814.288  32
 -12   1   3 13923.5 826.671  76
 -12   1   3 13301.8 817.340  79
 -12   1   3 15331.8 857.241  30
  12   1  -3 12963.6 758.860  19
  12   1  -3 13376.2 811.813  72
  12   1  -3 12862.2 813.110  23
 -12  -1   3 13536.8 789.178  79
  12  -1  -3 14455.4 877.554  16
  12  -1  -3 14797.2 869.666  72
  11  -1  -3 4843.77 501.198  16
 -11  -1   3 5559.97 489.779  79
 -11  -1   3 4851.46 477.621  30
  11  -1  -3 4981.52 492.373  32
 -11  -1   3 5552.42 509.122  76
  11   1  -3 4531.76 478.504  23
 -11   1   3 4136.78 432.642  30
 -11   1   3 5182.67 505.999  79
  11  -1  -3 4222.62 464.292  26
  11  -1  -3 6005.03 534.225  72
 -11   1   3 4540.25 492.643  78
 -11   1   3 4525.58 502.745  31
 -11   1   3 4954.64 484.194  76
  11   1  -3 4424.60 434.055  19
  11   1  -3 4992.82 470.725  72
 -10   1   3 26503.9 1007.35  30
 -10   1   3 25671.3 986.251  76
 -10  -1   3 27331.0 1007.19  76
  10  -1  -3 26194.7 1051.98  16
  10  -1  -3 26440.3 1034.65  72
  10  -1  -3 25296.5 997.534  26
 -10  -1   3 26462.7 1012.31  30
 -10   1   3 25610.5 997.497  79
  10   1  -3 25825.0 980.864  72
 -10   1   3 24044.6 1042.88  31
 -10  -1   3 27045.6 926.956  73
  10  -1  -3 26917.3 976.293  74
  10  -1  -3 24987.8 990.966  32
 -10   1   3 24822.8 1008.92  78
 -10  -1   3 27174.8 975.003  79
  10   1  -3 25508.9 998.025  19
   9   1  -3 12024.7 634.922  72
   9  -1  -3 9995.16 608.441  72
  -9  -1   3 10842.7 612.093  76
  -9   1   3 12088.1 593.905  25
   9  -1  -3 10305.6 668.274  23
   9  -1  -3 11394.7 615.718  74
   9  -1  -3 10732.1 614.677  32
  -9   1   3 9966.35 628.796  31
  -9   1   3 10996.3 620.318  76
   9   1  -3 10767.9 631.573  19
  -9   1   3 10814.3 613.226  30
  -9  -1   3 10703.9 621.782  30
  -9  -1   3 11309.8 587.908  73
   9  -1  -3 10868.8 660.109  16
  -9   1   3 12288.7 662.581  79
  -9  -1   3 11039.6 599.062  79
  -9   1   3 10626.7 633.901  78
   9   1  -3 11222.5 569.810  10
  -9  -1   3 10387.5 620.162  77
  -9   1   3 10989.7 607.960  75
   9  -1  -3 10314.0 612.358  26
  -8   1   3 261907. 2748.75  76
  -8   1   3 271478. 2885.81  78
  -8  -1   3 279732. 2889.96  30
   8  -1  -3 285288. 2863.52  74
  -8  -1   3 275120. 2748.27  73
  -8   1   3 279567. 2852.28  30
  -8   1   3 270562. 2618.86  25
  -8   1   3 274569. 2954.75  31
   8  -1  -3 281510. 3168.54  23
   8   1  -3 277267. 2680.45  10
   8   1  -3 273193. 2710.74  72
  -8  -1   3 293301. 2733.52  79
   8  -1  -3 271130. 2869.80  72
  -8  -1   3 281711. 2834.23  76
  -8  -1   3 264778. 2895.37  77
   8  -1  -3 274543. 2987.39  16
   8  -1  -3 295973. 2967.35  26
   8  -1  -3 278654. 2831.70  32
  -8   1   3 272577. 2816.96  75
   7   1  -3 107512. 1620.05   3
  -7   1   3 113282. 1744.22  78
  -7   1   3 115548. 1702.39  15
  -7  -1   3 108464. 1855.55  68
  -7  -1   3 115901. 1799.52  67
   7   1  -3 101469. 1856.05   6
   7  -1  -3 111012. 1698.04  74
   7  -1  -3 108179. 1854.88  23
  -7   1   3 121182. 1832.23  31
  -7   1   3 113846. 1735.41  75
   7   1  -3 118277. 1699.69  10
  -7  -1   3 114314. 1717.25  30
  -7   1   3 112056. 1821.84   2
  -7  -1   3 118316. 1621.49  79
  -7   1   3 112458. 1677.71  76
  -7  -1   3 115170. 1694.27  76
   7  -1  -3 114370. 1806.69  16
  -7  -1   3 102346. 1787.82  77
   7   1  -3 103080. 1406.35  22
  -7  -1   3 109802. 1664.21  73
  -7   1   3 111084. 1672.26  30
   7  -1  -3 111335. 1897.88  66
   7   1  -3 112387. 1796.69  67
   7  -1  -3 117694. 1738.50  26
  -7  -1   3 113145. 1644.74   3
   7   1  -3 118221. 1646.28  72
  -6   1   3 240480. 2375.79  78
   6   1  -3 216770. 2178.40  10
  -6  -1   3 223329. 2499.89  68
   6   1  -3 220640. 2352.65  67
   6   1  -3 231800. 2348.63  65
  -6  -1   3 226292. 2228.50  65
   6  -1  -3 241809. 2703.02   1
  -6   1   3 221346. 2463.02   2
   6   1  -3 219717. 2136.90   3
   6   1  -3 223816. 2610.70   6
  -6   1   3 213788. 2139.53  76
  -6  -1   3 217365. 2513.63   8
  -6   1   3 226227. 2544.07  66
   6  -1  -3 211581. 2471.42  23
   6   1  -3 218322. 1996.23  22
  -6  -1   3 226257. 2227.93  30
  -6  -1   3 223188. 2246.71  73
  -6   1   3 226221. 2321.57  75
  -6  -1   3 215397. 2406.06  77
   6  -1  -3 224108. 2580.59  66
   6  -1  -3 219920. 2276.84  74
  -6  -1   3 221613. 2220.04  76
   6   1  -3 235624. 2115.21  72
  -6  -1   3 228517. 2359.56  67
   6   1  -3 231892. 2475.68  68
   5  -1  -3 26174.2 820.142   1
   5  -1  -3 25700.2 846.856  66
  -5  -1   3 26930.8 754.667  67
   5   1  -3 26210.8 802.620  65
  -5   1   3 26252.9 885.907  68
   5   1  -3 26115.4 793.635  68
  -5   1   3 24853.6 823.640  66
   5  -1  -3 25659.5 862.947   3
  -5  -1   3 25763.3 772.816  65
  -5   1   3 24788.4 688.909  15
   5   1  -3 25984.8 851.546   6
   5   1  -3 25410.5 746.255  67
  -5  -1   3 24439.0 695.154  76
   5  -1  -3 25180.5 851.460  67
  -5   1   3 25974.1 816.299   2
  -5  -1   3 27128.7 807.431   8
  -5   1   3 25869.7 747.469  78
  -5   1   3 26114.8 874.843  67
   5  -1  -3 25702.2 797.938  23
   5   1  -3 25952.7 678.914  22
  -5   1   3 24932.0 672.348  76
  -5  -1   3 26196.3 733.755  73
  -5   1   3 26898.6 767.583  75
  -5  -1   3 25314.3 789.477  77
   5  -1  -3 26517.3 748.829  72
  -5   1   3 27517.6 890.670   3
   5  -1  -3 25949.2 745.858  74
   5   1  -3 25255.8 671.638   3
   5  -1  -3 26018.2 921.042  68
  -4  -1   3 23741.6 586.793   3
  -4   1   3 23751.1 673.782  78
  -4   1   3 23639.4 777.748  67
   4  -1  -3 24194.3 835.165  68
  -4  -1   3 24590.7 770.530   6
   4  -1  -3 23260.5 763.827  67
   4   1  -3 23388.0 672.324  67
   4  -1  -3 22763.5 768.698  66
   4  -1  -3 23884.3 783.715   3
   4  -1  -3 23359.0 655.466  72
   4  -1  -3 23357.1 693.228  23
   4   1  -3 23775.5 724.795  68
  -4  -1   3 22936.9 388.075   5
   4   1  -3 22270.3 732.614   4
  -4   1   3 23181.3 746.886   2
  -4  -1   3 23971.0 642.885  76
   4   1  -3 23792.9 762.134  65
   4  -1  -3 23684.5 670.767  74
  -4   1   3 23440.6 770.345   3
  -4  -1   3 23722.6 732.049  77
  -4  -1   3 23289.0 746.431  65
  -4   1   3 23229.2 679.053  75
  -4   1   3 24484.5 797.834  68
  -4  -1   3 23484.9 653.990  73
   4   1  -3 23434.5 374.924   2
   3   1  -3 447061. 2992.48  68
  -3   1   3 452425. 3141.74  68
  -3  -1   3 455410. 2172.51   5
   3  -1  -3 456706. 3328.06  68
  -3   1   3 449829. 3087.57  67
   3   1  -3 467814. 3295.91  65
  -3  -1   3 464629. 3293.48  65
   3   1  -3 426143. 3047.85   4
   3  -1  -3 447248. 3155.11   3
   3   1  -3 454698. 2051.23   2
   3  -1  -3 455652. 3079.65  67
  -3  -1   3 463800. 2400.20   3
   3   1  -3 430223. 2703.95  67
   3  -1  -3 457143. 3294.31  66
  -3   1   3 458879. 3150.04   2
  -3  -1   3 461954. 1710.36  66
  -2  -1   3 231432. 2349.52  65
   2   1  -3 228322. 2306.09  65
  -2  -1   3 230339. 1900.74  67
   2  -1  -3 222070. 2256.00  66
   2  -1  -3 224726. 2119.99   3
   2   1  -3 222578. 2129.94   4
  -2  -1   3 232191. 1662.82   3
  -2  -1   3 218141. 1733.19   5
  -2   1   3 225372. 2033.28  67
   2   1  -3 228620. 2106.19  68
   2   1  -3 222545. 1658.39   2
  -2   1   3 226052. 2142.17   2
   2  -1  -3 229178. 2031.89  67
  -2   1   3 228175. 2039.65  68
  -2   1   3 223944. 2089.78   3
   1  -1  -3 79379.6 1358.50  66
   1  -1  -3 77914.2 1126.66   6
   1  -1  -3 79449.4 1177.08  68
  -1   1   3 78550.2 1126.54  67
  -1   1   3 79261.2 1088.42  68
   1   1  -3 81924.2 1225.83  69
  -1  -1   3 78207.8 1110.99  67
  -1  -1   3 80396.4 1405.23  65
   1   1  -3 76761.3 1261.76   4
   1  -1  -3 81226.9 1182.33  69
  -1   1   3 81396.5 1267.68   2
   1  -1  -3 79226.0 1118.01  67
  -1  -1   3 78494.0 1147.12   5
  -1   1   3 81465.8 1212.26   3
   0   1   3 12422.6 476.587   3
   0  -1   3 11988.7 568.253  65
   0  -1  -3 13049.7 439.885  67
   0  -1  -3 12228.7 550.779  66
   0  -1  -3 12714.4 428.229  68
   0  -1   3 12105.6 502.410   5
   0   1   3 12547.8 386.077  68
   0   1  -3 12813.4 530.639   4
   0  -1  -3 12633.4 406.822   6
   0   1   3 12781.7 512.364   2
   0   1  -3 13170.6 500.804  69
   0   1   3 12478.0 434.094  67
   0   1   3 12119.4 478.597  69
   0  -1  -3 12787.1 492.773  69
  -1   1  -3 937856. 4207.77  69
   1   1   3 919028. 4215.36  69
  -1  -1  -3 938666. 3142.91  68
  -1   1  -3 923682. 4405.83   4
   1  -1   3 914816. 4536.26   5
  -1  -1  -3 920252. 4305.10  69
   1  -1   3 940412. 4801.04  65
   1   1   3 941306. 2806.85  68
   1   1   3 936036. 3642.56  67
   1   1   3 960944. 4307.34   2
   1  -1   3 936671. 4207.83  69
  -1  -1  -3 976668. 4840.98  66
   2   1   3 458401. 2594.91  67
   2   1   3 462805. 3055.67   2
   2   1   3 436783. 3435.44  66
   2   1   3 449158. 3203.52  69
  -2  -1  -3 440244. 1778.24  68
   2  -1   3 450815. 3321.53  65
  -2  -1  -3 439193. 2602.84   1
  -2   1  -3 444404. 3165.46   4
   2  -1   3 456330. 3375.34   5
  -2  -1  -3 437135. 3141.32  69
  -2  -1  -3 453929. 1693.81   4
  -2   1  -3 458507. 3368.25   1
  -2   1  -3 460889. 3128.19  69
  -2  -1  -3 464665. 3482.27  66
   3   1   3 944190. 4993.43  69
   3   1   3 947584. 5265.68  66
  -3  -1  -3 903070. 4269.00   1
   3  -1   3 977207. 4919.44   4
   3  -1   3 910085. 5052.11   5
  -3   1  -3 957850. 4796.36  69
  -3  -1  -3 933189. 4900.97  69
   3  -1   3 929417. 4090.78  74
   3  -1   3 938624. 4761.86  65
  -3  -1  -3 963716. 4207.27  79
  -3   1  -3 912374. 5019.78   1
   3   1   3 963448. 4531.41   2
  -3   1  -3 942103. 4186.32  71
  -4  -1  -3 99072.2 1425.85  70
  -4   1  -3 98570.2 1428.48  71
  -4  -1  -3 94694.2 1559.81   2
  -4   1  -3 96121.5 1399.34  70
  -4  -1  -3 94224.0 1546.60  21
   4  -1   3 94156.0 1672.38  69
  -4  -1  -3 96322.1 1714.46  69
   4  -1   3 100062. 1546.79  65
   4   1   3 90479.3 1698.16  69
   4  -1   3 102469. 1418.35  13
   4  -1   3 99219.8 1664.71   3
   4  -1   3 100292. 1664.95   4
   4   1   3 94956.4 1514.10   1
   4   1   3 95542.3 1431.68  13
  -4  -1  -3 99221.0 1463.46  79
   4   1   3 93012.8 1763.69  66
  -4  -1  -3 101846. 1571.19   1
   4  -1   3 100271. 1415.18  74
   4   1   3 98438.5 1501.59   2
   4  -1   3 94651.9 1716.93   5
  -4   1  -3 95547.2 1651.78  69
  -4   1  -3 98965.2 1778.88   1
   5  -1   3 503827. 3356.48  74
   5   1   3 504528. 3193.61  18
   5  -1   3 515744. 4084.98   3
  -5  -1  -3 503607. 3386.63  70
  -5   1  -3 515998. 3254.92  79
  -5   1  -3 508513. 3849.75  68
  -5   1  -3 536470. 4140.13  69
  -5   1  -3 508395. 3540.06  17
   5   1   3 508094. 4263.18  66
   5  -1   3 510108. 3449.96  65
   5  -1   3 526047. 3997.67   4
  -5  -1  -3 497647. 3785.44  21
   5  -1   3 538762. 3538.87  13
  -5  -1  -3 549585. 3982.54   1
  -5  -1  -3 511134. 3584.42   8
   5   1   3 509766. 4305.52  69
  -5  -1  -3 505449. 3542.40  79
   5  -1   3 511096. 4160.14  69
  -5   1  -3 524045. 3465.17  71
   5   1   3 505939. 3980.33   1
   5   1   3 526285. 3605.18  13
  -5  -1  -3 524352. 4225.10  69
  -5   1  -3 503490. 4266.06   1
  -5  -1  -3 504626. 3727.07   2
  -5   1  -3 507947. 3497.76  70
  -6  -1  -3 4089.62 348.721  70
  -6   1  -3 3957.80 366.579  70
   6  -1   3 4168.33 374.744  18
   6   1   3 3694.07 411.832  66
   6  -1   3 4191.63 361.196  13
   6  -1   3 4129.59 383.888  24
  -6   1  -3 4262.41 358.248  71
  -6  -1  -3 4611.63 412.855  21
  -6  -1  -3 3407.93 396.828   1
   6  -1   3 4029.62 376.317  32
  -6  -1  -3 3841.10 359.218   2
  -6   1  -3 3869.15 333.648  28
  -6   1  -3 4050.28 350.320  79
  -6  -1  -3 3721.93 367.552  79
  -6   1  -3 4207.50 395.717  68
  -6   1  -3 3881.87 275.958  75
   6   1   3 4489.71 388.990   3
   6   1   3 4055.84 339.000  18
   6  -1   3 3907.03 336.312  74
   6   1   3 3309.30 387.319   1
  -6   1  -3 3902.17 357.907  17
  -6  -1  -3 3888.47 374.364   8
  -7  -1  -3 237627. 2889.92  21
  -7   1  -3 239995. 2592.03  71
  -7   1  -3 240030. 2728.97  70
   7  -1   3 241784. 2805.27  18
  -7   1  -3 239367. 2611.54  79
   7  -1   3 234158. 2758.98  13
  -7  -1  -3 245888. 2634.38  70
  -7  -1  -3 238011. 2791.63  79
   7   1   3 224729. 2171.16  16
   7   1   3 239438. 2750.07  67
   7   1   3 254387. 2720.17  18
  -7  -1  -3 227138. 2710.49   2
  -7  -1  -3 243476. 2942.37   8
  -7   1  -3 236347. 2589.77  28
   7  -1   3 242644. 2584.85  74
   7  -1   3 243376. 2879.54  32
  -7   1  -3 227536. 2703.85  17
   7  -1   3 241396. 2880.32  24
  -8   1  -3 7520.83 440.965  31
   8  -1   3 7152.03 550.395  24
   8  -1   3 7336.89 490.481  74
   8  -1   3 8020.58 584.068  32
   8   1   3 7385.15 487.820  27
   8  -1   3 6849.78 528.875  13
  -8   1  -3 7426.59 496.623  71
   8  -1   3 7613.34 565.821  18
  -8  -1  -3 6864.48 546.714  79
   8   1   3 7601.65 449.313  16
  -8   1  -3 8238.40 551.766  79
  -8   1  -3 7091.02 523.600  17
  -8  -1  -3 8008.56 579.181  21
  -8   1  -3 6901.19 496.500  28
  -8   1  -3 8115.19 564.229  70
   8   1   3 7330.43 516.541  18
  -8  -1  -3 8066.00 530.772  70
  -9  -1  -3 1612.80 320.879  21
  -9   1  -3 1666.43 294.249  21
   9   1   3 1251.06 239.710  27
   9  -1   3 1912.19 342.482  32
   9  -1   3 1566.69 285.990  24
  -9  -1  -3 1226.42 265.249  70
  -9   1  -3 1667.92 239.860  31
  -9   1  -3 1766.21 288.246  71
   9   1   3 1509.13 273.857  18
  -9   1  -3 1454.39 306.709  79
  -9  -1  -3 1437.53 337.718  79
   9  -1   3 1476.42 309.563  18
   9  -1   3 1719.99 270.993  74
  -9   1  -3 1621.26 306.667  17
 -10  -1  -3 15601.9 854.184  21
  10  -1   3 14093.7 852.674  32
  10  -1   3 14210.0 823.717  24
  10   1   3 14486.7 812.337  18
 -10   1  -3 14018.3 789.850  21
 -10   1  -3 13112.6 762.190  30
 -10   1  -3 15120.6 825.001  17
 -10  -1  -3 14837.5 858.589  79
  10  -1   3 12987.9 815.313  18
 -10   1  -3 14201.4 800.088  79
 -10   1  -3 15115.0 749.410  71
 -10  -1  -3 14928.8 784.335  70
  10  -1   3 15963.1 774.559  74
 -11   1  -3 13273.4 804.249  30
 -11  -1  -3 13706.2 790.037  70
  11  -1   3 13918.9 843.753  24
 -11   1  -3 12386.4 788.133  79
 -11  -1  -3 13270.7 811.349  21
  11   1   3 14176.9 825.327  24
  11   1   3 13252.3 828.752  18
  11  -1   3 12811.3 839.853  18
 -11  -1  -3 12255.2 824.472  79
  11  -1   3 12693.7 858.824  32
  11  -1   3 14215.8 890.843  13
 -11   1  -3 14676.4 827.781  21
  12  -1   3 32266.3 1399.45  32
 -12  -1  -3 32920.5 1247.91  70
 -12   1  -3 32177.3 1279.61  30
  12  -1   3 32839.5 1409.19  13
  12  -1   3 34593.6 1362.49  24
 -12   1  -3 32853.0 1329.84  79
  12  -1   3 30761.7 1339.19  18
 -12  -1  -3 32386.6 1309.32  21
  12   1   3 35104.7 1389.54  18
 -12  -1  -3 32782.9 1368.18  79
  12   1   3 34115.5 1309.18  24
 -12   1  -3 33306.6 1288.47  21
 -13  -1  -3 1067.81 303.528  21
 -13   1  -3 791.106 276.493  30
 -13  -1  -3 877.444 279.067  79
 -13   1  -3 698.261 301.029  79
  13   1   3 547.111 210.369  18
  13  -1   3 711.849 286.290  32
  13  -1   3 1178.30 332.180  18
  13   1   3 954.318 317.349  13
  13  -1   3 858.631 265.042  24
  13  -1   3 833.616 287.241  13
 -14  -1  -3 27957.9 1257.71   7
  14   1   3 30377.7 1313.86  24
  14  -1   3 30772.5 1467.05  13
  14   1   3 30395.1 1482.62  13
  14  -1   3 33485.4 1419.87  24
  14   1   3 29753.5 1396.58  18
 -14   1  -3 29315.3 1319.99  30
 -14  -1  -3 30416.2 1425.70  79
 -14   1  -3 31314.6 1401.89  79
  14  -1   3 29183.9 1402.37  18
  14  -1   3 28035.4 1401.19  32
  15   1   3 12195.8 976.527  13
  15  -1   3 11637.4 940.393  13
 -15   1  -3 11561.3 908.292  79
  15   1   3 11896.0 919.768  32
 -15  -1  -3 12043.9 923.483  79
 -15  -1  -3 11987.3 851.128   7
  15   1   3 11517.0 893.794  18
  15  -1   3 13219.4 991.774  32
  15  -1   3 11028.1 871.853  72
 -15   1  -3 12066.0 880.548  30
 -16   1  -3 63095.1 2067.16  79
  16   1   3 64902.2 2233.26  13
 -16  -1  -3 65914.9 2189.28  64
 -16   1  -3 60527.0 1995.99  60
  16  -1   3 61664.5 2142.44  13
  16   1   3 66431.0 2186.58  32
  16  -1   3 62039.4 2161.50  32
 -16  -1  -3 57758.6 1938.83  60
 -16   1  -3 58864.4 1892.83  54
 -16   1  -3 62601.6 1976.69  30
 -16  -1  -3 60103.4 1908.09  40
 -16  -1  -3 61636.5 2065.20  79
  16   1   3 62029.2 2092.86  18
  16  -1   3 60935.8 2013.30  72
 -16   1  -3 57048.5 1939.62  56
 -16   1  -3 59197.9 1910.02  81
  17  -1   3 13280.2 1023.44  32
 -17   1  -3 14151.2 998.688  60
 -17  -1  -3 15657.3 1009.26  40
 -17  -1  -3 13806.6 1034.37  64
  17   1   3 15149.7 1070.05  32
  17  -1   3 10714.4 926.907  26
 -17   1  -3 13301.8 926.803  30
 -17  -1  -3 11445.1 883.400  60
 -17   1  -3 11632.9 920.073  56
 -17   1  -3 13214.9 943.008  81
  18   1   3 7416.85 754.127  32
 -18   1  -3 7191.18 713.456  56
 -18   1  -3 8211.42 750.539  81
 -18   1  -3 6964.45 665.327  30
 -18   1  -3 8447.61 777.051  60
 -18  -1  -3 7343.16 774.791  64
 -18  -1  -3 7236.01 695.721  60
  18  -1   3 7496.24 714.171  26
 -18  -1  -3 7798.54 709.812  40
  18  -1   3 8255.97 800.582  32
 -19  -1  -3 2630.34 537.463  64
 -19   1  -3 2713.27 456.256  60
 -19   1  -3 2372.26 433.863  81
 -19  -1  -3 2515.29 432.800  40
 -20   1  -3 29486.3 1294.22  60
 -20   1  -3 29216.0 1419.36  64
 -20  -1  -3 32205.8 1447.32  64
 -20  -1  -3 32721.5 1298.24  40
 -21   1  -3 11491.7 769.296  60
 -21   1  -3 13479.5 876.247  64
 -21  -1  -3 12486.9 858.203  64
  21  -1   3 12972.0 784.768  57
 -22   1  -3 11394.1 678.616  60
  22  -1   3 11665.2 662.946  57
 -22   1  -3 12243.5 738.133  64
 -22  -1  -3 12209.7 763.637  64
 -23   1  -3 20724.6 835.570  64
 -23  -1  -3 23060.3 890.606  64
 -23   2   3-88.3685 170.862  64
  23  -2  -3-39.6186 150.138  57
 -23  -2   3 308.786 171.744  40
 -22   2   3 3405.06 415.465  54
 -22   2   3 3261.34 417.198  56
 -22  -2   3 3892.56 449.963  40
 -21   2   3 7122.26 654.627  56
 -21   2   3 6588.71 589.583  54
 -21  -2   3 7266.61 649.638  40
 -20   2   3 7778.96 695.710  54
 -20   2   3 7563.94 708.458  56
 -20  -2   3 7329.82 691.738  40
 -19   2   3 2990.61 469.701  54
 -19  -2   3 2490.68 464.033  40
 -19   2   3 2598.10 465.657  49
 -19   2   3 3032.06 499.509  56
 -18  -2   3 20479.6 1197.46  40
 -18  -2   3 20445.9 1137.92  36
 -18   2   3 20888.8 1183.05  49
 -18   2   3 20879.0 1205.10  56
 -18   2   3 20409.7 1140.05  54
 -18   2   3 22243.4 1173.29  30
 -18  -2   3 20049.1 1112.26  30
  18  -2  -3 22517.2 1224.14  26
  18  -2  -3 22078.3 1215.32  41
 -17  -2   3 507.893 249.007  36
 -17   2   3 652.915 264.255  56
 -17  -2   3 96.9368 218.943  43
 -17   2   3 737.544 243.462  30
  17   2  -3 228.111 338.593  26
 -17   2   3 173.640 205.021  54
  17  -2  -3 712.548 212.937  26
 -17  -2   3 430.755 255.017  40
 -17   2   3 424.271 291.353  49
  17  -2  -3 769.794 254.630  41
 -17  -2   3 342.136 206.005  30
  16  -2  -3 20054.4 1173.19  26
 -16   2   3 19954.8 1130.95  49
 -16  -2   3 18103.4 1063.64  43
  16  -2  -3 20333.8 1228.19  32
 -16   2   3 19530.4 1102.80  54
 -16   2   3 19074.0 1094.87  30
  16   2  -3 19830.4 1165.50  16
 -16  -2   3 19034.1 1075.68  76
 -16  -2   3 18414.9 1099.31  30
 -16   2   3 20880.4 1196.57  56
 -16  -2   3 18336.4 1161.67   7
  16  -2  -3 20616.9 1189.55  41
 -16  -2   3 19878.9 1130.02  36
 -16  -2   3 19630.3 1142.93  40
 -16   2   3 20099.6 1154.02  79
  16   2  -3 18149.0 1104.52  26
  16  -2  -3 20818.5 1190.17  72
  15   2  -3 14306.3 965.273  26
  15  -2  -3 13023.3 932.931  26
 -15  -2   3 13046.9 981.046   7
  15   2  -3 12765.1 886.366  23
 -15   2   3 13714.0 930.078  30
 -15  -2   3 12842.7 915.733  30
  15  -2  -3 13137.6 986.032  32
 -15   2   3 14541.7 992.444  79
 -15  -2   3 12950.9 891.621  76
  15  -2  -3 13561.7 944.106  72
  14  -2  -3-33.9458 217.308  72
 -14  -2   3 274.202 240.637  30
  14  -2  -3 136.159 190.961  26
  14   2  -3 190.776 185.445  23
  14   2  -3 7.15798 229.261  26
 -14   2   3 185.491 212.347  30
 -14   2   3 43.3966 234.925  79
 -14  -2   3 189.060 246.334  76
  14  -2  -3 191.281 262.109  32
 -14  -2   3-96.1736 282.187   7
  13  -2  -3 358.612 233.419  26
 -13  -2   3 400.560 263.466  76
  13  -2  -3-18.5278 239.775  32
  13   2  -3 39.6036 183.929  23
 -13   2   3 111.731 230.855  31
 -13   2   3 80.3497 162.355  30
 -13  -2   3 162.405 171.334  30
 -13   2   3 70.8703 221.611  79
  13  -2  -3 181.423 194.358  72
  13   2  -3-12.1440 222.497  26
 -13  -2   3 62.4445 241.701   7
  12  -2  -3 5148.85 522.585  18
  12  -2  -3 4815.12 510.752  74
 -12  -2   3 4614.90 571.383   7
 -12   2   3 4764.29 549.240  31
 -12   2   3 4242.48 475.723  30
 -12  -2   3 4836.45 531.790  30
  12  -2  -3 5418.85 598.009  32
 -12   2   3 4774.36 536.171  79
 -12   2   3 5314.26 562.908  78
  12  -2  -3 5232.46 561.789  72
 -12   2   3 4742.62 502.503  75
  12   2  -3 4863.61 502.043  19
 -12  -2   3 4701.55 502.520  76
  12  -2  -3 4617.74 521.146  26
  11   2  -3 1441.46 302.386  19
  11  -2  -3 1665.71 314.542  18
  11  -2  -3 1669.84 332.343  26
 -11  -2   3 1544.25 305.239  30
 -11   2   3 1580.76 319.801  78
 -11   2   3 1590.22 344.187  31
 -11   2   3 1627.41 355.708  79
 -11   2   3 1749.49 323.117  30
  11  -2  -3 2120.79 377.308  32
 -11  -2   3 1401.75 345.397   7
  11  -2  -3 2104.83 377.460  72
 -11  -2   3 1299.76 333.826  77
 -11  -2   3 1714.56 322.427  76
  11  -2  -3 1565.82 312.490  74
 -11   2   3 1797.41 332.288  75
 -10   2   3 18470.7 933.950  78
 -10   2   3 18989.2 893.227  30
 -10   2   3 18061.8 915.187  79
  10  -2  -3 18126.1 914.189  72
 -10  -2   3 17250.5 870.891  30
  10  -2  -3 17691.9 940.554  32
 -10  -2   3 17327.6 968.927   7
  10  -2  -3 19090.2 937.478  74
 -10  -2   3 18437.7 956.699  77
  10   2  -3 19504.4 876.798  10
 -10   2   3 19838.0 920.167  75
 -10  -2   3 18376.3 865.374  76
  10  -2  -3 18636.0 953.422  16
  10  -2  -3 17207.1 875.589  26
 -10   2   3 20318.9 859.861  25
 -10   2   3 19582.6 941.670  31
   9  -2  -3 1689.36 301.575  26
   9  -2  -3 1957.27 304.514  72
   9  -2  -3 1838.01 308.312  32
  -9   2   3 1692.02 285.495  30
  -9  -2   3 1616.25 286.654  76
  -9   2   3 1701.06 297.277  75
  -9   2   3 2092.68 342.956  31
  -9  -2   3 1533.29 308.581   7
  -9  -2   3 1683.67 288.955  30
  -9  -2   3 1716.71 326.904  77
  -9  -2   3 1725.79 369.851   8
  -9   2   3 1823.37 318.980  78
  -9   2   3 1545.83 273.354  25
   9  -2  -3 1719.67 292.065  74
   9  -2  -3 2031.68 336.391  16
   8  -2  -3 4784.32 442.339  72
   8  -2  -3 5509.51 461.076  26
  -8   2   3 4956.89 443.955  31
  -8  -2   3 5862.61 461.048  76
  -8   2   3 4957.14 456.929  78
   8  -2  -3 5314.77 481.096  32
   8  -2  -3 5390.55 475.672  74
  -8   2   3 4896.57 420.725  30
   8   2  -3 4754.83 393.277  22
  -8  -2   3 4946.82 431.967  30
  -8  -2   3 4958.93 475.427   7
   8  -2  -3 5071.79 463.409  16
  -8  -2   3 5103.06 523.719   8
  -8   2   3 4964.57 451.990  75
  -8   2   3 5325.52 432.867  25
  -8  -2   3 4898.30 401.714  73
  -8  -2   3 4838.31 466.947  77
  -8   2   3 6047.93 455.306  15
   7   2  -3 92459.4 1550.41  14
   7  -2  -3 97108.1 1766.41  16
  -7   2   3 92175.2 1765.61  75
  -7   2   3 92718.0 1626.33  15
  -7  -2   3 95979.5 1866.17  77
  -7   2   3 89412.6 1680.97  25
  -7  -2   3 93217.3 1692.61  30
   7  -2  -3 96616.0 1715.33  26
  -7  -2   3 97517.0 1668.44  73
  -7  -2   3 96774.9 1844.13   7
  -7  -2   3 97130.6 1976.45   8
   7  -2  -3 89258.7 1796.06  32
  -7   2   3 95988.0 1744.39  31
  -7  -2   3 94931.5 1662.97  76
  -7   2   3 100437. 1859.31  78
  -7   2   3 96443.5 1667.45  30
   7  -2  -3 92472.4 1817.89  74
   7  -2  -3 97915.6 1760.99  72
   6  -2  -3 5346.64 439.914  32
  -6  -2   3 4512.02 378.927  76
  -6   2   3 5100.22 399.435  25
  -6  -2   3 4786.74 400.504   6
   6  -2  -3 4868.94 392.143  72
  -6  -2   3 4932.56 359.025   9
   6  -2  -3 5069.58 395.146  26
  -6   2   3 4576.14 390.548  31
  -6   2   3 4657.12 352.931  30
  -6  -2   3 4749.89 378.381  30
  -6  -2   3 5005.04 462.297   8
  -6  -2   3 4532.45 417.886  77
   6   2  -3 4753.89 357.500  14
  -6  -2   3 5152.31 416.476   7
  -6   2   3 4982.20 369.181  15
  -6   2   3 5078.72 423.002  78
  -6  -2   3 5089.11 391.836  73
  -6   2   3 4961.22 417.882  75
   6  -2  -3 4800.72 417.537  74
   6   2  -3 4081.07 387.565   4
  -5  -2   3 937.589 197.830   7
   5   2  -3 710.692 175.939  68
  -5  -2   3 1051.63 223.235  65
  -5   2   3 770.711 200.666  25
   5  -2  -3 686.189 188.817  32
  -5  -2   3 699.701 229.420  77
   5   2  -3 1140.17 192.537  14
  -5  -2   3 1107.76 205.783   6
  -5  -2   3 815.670 179.920   9
  -5   2   3 1220.78 229.554  31
   5  -2  -3 873.891 185.046  72
   5   2  -3 1215.98 219.784   4
  -5  -2   3 794.410 216.246   8
  -5   2   3 933.145 199.288  78
  -5   2   3 818.766 168.838  15
   5   2  -3 743.080 140.786  12
  -5  -2   3 952.288 188.044  30
   5  -2  -3 591.492 186.884  26
  -5  -2   3 759.169 205.143  76
  -5  -2   3 643.549 169.209  73
  -4  -2   3 52681.0 1237.85  77
  -4   2   3 50729.5 1132.90  25
   4   2  -3 54617.8 1219.74  68
  -4  -2   3 51365.8 1359.09  65
   4  -2  -3 54138.0 1217.33  32
  -4  -2   3 53682.6 1245.95   6
  -4  -2   3 52060.2 1159.77   8
   4   2  -3 52175.7 1105.29  14
   4   2  -3 51675.0 980.951  12
  -4   2   3 49864.2 980.044  12
  -4  -2   3 53707.3 1121.54   7
  -4  -2   3 50301.8 1063.73  76
  -4  -2   3 53029.8 1095.11  30
  -4  -2   3 51860.1 1144.53   9
   4   2  -3 50697.8 1241.88   4
   4  -2  -3 50812.9 1108.68  72
  -4   2   3 52551.1 1186.08  78
  -4   2   3 52537.9 1275.33  67
  -4  -2   3 51476.3 1116.50  73
  -4   2   3 51052.6 1153.32  75
   4  -2  -3 51332.0 1215.38  67
  -3   2   3 48648.5 1217.89  68
   3  -2  -3 49186.7 1291.99  68
  -3   2   3 49714.5 1156.56  67
   3  -2  -3 48708.1 1100.53  67
   3   2  -3 46594.2 1036.46  14
   3  -2  -3 46623.2 1149.63   3
  -3   2   3 48185.6 959.749  12
   3   2  -3 48771.6 953.446  12
   3  -2  -3 49579.5 1037.85  72
  -3  -2   3 49944.6 886.584  67
   3   2  -3 50398.9 1168.88  68
   3   2  -3 48290.2 1294.59  65
  -3  -2   3 51148.7 1189.61   6
   3   2  -3 46864.8 1174.60   4
  -3  -2   3 48413.6 997.461  76
  -3  -2   3 48617.3 1046.19   8
  -3  -2   3 48354.7 1104.40   9
  -3  -2   3 48322.3 1138.89  77
  -3  -2   3 48729.1 884.770  66
  -3   2   3 47005.4 1084.49  78
   3  -2  -3 41943.6 916.944  69
  -3   2   3 47246.9 1064.34  75
   3  -2  -3 46928.1 1064.83  74
  -3  -2   3 47016.6 1032.97  73
  -3  -2   3 47564.3 1308.78  65
  -3   2   3 49055.2 1183.17   3
   3  -2  -3 53168.9 777.949   1
   2   2  -3 83832.6 1374.58  14
  -2  -2   3 83431.0 1292.70   8
   2  -2  -3 82087.8 1421.70   8
   2  -2  -3 82041.7 1552.37  68
  -2   2   3 85125.6 1480.22  68
   2  -2  -3 84094.7 1324.59  67
   2   2  -3 87718.0 1734.18  65
  -2   2   3 87783.0 1416.43  67
  -2   2   3 84644.2 1432.90  78
  -2  -2   3 88437.0 844.334   3
   2  -2  -3 81318.4 1422.46   3
   2   2  -3 86948.2 1294.56   5
   2   2  -3 83634.9 1262.01  12
  -2   2   3 75962.4 1223.26  12
  -2  -2   3 88075.3 1517.42   4
  -2  -2   3 83839.4 1468.88   9
  -2   2   3 82466.9 1323.11  75
  -2   2   3 83050.5 1621.76   2
   2   2  -3 86220.2 1336.02  69
   2   2  -3 87521.9 1576.71   4
   2  -2  -3 91898.5 1365.23  72
  -2  -2   3 84411.9 1318.86  66
  -2  -2   3 84955.9 1452.74  77
  -2  -2   3 81873.5 1273.59  76
   2  -2  -3 88608.4 1238.87  69
  -2  -2   3 87968.7 1770.45  65
   2  -2  -3 83342.6 1335.82  74
  -2   2   3 82142.6 1443.58   3
  -2   2   3 82802.4 1401.93  20
  -2  -2   3 85645.5 1362.61  73
  -1   2   3 39582.0 1205.81  66
  -1  -2   3 40396.5 962.293  77
  -1   2   3 39538.6 929.051  68
  -1  -2   3 38177.3 1178.10  65
  -1   2   3 42224.0 908.660  67
   1  -2  -3 39985.2 841.759  67
   1  -2  -3 41244.2 990.307   8
   1  -2  -3 39378.0 886.342  74
   1   2  -3 40900.2 951.206  14
   1   2  -3 40665.8 967.660   5
  -1   2   3 37813.2 957.702  78
   1   2  -3 38427.5 849.267  69
  -1  -2   3 39555.6 831.312  74
  -1  -2   3 40849.1 1069.81   4
  -1   2   3 39826.3 873.957  75
   1   2  -3 41398.1 1199.41  65
   1   2  -3 39790.0 1084.40   4
   1  -2  -3 40552.1 838.508  69
  -1   2   3 37944.7 1076.20   2
   1  -2  -3 40648.8 1208.76  66
  -1  -2   3 40784.3 898.840  76
   1  -2  -3 38909.0 890.833  72
  -1  -2   3 40483.3 704.236   3
  -1  -2   3 40596.9 1026.15   9
  -1   2   3 40467.6 978.614  20
  -1  -2   3 40416.5 998.681  66
  -1   2   3 40505.8 967.869   3
   1  -2  -3 37464.8 895.046  21
   0   2  -3 12316.4 511.526  71
   0  -2   3 12165.9 676.204  65
   0   2  -3 12716.3 538.365  14
   0   2   3 12352.6 520.412   3
   0   2   3 11778.6 447.032  67
   0  -2  -3 12263.0 548.933  77
   0   2  -3 11673.3 469.518  69
   0   2   3 11808.6 659.493  66
   0  -2  -3 9654.98 437.982  68
   0   2  -3 12120.0 505.460  22
   0  -2  -3 12133.1 534.303  21
   0   2   3 12525.8 560.644  20
   0   2   3 12735.7 567.539  78
   0  -2  -3 12201.3 483.423  69
   0  -2   3 11641.1 441.999   3
   0  -2  -3 12092.9 478.803  74
   0  -2  -3 11745.5 655.578  66
   0  -2  -3 12614.2 441.722  67
   0  -2  -3 12296.5 550.955   8
   0   2   3 11424.7 587.352   2
   0   2  -3 11910.9 567.248   5
   0  -2  -3 12927.0 528.439  72
   0  -2   3 12231.4 524.820  77
   0   2   3 11630.6 457.763  68
   0   2  -3 12566.8 627.519   4
   0  -2   3 12037.9 493.321  74
   0  -2   3 12548.7 610.818   4
   0   2  -3 12132.8 656.430  65
   0  -2   3 11666.6 584.835  66
   1  -2   3 1586.95 242.629   4
   1  -2   3 1457.74 226.479   9
   1  -2   3 1357.56 193.116  77
   1   2   3 1435.88 146.216  68
  -1   2  -3 1284.92 175.629  69
   1  -2   3 1443.63 255.067  66
   1   2   3 1192.22 240.280  66
  -1  -2  -3 1438.34 266.479  66
  -1   2  -3 1426.62 203.593  14
   1  -2   3 1278.24 264.986  65
   1   2   3 2031.65 221.062   3
   1   2   3 1248.29 211.609  78
   1   2   3 1322.96 229.630   2
   1   2   3 1049.50 163.436  69
   1   2   3 1433.58 152.975  67
  -1   2  -3 1608.62 240.574   5
  -1  -2  -3 1366.31 232.498  72
  -1   2  -3 1663.90 198.209  22
  -1  -2  -3 1469.43 229.731   8
  -1  -2  -3 1560.22 240.587  77
   1  -2   3 1464.46 199.984  74
  -1   2  -3 1363.69 203.360  71
  -1  -2  -3 1541.26 228.760  21
   1  -2   3 1822.92 210.932   3
  -1  -2  -3 1374.30 168.179  74
  -1   2  -3 1567.96 265.226  65
  -1  -2  -3 1278.02 183.752  69
  -1   2  -3 1758.73 274.436   4
   2   2   3 43045.1 1097.10   2
   2  -2   3 37382.1 880.969  69
   2   2   3 43255.1 996.107  69
  -2   2  -3 43838.2 955.686  69
  -2  -2  -3 42236.1 1236.72  66
  -2   2  -3 44393.7 1230.18  65
  -2  -2  -3 41893.3 1017.83   8
  -2  -2  -3 42804.2 510.728   6
  -2  -2  -3 43273.7 1005.32  69
  -2  -2  -3 43223.7 1036.87  79
  -2  -2  -3 38134.3 1040.76  72
   2   2   3 41875.4 1242.49  66
  -2   2  -3 42820.7 1152.64   1
   2   2   3 43769.3 990.588  11
  -2   2  -3 43389.5 895.298  22
  -2  -2  -3 41310.2 1110.91   2
  -2  -2  -3 41834.1 1045.10  21
   2  -2   3 44022.4 1034.41   3
  -2  -2  -3 43585.0 1004.83  77
   2  -2   3 46363.7 1306.00  66
  -2   2  -3 44516.7 1016.66  75
   2  -2   3 45778.0 913.890  77
   2   2   3 43606.8 719.625  67
  -2   2  -3 42527.8 1027.70  71
  -2   2  -3 42702.9 1181.44   5
   2  -2   3 42447.2 984.181   8
   2  -2   3 41473.9 1239.99  65
   2  -2   3 40771.2 1040.75   9
   2   2   3 44396.2 1084.07  78
  -2  -2  -3 42341.3 509.869   4
   2  -2   3 41211.1 987.658  74
   2   2   3 43012.5 925.595   3
  -3  -2  -3 17511.0 812.910  66
   3   2   3 19330.3 739.950  69
  -3  -2  -3 16597.8 685.817   8
  -3  -2  -3 17561.4 705.265  69
   3  -2   3 16781.3 797.575  65
  -3   2  -3 19843.6 829.244  65
  -3  -2  -3 17575.5 635.982  70
  -3  -2  -3 17053.5 721.108   2
  -3   2  -3 18775.2 577.487  22
  -3   2  -3 18064.0 674.468  75
  -3  -2  -3 17494.0 724.147  21
  -3   2  -3 17756.5 702.476  71
  -3  -2  -3 17552.5 695.619  79
  -3   2  -3 18063.9 792.693   1
   3  -2   3 18872.4 742.325   3
   3   2   3 18890.7 727.392   2
   3  -2   3 17788.1 696.937   9
  -3   2  -3 17291.0 655.619  69
   3   2   3 15341.2 705.059  78
  -3  -2  -3 17571.4 641.049  77
   3  -2   3 18083.6 686.694  74
   3  -2   3 18034.6 699.131  24
   3   2   3 21153.6 738.629  11
  -4   2  -3 129060. 1708.14  31
  -4  -2  -3 128744. 2019.57  69
   4   2   3 127882. 1877.62   2
  -4  -2  -3 127379. 1708.87  77
   4   2   3 127883. 2043.00  69
   4  -2   3 123601. 2141.48  65
  -4  -2  -3 128057. 1901.89  79
   4  -2   3 131908. 1567.26  13
  -4   2  -3 130737. 1477.35  22
   4   2   3 126038. 1677.79  13
   4  -2   3 127159. 1920.22  24
  -4  -2  -3 123955. 1913.41   8
   4   2   3 126372. 1879.37  11
   4  -2   3 137391. 1929.26  69
  -4  -2  -3 122978. 1930.48   2
  -4   2  -3 132296. 1902.39  69
   4  -2   3 129048. 1827.78   9
  -4  -2  -3 127185. 1723.52  70
  -4   2  -3 130891. 1575.29  79
  -4  -2  -3 126724. 1998.00  21
  -4   2  -3 130630. 1797.54  75
  -5  -2  -3 5061.94 385.930   7
   5  -2   3 5431.04 422.425  32
  -5  -2  -3 5584.07 438.663   2
  -5  -2  -3 6097.92 401.640  70
   5   2   3 4538.71 384.344   2
  -5   2  -3 5689.49 384.372  28
  -5  -2  -3 4991.99 363.943  77
   5  -2   3 5625.77 363.836  13
   5   2   3 5525.49 393.674  13
   5  -2   3 5193.76 428.210  24
  -5  -2  -3 4991.55 426.633  79
  -5  -2  -3 5294.26 446.214   8
  -5   2  -3 5429.53 378.768  31
  -5  -2  -3 4581.67 437.388  21
   5   2   3 5530.27 441.109  11
   5  -2   3 4877.03 421.912  69
  -5   2  -3 5564.04 373.997  79
   5  -2   3 5913.18 409.754   9
  -5   2  -3 5739.12 405.717  75
  -6   2  -3 28932.5 887.678  28
   6  -2   3 29686.4 900.249  13
  -6  -2  -3 29372.9 1047.26   8
  -6   2  -3 29866.3 904.250  79
   6   2   3 29914.8 965.889  13
   6  -2   3 29003.4 1050.90  24
  -6   2  -3 28596.1 881.459  31
  -6  -2  -3 32033.7 862.698  77
   6  -2   3 27065.0 962.707  74
  -6  -2  -3 28629.9 1066.79  21
  -6  -2  -3 29514.4 892.872  70
  -6  -2  -3 27162.1 1005.07  79
  -6  -2  -3 28764.8 914.276   7
  -6   2  -3 28033.1 995.943  71
   6  -2   3 27840.3 1002.64  32
  -6   2  -3 27799.6 896.498  75
   7  -2   3 29122.7 965.502  13
  -7  -2  -3 28686.8 919.418  70
   7  -2   3 26971.9 1067.72  24
   7   2   3 29467.9 1032.41  13
   7  -2   3 25006.9 1026.35  32
   7  -2   3 27952.7 1025.55  74
  -7  -2  -3 27414.9 1086.26   8
  -7  -2  -3 25136.0 1018.94  79
  -7   2  -3 25965.3 888.793  31
  -7  -2  -3 26241.0 1073.40  21
  -7   2  -3 28588.6 934.558  28
  -7   2  -3 26692.4 1016.79  71
  -7   2  -3 27393.3 906.798  75
  -7  -2  -3 29329.3 980.995   7
  -7   2  -3 29335.6 961.311  79
   8   2   3 76205.0 1770.73  13
  -8   2  -3 81139.6 1805.87  71
  -8  -2  -3 85408.2 1645.92  70
   8  -2   3 81483.4 1736.84  13
  -8  -2  -3 77695.5 1818.87  79
  -8   2  -3 79997.1 1609.53  31
  -8  -2  -3 82486.4 1999.26   8
  -8  -2  -3 76075.0 1894.29  21
  -8   2  -3 79530.4 1641.46  28
   8  -2   3 80289.9 1791.39  74
   8  -2   3 78884.7 1925.34  24
  -8   2  -3 83209.4 1704.50  79
  -8   2  -3 82704.1 1611.35  75
  -8  -2  -3 83782.6 1748.69   7
   8  -2   3 83346.5 1966.71  32
  -8   2  -3 77624.2 1760.49  17
  -9  -2  -3 2467.56 400.382  21
   9  -2   3 2770.77 360.955  13
  -9  -2  -3 3245.06 387.647   7
  -9  -2  -3 2690.58 438.246   8
   9  -2   3 2243.19 398.024  32
  -9   2  -3 2685.42 345.251  31
  -9   2  -3 2357.80 372.886  17
   9  -2   3 1782.93 339.921  24
  -9   2  -3 1970.23 332.185  79
  -9   2  -3 2181.22 352.377  71
  -9  -2  -3 2568.97 403.861  79
   9  -2   3 2520.91 352.887  74
  -9   2  -3 2620.88 310.583  75
   9   2   3 2470.05 377.919  13
 -10  -2  -3 822.626 298.296   8
 -10  -2  -3 1163.24 270.215   7
  10  -2   3 1061.32 249.924  13
 -10  -2  -3 983.718 283.050  21
  10   2   3 736.128 248.765  13
  10  -2   3 1560.39 308.681  74
  10  -2   3 1232.93 289.597  24
 -10   2  -3 798.279 246.567  79
 -10   2  -3 661.205 214.054  31
 -10   2  -3 735.205 239.985  17
  10  -2   3 1279.44 336.836  32
 -10  -2  -3 1198.81 329.869  79
 -10   2  -3 1265.71 286.843  71
 -11   2  -3 32545.7 1268.05  71
 -11   2  -3 32310.5 1265.72  79
 -11   2  -3 31583.2 1301.86  17
  11  -2   3 32400.7 1310.05  13
 -11  -2  -3 34365.2 1391.15  21
 -11   2  -3 34070.4 1221.43  31
  11   2   3 33498.7 1400.11  13
 -11  -2  -3 32984.0 1383.61  79
 -11   2  -3 30838.2 1290.16  21
  11  -2   3 32688.8 1384.00  24
 -11  -2  -3 33064.4 1292.72   7
  11  -2   3 34961.6 1334.39  74
  11  -2   3 33008.3 1468.08  32
 -12  -2  -3 2336.47 443.514  79
 -12  -2  -3 2657.70 422.104  21
  12  -2   3 2265.50 370.489  74
 -12   2  -3 2451.31 411.249  21
  12   2   3 1828.49 390.420  13
  12  -2   3 3011.29 497.772  32
  12  -2   3 1333.11 337.065  24
 -12   2  -3 2298.09 423.075  30
 -12   2  -3 3258.25 409.416  31
 -12   2  -3 2031.46 365.467  17
 -12   2  -3 2911.82 413.318  71
 -12  -2  -3 2254.00 373.456   7
 -12   2  -3 2318.34 405.027  79
  13  -2   3 59725.7 1956.18  24
  13   2   3 63515.1 2073.57  13
  13  -2   3 61340.8 2094.21  32
 -13   2  -3 56664.4 1867.34  30
 -13  -2  -3 60617.2 1984.49  79
 -13  -2  -3 63790.3 1909.43   7
 -13  -2  -3 64357.0 1967.83  21
 -13   2  -3 64456.8 1936.51  79
 -13   2  -3 64785.4 1938.79  17
  14   2   3 3840.73 497.790  24
 -14  -2  -3 3177.06 459.232   7
  14   2   3 3212.44 510.142  13
 -14   2  -3 3915.17 532.841  79
  14  -2   3 4151.78 536.181  24
  14  -2   3 2948.28 512.860  32
 -14   2  -3 3166.11 489.902  30
 -14  -2  -3 3100.45 498.769  79
 -15  -2  -3 121587. 2713.92   7
 -15   2  -3 117738. 2741.18  81
 -15  -2  -3 125245. 3035.24  64
 -15  -2  -3 110230. 2551.64  43
 -15   2  -3 121463. 2741.17  56
 -15  -2  -3 112726. 2926.91  83
 -15   2  -3 120517. 2685.26  54
 -15   2  -3 128509. 2859.02  79
 -15  -2  -3 118588. 2751.93  40
 -15  -2  -3 116666. 2837.02  79
 -15   2  -3 119679. 2814.25  60
 -15   2  -3 121888. 2797.53  30
  15   2   3 123529. 3010.30  13
  15  -2   3 117094. 2986.65  32
 -16  -2  -3 1790.98 434.587  79
 -16   2  -3 1518.02 367.897  56
  16  -2   3 1443.31 369.808  32
 -16  -2  -3 2031.40 431.450  64
  16   2   3 1322.93 370.331  32
 -16   2  -3 1448.23 367.458  30
 -16   2  -3 1801.16 396.346  81
  16  -2   3 1586.74 412.929  38
 -16  -2  -3 1739.56 390.423  40
 -16   2  -3 1481.45 351.491  60
 -17  -2  -3 5155.67 636.775  40
  17  -2   3 6696.11 726.427  32
 -17   2  -3 5271.81 611.033  56
 -17   2  -3 5346.30 628.924  60
 -17  -2  -3 5654.59 677.046  64
  17   2   3 5056.48 667.102  32
 -17   2  -3 6035.94 648.307  81
  17  -2   3 6550.77 708.961  38
 -17   2  -3 5324.19 616.559  30
 -18   2  -3 12191.7 896.795  81
 -18   2  -3 13879.7 969.037  60
 -18  -2  -3 12583.9 978.715  64
 -18   2  -3 12357.5 910.003  56
  18  -2   3 12533.0 938.989  38
 -18  -2  -3 12826.5 913.985  40
 -19  -2  -3 273.190 290.239  64
  19  -2   3 182.134 244.264  57
 -19   2  -3 73.9574 183.646  56
 -19   2  -3 5.30955 196.568  81
 -19  -2  -3-5.35927 255.873  40
  19  -2   3 406.671 253.656  38
 -19   2  -3 38.4600 251.166  60
 -20  -2  -3 6948.26 608.442  40
 -20   2  -3 7017.43 637.064  60
  20  -2   3 7349.15 634.121  57
 -20  -2  -3 6668.77 705.369  64
 -20   2  -3 6318.16 590.934  81
 -21   2  -3 11850.8 756.899  60
 -21   2  -3 10351.6 730.337  64
  21  -2   3 12626.9 752.816  57
 -21  -2  -3 11879.7 816.189  64
 -22   2  -3 1766.87 276.058  60
 -22  -2  -3 1624.53 323.791  64
 -22   2  -3 889.692 270.781  64
  22  -2   3 1630.44 279.941  57
  22  -3  -3 71031.4 1458.94  57
 -22   3   3 69197.9 1564.97  56
  22  -3  -3 72744.0 1558.96  38
 -22  -3   3 68662.0 1496.84  40
  21  -3  -3 644.322 234.424  57
 -21   3   3 663.906 222.810  56
 -21  -3   3 757.271 241.844  40
  21  -3  -3 624.211 183.006  41
 -20   3   3 13871.8 872.178  56
 -20   3   3 12160.0 785.191  54
  20  -3  -3 12980.6 848.296  41
 -20  -3   3 13508.4 852.008  40
 -19  -3   3 7849.52 724.392  40
  19  -3  -3 8937.41 761.678  41
 -19   3   3 9126.93 721.936  54
 -19   3   3 9149.20 772.508  56
 -18   3   3 1105.52 303.773  54
 -18   3   3 1290.33 332.450  56
 -18  -3   3 1233.83 351.702  36
 -18  -3   3 1074.58 305.409  43
 -18  -3   3 1279.16 366.068  40
 -18   3   3 1363.86 337.756  81
  18  -3  -3 1365.93 346.489  41
 -17  -3   3 169.446 220.951  36
 -17   3   3 883.779 287.185  60
 -17   3   3 309.127 243.283  54
  17  -3  -3 619.978 306.413  41
 -17  -3   3 256.094 230.908  43
 -17  -3   3 720.549 307.123  40
 -17   3   3 535.619 254.289  81
 -17   3   3 472.360 291.592  56
 -16   3   3 11738.4 867.886  60
 -16   3   3 10980.3 832.102  54
 -16   3   3 10928.5 830.054  30
 -16   3   3 11167.6 899.861  56
 -16  -3   3 12477.2 943.182  40
 -16  -3   3 10895.5 870.421  36
 -16  -3   3 11428.0 882.607  43
 -16   3   3 11365.2 863.225  81
  16  -3  -3 10669.7 933.294  32
  16  -3  -3 10908.8 905.203  41
 -15  -3   3 154382. 3233.11  62
 -15   3   3 151618. 3192.44  31
 -15   3   3 158905. 3077.70  54
  15  -3  -3 153156. 3454.09  32
 -15   3   3 163964. 3303.74  56
  15  -3  -3 163400. 3290.24  26
 -15   3   3 167287. 3344.34  79
 -15   3   3 159034. 3077.31  30
 -15  -3   3 161555. 3161.76  30
 -15  -3   3 155375. 3393.58   7
 -15  -3   3 156508. 3188.23  40
 -15  -3   3 164511. 3265.60  36
  15  -3  -3 161180. 3347.58  41
  15  -3  -3 140283. 6531.31  46
 -15   3   3 157931. 3185.86  60
 -15   3   3 162579. 3204.82  81
 -15  -3   3 171916. 3302.09  43
  15  -3  -3 159794. 3331.41  72
 -14  -3   3 42536.9 1665.90  62
  14  -3  -3 49975.5 1808.44  74
 -14   3   3 49043.8 1791.56  31
  14  -3  -3 47618.8 1811.79  41
 -14   3   3 51040.9 1821.50  56
 -14  -3   3 48027.2 1749.44  30
  14  -3  -3 44153.4 1857.87  32
 -14   3   3 49129.3 1699.70  30
 -14   3   3 47252.9 1661.72  75
 -14  -3   3 50997.7 1681.66  76
 -14  -3   3 48792.5 1772.93  36
  14  -3  -3 39199.6 3651.23  46
 -14   3   3 46942.4 1780.87  79
  14  -3  -3 44585.7 1750.22  72
  14  -3  -3 48020.0 1779.29  26
 -14  -3   3 43560.1 1827.28   7
  13  -3  -3 135509. 2948.11  72
 -13  -3   3 128134. 3067.22   7
 -13  -3   3 131388. 2814.32  30
 -13   3   3 136431. 2973.42  78
 -13   3   3 136141. 2759.56  30
  13  -3  -3 132553. 2870.43  26
 -13   3   3 137738. 2949.19  31
 -13  -3   3 143495. 2772.67  76
 -13   3   3 131243. 2741.19  75
 -13   3   3 133419. 2938.25  79
  13  -3  -3 132864. 2888.72  74
  13  -3  -3 128148. 3086.90  32
 -12   3   3 9836.16 760.476  75
 -12  -3   3 10121.9 751.955  76
 -12   3   3 10051.8 824.779  31
  12  -3  -3 9380.57 763.696  26
 -12   3   3 9172.98 716.821  30
 -12  -3   3 8869.82 744.216  30
  12  -3  -3 9972.49 792.677  74
 -12   3   3 9905.79 822.759  78
 -12   3   3 9158.15 776.647  79
  12  -3  -3 9761.04 794.511  72
  12  -3  -3 9452.60 848.255  32
 -12  -3   3 9496.07 856.249   7
 -11   3   3 127215. 2758.68  79
 -11  -3   3 127718. 2891.24  77
 -11   3   3 136445. 2696.61  75
  11   3  -3 154922. 2841.84  10
 -11   3   3 140095. 2851.98  78
 -11  -3   3 128373. 2898.07   7
 -11   3   3 148175. 2824.36  31
  11  -3  -3 141201. 3051.81  32
 -11   3   3 140946. 2656.02  30
 -11  -3   3 137899. 2723.50  30
 -11  -3   3 136723. 3150.54   8
  11  -3  -3 138110. 2752.81  26
 -11  -3   3 143748. 2632.48  76
  11  -3  -3 141720. 2852.23  74
  11  -3  -3 138300. 2792.69  72
 -10  -3   3 80.6259 222.121   7
  10  -3  -3 338.514 255.570  72
  10  -3  -3 253.143 214.633  32
 -10  -3   3 14.3385 190.867  30
 -10   3   3 319.199 255.161  31
 -10   3   3 270.159 196.521  25
 -10   3   3 168.946 169.268  30
 -10  -3   3 293.518 247.184  77
 -10   3   3 417.519 226.913  78
  10  -3  -3 253.053 193.985  74
 -10  -3   3 392.775 316.854   8
 -10  -3   3 65.8799 213.896  76
 -10   3   3 186.239 180.968  75
  10  -3  -3 143.555 190.508  26
  -9  -3   3 123091. 2633.23  77
  -9  -3   3 129574. 2306.70  76
   9  -3  -3 123012. 2380.99  72
  -9   3   3 127810. 2332.27  25
   9  -3  -3 129244. 2713.66  32
  -9   3   3 133962. 2356.23  30
  -9   3   3 125774. 2426.66  31
  -9   3   3 126130. 2470.52  75
  -9  -3   3 130418. 2821.02   8
   9   3  -3 136691. 2472.74  22
  -9  -3   3 123207. 2586.57   7
  -9  -3   3 126922. 2383.19  30
   9  -3  -3 134790. 2451.03  26
  -9   3   3 129062. 2522.39  78
   9  -3  -3 122062. 2507.95  74
  -8   3   3 23897.1 1008.96  25
   8  -3  -3 24762.6 1162.65  32
  -8   3   3 24328.3 1041.22  31
   8  -3  -3 23747.5 1001.24  72
  -8  -3   3 25643.5 1206.84   8
  -8  -3   3 24688.1 984.006  76
  -8  -3   3 24795.5 1026.36  30
   8   3  -3 26405.1 1059.55  14
   8  -3  -3 24291.7 1100.46  74
  -8  -3   3 24507.9 1098.48   7
   8  -3  -3 24318.1 991.976  26
  -8   3   3 23829.8 1057.22  75
  -8   3   3 24510.4 1063.13  78
  -8  -3   3 24527.2 1122.70  77
  -7  -3   3 9899.46 609.128  76
  -7   3   3 10403.5 662.979  25
  -7  -3   3 9455.79 705.054  77
   7   3  -3 9851.42 643.259  14
  -7   3   3 9484.88 661.148  75
   7  -3  -3 8483.68 674.861  32
  -7   3   3 8847.62 609.457  31
  -7  -3   3 9831.40 732.116   8
  -7  -3   3 9070.02 593.238  30
   7  -3  -3 9182.32 665.358  74
   7  -3  -3 9297.45 632.903  77
   7  -3  -3 9686.10 612.257  26
  -7   3   3 9936.71 675.825  78
   7  -3  -3 10378.4 638.563  72
  -7  -3   3 9149.29 585.092   9
  -6   3   3 79545.4 1685.94  31
   6  -3  -3 83120.4 1720.30  72
   6  -3  -3 80362.4 1674.21  26
   6  -3  -3 77812.7 1885.98  32
  -6  -3   3 84009.4 1940.69   8
  -6  -3   3 80341.7 1622.68  76
  -6  -3   3 83098.9 1741.12   9
   6  -3  -3 79273.7 1792.84  77
  -6  -3   3 82337.1 1686.24  30
   6   3  -3 77887.4 1641.73  75
  -6  -3   3 83301.2 1916.36  77
  -6   3   3 85232.9 1839.41  78
  -6   3   3 78843.4 1777.47  75
  -6   3   3 77256.9 1728.56  25
   6  -3  -3 83011.6 1859.29  74
   6   3  -3 81444.1 1768.00  14
  -5  -3   3 1880.91 344.145  77
   5  -3  -3 1951.11 269.292  26
  -5   3   3 1674.25 230.967  33
   5   3  -3 1764.04 285.750  14
  -5   3   3 2067.59 337.709  75
   5  -3  -3 1627.94 316.550  32
  -5  -3   3 2172.06 294.507  30
   5   3  -3 1911.79 289.455  75
  -5  -3   3 1827.36 272.179  76
  -5  -3   3 2759.28 387.812   8
  -5   3   3 1808.33 310.981  25
   5   3  -3 2187.13 288.758  12
  -5   3   3 2112.20 300.434  31
   5  -3  -3 1901.78 307.674  77
  -5   3   3 1585.57 284.054  78
   5  -3  -3 2030.56 278.933  72
  -5  -3   3 1780.59 276.896   9
   5  -3  -3 2351.48 329.405  74
  -4   3   3 116166. 2033.25  25
   4  -3  -3 122170. 2260.65   8
  -4  -3   3 123188. 1859.88  76
  -4   3   3 125558. 1905.09  33
  -4   3   3 124569. 1969.52  12
   4   3  -3 116006. 1960.59  75
  -4  -3   3 117352. 2111.41   8
  -4   3   3 119736. 1888.49  31
  -4  -3   3 122326. 1916.65  30
  -4  -3   3 121585. 2123.54   9
  -4   3   3 114053. 2036.19  78
   4  -3  -3 132250. 1977.22  72
   4  -3  -3 126017. 1910.48  26
   4   3  -3 122184. 2069.74  14
  -4  -3   3 128492. 2247.01  77
  -4   3   3 120609. 2054.68  75
   4   3  -3 121398. 1933.24  12
   4  -3  -3 123425. 2157.69  77
   4  -3  -3 119542. 2074.86  74
  -3  -3   3 60332.6 1323.03  30
  -3  -3   3 60939.4 1513.79   9
  -3   3   3 64108.7 1329.42  31
   3  -3  -3 62168.5 1564.76   8
   3   3  -3 62934.9 1462.50  14
  -3   3   3 60431.6 1447.33  25
  -3  -3   3 61659.6 1518.50  77
  -3  -3   3 60379.7 1437.74   8
   3  -3  -3 61344.7 1321.87  72
   3   3  -3 63276.0 1399.92  12
  -3  -3   3 61570.0 1291.78  76
   3   3  -3 58863.7 1385.25  75
   3  -3  -3 59957.0 1408.90  74
   3  -3  -3 68154.2 1359.23  26
   3   3  -3 57631.9 1283.07  29
  -3   3   3 62713.3 1393.35  12
  -3   3   3 60726.9 1354.08  33
  -3   3   3 62798.7 1470.32  78
   3  -3  -3 60833.5 1506.74  77
  -3   3   3 60356.6 1412.27  75
  -2   3   3 65491.8 1481.11  25
   2   3  -3 68910.0 1486.02  75
  -2   3   3 71014.1 1535.50  78
   2   3  -3 69784.0 1528.91  14
   2   3  -3 65595.3 1338.19  29
  -2  -3   3 70426.5 1515.30   8
   2   3  -3 68628.5 1473.47  12
   2  -3  -3 72413.8 1639.52   8
  -2   3   3 67739.3 1467.23  12
  -2  -3   3 69454.2 1576.29  77
   2  -3  -3 72878.0 1397.39  26
  -2   3   3 66405.1 1301.90  31
   2  -3  -3 68812.3 1445.31  74
   2  -3  -3 64511.2 1343.73  72
  -2  -3   3 69050.9 1349.19  76
  -2   3   3 69662.2 1462.08  33
  -2   3   3 69620.7 1462.04  75
  -2  -3   3 68406.3 1613.13   9
   2  -3  -3 65677.5 1541.15  77
  -1   3   3 10448.1 591.120  25
  -1   3   3 10025.3 617.146  20
  -1   3   3 10955.1 601.500  33
  -1  -3   3 9539.33 567.067  24
  -1  -3   3 11368.9 612.414   8
   1  -3  -3 10680.2 631.876  77
   1   3  -3 10262.3 599.330  14
   1   3  -3 11107.2 607.742  31
  -1   3   3 10275.5 596.854  12
  -1   3   3 10753.5 510.129  31
  -1  -3   3 10664.5 546.301  76
   1   3  -3 9139.58 565.461  75
   1   3  -3 10159.7 531.449  71
   1  -3  -3 10864.8 567.633  72
   1  -3  -3 11112.5 652.061   8
  -1  -3   3 10751.7 660.999   9
  -1  -3   3 9882.69 599.569  77
  -1   3   3 9835.18 593.578  78
  -1   3   3 10357.4 559.661  75
   1   3  -3 10351.5 534.663  29
  -1  -3   3 10165.8 516.922  74
   1  -3  -3 10711.7 548.972  26
   1  -3  -3 10142.8 545.639  74
   0   3  -3 110582. 1792.83  71
   0   3  -3 115300. 1930.91  14
   0  -3   3 116940. 1909.52   8
   0  -3  -3 117004. 2038.51   8
   0  -3   3 108248. 1919.95  24
   0  -3   3 116184. 1782.13  76
   0   3   3 117389. 1918.35  25
   0   3  -3 109247. 1707.31  29
   0   3  -3 113499. 1877.76  31
   0  -3  -3 106226. 1814.91  72
   0   3   3 115482. 2039.16  20
   0   3   3 111598. 1929.71  78
   0  -3  -3 117691. 2004.21  77
   0   3  -3 114533. 1928.75  75
   0  -3   3 112168. 1780.61  74
   0  -3  -3 104805. 1740.35  26
   0  -3  -3 116237. 1726.05  74
   0  -3   3 117601. 1958.11  77
   0   3   3 114942. 1740.42  75
   0  -3   3 114002. 2081.26   9
  -1   3  -3 24827.5 892.837  71
  -1  -3  -3 25595.4 892.971  72
  -1   3  -3 25737.4 899.776  31
   1   3   3 25281.5 897.064  25
  -1   3  -3 24696.6 905.508  14
  -1  -3  -3 25815.6 944.315  77
   1  -3   3 25391.0 918.658   8
   1  -3   3 24958.4 939.259  24
   1  -3   3 24099.0 870.251  74
   1  -3   3 25070.9 898.527  77
  -1  -3  -3 23634.7 954.146  21
  -1  -3  -3 25330.9 969.652   8
   1   3   3 24558.4 934.980  78
  -1   3  -3 24245.1 925.588  75
  -1   3  -3 24348.2 819.266  29
   1  -3   3 24496.1 989.574   9
  -1  -3  -3 24382.3 861.553  26
  -1  -3  -3 26065.7 780.885  74
   1   3   3 25069.5 973.970  20
   2  -3   3 18467.8 738.097  32
  -2   3  -3 18945.0 821.159  71
  -2   3  -3 18339.0 787.887  14
   2  -3   3 19425.5 832.734   8
  -2   3  -3 19017.4 826.936  75
  -2  -3  -3 14449.9 794.863  72
   2  -3   3 19363.1 859.514  24
  -2   3  -3 18945.2 780.471  31
   2   3   3 20222.9 804.663  25
   2  -3   3 18633.9 807.645  74
   2  -3   3 18038.6 858.631   9
  -2   3  -3 19713.2 747.961  22
  -2  -3  -3 17693.4 851.402  21
  -2  -3  -3 18402.0 799.572  77
  -2  -3  -3 18609.7 789.929  26
   2   3   3 18468.6 856.532  20
  -2  -3  -3 17552.4 836.705   8
   2  -3   3 19236.4 780.220  77
   2   3   3 17250.5 809.867  78
  -3  -3  -3 2788.16 349.797  26
  -3   3  -3 3143.61 348.617  31
  -3  -3  -3 3308.16 388.609   8
   3  -3   3 2462.06 342.733  24
   3  -3   3 3574.70 354.452  32
   3  -3   3 3181.16 376.756   8
   3   3   3 2830.48 316.842  11
  -3   3  -3 3344.35 379.457  71
  -3   3  -3 3041.89 300.359  22
   3   3   3 3188.74 391.440  20
  -3  -3  -3 2667.74 367.486  21
   3   3   3 3052.18 331.248  25
  -3  -3  -3 3504.72 371.250  77
   3   3   3 2639.68 353.808  78
   3  -3   3 2817.82 316.849  77
   3  -3   3 2616.15 337.609  74
  -3   3  -3 2995.92 374.036  75
   3  -3   3 2882.12 363.632   9
  -4  -3  -3 15616.5 828.529   8
   4   3   3 14642.9 687.668  25
   4  -3   3 14562.7 786.599   8
   4  -3   3 14561.2 783.827  24
   4  -3   3 15064.0 734.487  32
  -4  -3  -3 13640.4 790.417  21
   4  -3   3 14288.7 753.495  74
   4  -3   3 15068.1 783.670   9
  -4   3  -3 14821.4 766.122  75
  -4  -3  -3 13300.2 723.826  77
  -4  -3  -3 13770.4 752.802  79
  -4   3  -3 14511.1 713.572  31
   4   3   3 13861.2 685.591  11
  -4   3  -3 14713.8 777.543  71
   4   3   3 14964.5 796.531  78
   5  -3   3 980.157 246.327   9
  -5   3  -3 1223.91 280.508  75
  -5  -3  -3 1353.87 303.430  79
   5   3   3 1429.81 252.327  11
  -5   3  -3 1049.00 277.371  71
   5  -3   3 1217.91 254.717  74
   5  -3   3 1626.52 275.346  32
   5  -3   3 1121.66 253.494  24
  -5  -3  -3 1370.97 305.229   8
  -5   3  -3 1423.01 269.075  31
  -5  -3  -3 1168.71 302.863  21
   5   3   3 1463.74 290.296  78
  -5  -3  -3 1305.87 258.723  77
   6  -3   3 715.552 212.509  32
   6   3   3 840.787 205.243  11
  -6   3  -3 1180.09 248.357  31
   6  -3   3 1008.82 262.661  24
  -6   3  -3 755.776 228.582  75
  -6  -3  -3 801.082 222.942  77
  -6  -3  -3 924.846 289.658  79
  -6   3  -3 629.787 245.612  71
   6  -3   3 797.112 241.710  74
   6   3   3 500.312 247.027  78
  -6  -3  -3 648.126 274.498  21
  -6  -3  -3 866.634 261.122   8
   6  -3   3 845.213 198.523   9
  -7   3  -3 66642.4 1789.76  71
   7  -3   3 66020.7 1850.15  24
  -7   3  -3 64994.5 1597.38  31
  -7  -3  -3 60909.4 1808.41   8
  -7  -3  -3 61517.1 1815.16  21
  -7  -3  -3 72781.6 1642.13  77
   7  -3   3 65748.7 1803.43  32
   7   3   3 60353.9 1776.81  78
  -7   3  -3 60940.4 1606.47  75
   7   3   3 65989.3 1720.39  11
   7  -3   3 66440.8 1776.98  74
  -7  -3  -3 59222.3 1684.72  79
  -8  -3  -3 56635.1 1721.38  79
   8  -3   3 58698.8 1724.65  74
   8  -3   3 61517.5 1870.61  24
   8  -3   3 55556.7 1776.97  32
   8   3   3 60151.3 1735.77  11
  -8  -3  -3 58345.7 1833.77  21
  -8   3  -3 60635.7 1750.22  71
  -8  -3  -3 63031.9 1916.39   8
  -8   3  -3 58238.9 1600.91  75
  -8   3  -3 63050.8 1621.39  31
  -9   3  -3 91924.0 2225.57  71
  -9  -3  -3 89284.1 2330.94  21
   9  -3   3 93665.3 2390.89  24
  -9   3  -3 90821.3 2049.49  31
  -9   3  -3 91448.5 2033.04  75
  -9  -3  -3 95768.1 2488.86   8
   9   3   3 89746.2 2207.58  11
   9  -3   3 93844.3 2430.69  32
  -9  -3  -3 93258.3 2288.57  79
  -9   3  -3 101188. 2094.01  79
   9  -3   3 94156.5 2260.97  74
  10  -3   3 1390.04 329.172  74
 -10   3  -3 1065.02 299.870  17
 -10   3  -3 1465.98 314.965  79
 -10   3  -3 1420.04 307.809  31
  10   3   3 1558.68 338.245  11
  10  -3   3 2207.35 455.746  32
 -10  -3  -3 1399.22 339.400  79
 -10  -3  -3 1945.81 417.360  21
  10  -3   3 1066.36 313.191  24
 -10   3  -3 1776.01 335.246  75
 -10   3  -3 1537.77 346.064  71
 -10  -3  -3 1446.07 369.525   8
 -11   3  -3 18841.5 1080.37  71
  11  -3   3 19043.4 1164.05  24
  11   3   3 18538.9 1102.96  11
 -11  -3  -3 20801.1 1271.02   8
 -11  -3  -3 19827.2 1162.31  21
 -11   3  -3 19099.9 1021.93  31
  11  -3   3 17571.7 1166.13  32
 -11   3  -3 21166.5 1071.15  79
 -11   3  -3 17844.5 1051.67  17
  11  -3   3 20774.2 1137.78  74
 -11  -3  -3 18134.7 1113.93  79
 -12  -3  -3 6292.23 677.548  79
  12  -3   3 5752.11 708.856  32
 -12   3  -3 5778.89 580.403  31
 -12   3  -3 5869.20 614.637  17
 -12   3  -3 5224.06 613.201  30
 -12  -3  -3 6252.80 685.990  21
 -12   3  -3 6321.80 624.768  79
 -12   3  -3 5802.50 646.527  71
  12  -3   3 6975.88 692.411  74
  12   3   3 5663.80 641.054  11
  12  -3   3 5532.03 653.359  24
 -13  -3  -3 26797.1 1397.38  79
  13  -3   3 29887.3 1408.96  74
  13  -3   3 27693.5 1429.26  24
  13  -3   3 26900.4 1493.22  32
 -13   3  -3 28042.0 1256.95  31
 -13   3  -3 25797.5 1315.66  30
  13   3   3 26250.4 1374.18  11
 -13  -3  -3 25332.2 1367.19  21
 -13   3  -3 28872.0 1373.33  17
 -13   3  -3 27416.3 1326.30  71
 -13   3  -3 29264.3 1325.39  79
 -14   3  -3 805.918 305.765  60
  14  -3   3 376.541 185.914  74
 -14  -3  -3 287.575 344.220  64
 -14  -3  -3 350.966 184.723  40
 -14  -3  -3 1011.76 279.147  83
  14  -3   3 249.615 172.612  57
  14  -3   3 217.592 225.312  32
  14  -3   3 152.502 266.282  41
  14  -3   3 741.827 251.550  24
 -14   3  -3 446.727 235.017  81
 -14   3  -3 217.637 240.015  31
  14   3   3 356.706 191.780  11
 -14   3  -3 236.265 209.343  30
 -14  -3  -3 583.920 221.466  79
 -14  -3  -3-461.718 220.657  43
 -14   3  -3 148.442 258.813  79
 -14   3  -3 311.363 212.308  71
  15  -3   3 4235.70 558.569  57
  15  -3   3 3826.97 540.676  41
  15  -3   3 4165.04 627.987  32
 -15   3  -3 4248.10 597.912  60
 -15  -3  -3 4361.78 581.107  40
 -15   3  -3 4269.60 575.000  30
 -15   3  -3 4470.29 570.474  81
 -15  -3  -3 3575.39 557.918  83
 -15  -3  -3 3148.35 553.349  64
 -15  -3  -3 3774.55 500.414  43
  15  -3   3 3985.63 589.509  38
 -16  -3  -3 2157.70 521.416  64
 -16  -3  -3 2143.68 451.823  40
 -16   3  -3 1959.15 407.322  60
 -16  -3  -3 2408.10 469.356  83
 -16  -3  -3 2943.46 422.780  43
  16  -3   3 2482.44 427.805  57
  16  -3   3 2824.82 497.923  32
 -16   3  -3 2543.86 448.596  30
 -16   3  -3 2609.66 482.109  81
  16  -3   3 2527.25 466.428  41
 -16   3  -3 3088.27 454.511  56
  16  -3   3 2877.79 521.749  38
 -17   3  -3 4213.88 522.543  60
  17  -3   3 3386.08 528.338  38
  17  -3   3 3374.87 504.926  57
 -17   3  -3 2919.51 432.930  56
  17  -3   3 3806.96 526.403  41
 -17  -3  -3 2351.82 450.476  83
 -17  -3  -3 3035.80 533.695  40
 -17  -3  -3 2761.24 525.393  64
 -17   3  -3 2985.98 488.501  81
  18  -3   3 6451.00 635.893  41
 -18   3  -3 6022.37 589.418  56
  18  -3   3 5461.13 635.014  38
 -18  -3  -3 5480.74 583.409  83
 -18   3  -3 6368.47 665.547  81
 -18   3  -3 6001.09 653.320  60
 -18  -3  -3 5744.02 676.112  64
  18  -3   3 5713.51 620.612  57
 -18  -3  -3 5627.61 638.257  40
 -19  -3  -3 17858.3 1099.97  64
 -19   3  -3 19540.5 1050.10  60
  19  -3   3 20199.4 1096.90  38
  19  -3   3 19595.6 1038.84  57
 -19   3  -3 19196.6 991.494  56
 -19   3  -3 18855.9 1018.55  81
 -20  -3  -3 32877.5 1324.42  64
 -20   3  -3 33613.6 1242.55  81
 -20   3  -3 33558.9 1257.15  60
  20  -3   3 33790.9 1281.12  38
  20  -3   3 32809.7 1227.74  57
 -21  -3  -3 6795.66 572.143  64
  21  -3   3 6456.43 497.873  38
  21  -3   3 6096.26 494.929  57
 -21   3  -3 6301.08 512.106  60
 -22  -3  -3 7231.34 492.051  64
  22  -3   3 8505.76 473.308  57
  21  -4  -3 20170.2 779.027  41
 -21   4   3 20868.3 779.534  56
  21  -4  -3 20734.0 836.139  38
 -21  -4   3 20440.2 744.656  40
 -20   4   3 2534.15 341.383  56
 -20  -4   3 2366.18 329.247  40
 -20   4   3 2625.77 312.009  81
  20  -4  -3 2386.82 352.450  41
  19  -4  -3 18010.6 871.991  57
 -19   4   3 21126.2 944.396  60
 -19   4   3 19550.8 936.699  81
 -19   4   3 20154.2 994.235  56
  19  -4  -3 17743.3 967.410  41
 -19  -4   3 19576.8 941.054  40
 -18   4   3 21672.0 1068.44  60
 -18  -4   3 17971.4 975.880  36
  18  -4  -3 19639.6 1000.88  57
 -18   4   3 19093.8 1040.32  56
 -18  -4   3 18773.7 1031.17  43
 -18   4   3 19964.4 1029.83  81
  18  -4  -3 18620.5 1074.50  41
 -18  -4   3 19508.3 1008.66  40
 -17  -4   3 1854.04 399.878  40
 -17   4   3 1743.62 371.127  81
 -17  -4   3 1628.28 364.791  36
 -17   4   3 1299.28 328.706  60
 -17  -4   3 1851.98 384.935  43
 -17   4   3 1520.88 353.401  56
  17  -4  -3 1637.54 373.135  41
 -16  -4   3 6574.97 656.421  36
 -16   4   3 5362.34 603.694  60
 -16  -4   3 5851.59 619.028  40
  16  -4  -3 5279.23 651.638  41
 -16   4   3 6224.47 664.094  56
 -16   4   3 6092.29 640.956  81
 -16  -4   3 6553.47 675.677  43
  15  -4  -3 115.680 225.974  41
 -15   4   3-18.1518 217.069  56
 -15  -4   3 318.451 237.765  43
 -15  -4   3 184.465 195.484  40
 -15   4   3-49.5214 260.959  81
  15  -4  -3-24.3572 290.834  32
 -15  -4   3 225.705 251.256  36
 -15   4   3 521.359 181.297  60
 -14  -4   3 27142.9 1358.94  36
 -14  -4   3 23438.0 1303.20  62
 -14   4   3 28018.2 1381.67  56
  14  -4  -3 26862.1 1507.36  32
 -14   4   3 27846.2 1359.53  31
 -14  -4   3 26952.7 1355.99  43
 -14   4   3 26407.2 1325.20  81
  14  -4  -3 24723.4 1362.81  41
 -14  -4   3 27427.0 1303.94  40
 -13  -4   3 89.0644 240.676  36
 -13  -4   3 558.013 280.429  62
 -13   4   3 233.160 204.479  75
 -13  -4   3 310.482 265.153  43
  13  -4  -3 51.4310 286.405  32
 -13   4   3 424.370 235.056  81
 -13   4   3 216.405 256.353  79
 -13   4   3-196.072 189.501  78
  13  -4  -3 105.232 161.166  41
  13  -4  -3 434.318 237.924  74
 -13   4   3 175.454 229.461  56
 -13   4   3 351.495 217.906  31
 -12  -4   3 11740.2 894.241  36
  12  -4  -3 11656.7 998.852  32
 -12   4   3 12331.3 906.749  56
 -12  -4   3 13017.9 938.026  43
 -12   4   3 11723.9 877.633  81
 -12   4   3 11182.4 859.784  79
 -12   4   3 12801.7 939.096  78
  12  -4  -3 14887.5 2434.46  46
  12  -4  -3 12072.4 939.608  41
 -12   4   3 11732.0 880.716  75
 -12  -4   3 12151.4 972.900  77
 -12  -4   3 11371.6 880.851  62
  12  -4  -3 9884.31 847.492  74
 -12   4   3 11641.6 884.347  31
 -11   4   3 23081.3 1235.93  79
 -11   4   3 24587.8 1230.90  31
 -11   4   3 23572.0 1244.55  78
  11  -4  -3 22631.0 1356.70  32
 -11  -4   3 23418.9 1395.30   8
 -11  -4   3 25252.1 1342.24  77
 -11   4   3 23542.2 1222.39  75
  11  -4  -3 22915.3 1246.28  74
  10   4  -3 75024.4 2123.55  22
  10  -4  -3 67562.6 2260.83  32
 -10   4   3 61256.6 1953.53  78
 -10  -4   3 71886.4 2381.03   8
 -10  -4   3 69255.9 2231.27  77
 -10   4   3 69275.3 2061.99  75
 -10   4   3 73586.2 2081.93  31
  10  -4  -3 68226.1 2109.74  74
 -10   4   3 66967.3 1937.58  25
   9  -4  -3 2759.08 490.948  32
   9  -4  -3 1858.54 473.220   8
  -9   4   3 3010.14 451.683  31
  -9   4   3 2627.84 450.067  75
  -9  -4   3 3151.56 542.202   8
  -9   4   3 2762.42 429.864  25
  -9  -4   3 3370.61 517.239  77
  -9   4   3 3100.00 468.076  78
   9   4  -3 2758.29 425.187  22
   9  -4  -3 3006.96 474.317  74
  -8  -4   3 927.409 322.434  77
  -8   4   3 1146.87 293.793  25
  -8   4   3 1445.33 339.328  75
   8  -4  -3 1305.27 384.411  32
   8   4  -3 1537.00 331.244  14
  -8   4   3 786.298 256.122  31
   8  -4  -3 1208.88 397.055   8
  -8  -4   3 1290.90 333.149   8
  -8   4   3 1642.43 358.146  78
   8  -4  -3 1714.02 361.800  74
  -8  -4   3 1098.03 265.644  30
  -7   4   3 1652.41 337.020  78
  -7  -4   3 1912.17 344.665   9
   7   4  -3 2239.10 399.525  14
   7  -4  -3 1825.50 323.340  77
  -7   4   3 1861.79 364.530  31
   7  -4  -3 1703.38 418.748   8
  -7  -4   3 1551.11 280.005  30
  -7  -4   3 1853.54 427.999  77
  -7  -4   3 1297.78 400.635   8
  -7   4   3 1695.55 349.275  25
  -7   4   3 1942.49 361.251  75
   7  -4  -3 1704.69 359.975  74
  -6   4   3 386.052 234.948  25
  -6  -4   3 390.376 214.997  76
  -6  -4   3 387.893 201.950   9
   6  -4  -3 754.392 290.452   8
  -6  -4   3 812.837 215.190  30
   6   4  -3 430.746 231.294  14
  -6  -4   3 899.101 310.414   8
   6  -4  -3 775.762 280.279  77
  -6   4   3 682.392 244.741  78
  -6  -4   3 760.426 309.266  77
  -6   4   3 552.220 228.657  31
  -6   4   3 650.024 244.748  75
   6  -4  -3 728.919 251.684  74
   5   4  -3 661.114 254.363  14
   5   4  -3 534.520 221.779  12
  -5   4   3 706.468 258.124  25
  -5   4   3 1271.91 293.663  31
   5  -4  -3 602.337 267.771   8
   5  -4  -3 554.669 260.084  77
  -5  -4   3 617.946 216.914  76
   5  -4  -3 236.841 198.690  74
  -5  -4   3 347.795 269.580   8
  -5  -4   3 428.094 210.534   9
  -5   4   3 533.145 219.327  78
  -5   4   3 531.055 225.139  75
  -5  -4   3 768.148 262.152  77
   5   4  -3 1048.46 255.374  75
  -4   4   3 24279.7 1096.73  25
   4   4  -3 22552.8 1070.08  14
  -4  -4   3 23546.3 939.107  76
   4   4  -3 23750.6 1042.68  75
   4   4  -3 24297.7 1093.46  31
   4  -4  -3 24196.0 1119.55  77
   4  -4  -3 22661.1 1155.71   8
  -4  -4   3 20531.0 1060.02   8
  -4   4   3 22951.0 988.558  31
  -4  -4   3 24523.5 1168.39  77
  -4   4   3 24390.2 1066.21  78
  -4   4   3 24338.3 1005.92  33
   4  -4  -3 23419.5 1054.02  74
  -4   4   3 23286.2 1051.41  75
   4   4  -3 25265.1 1087.60  12
  -4  -4   3 24010.7 1133.75   9
   3   4  -3 43734.0 1409.03  75
  -3   4   3 45451.2 1464.52  25
   3   4  -3 44819.4 1473.82  14
  -3   4   3 45531.7 1382.85  33
  -3  -4   3 42891.2 1483.31   8
  -3   4   3 44018.2 1417.93  12
   3   4  -3 40948.1 1404.50  31
   3  -4  -3 43937.2 1562.65   8
  -3   4   3 44149.1 1302.70  31
   3  -4  -3 45883.5 1525.36  77
  -3   4   3 43152.3 1397.90  78
  -3  -4   3 44604.2 1250.36  76
  -3  -4   3 43031.3 1520.50   9
  -3  -4   3 43680.7 1530.21  77
  -3   4   3 45016.3 1422.63  75
   3  -4  -3 44833.1 1389.69  74
   2   4  -3 32329.0 1250.66  14
   2   4  -3 31046.1 1193.42  75
  -2   4   3 31400.4 1221.21  25
  -2   4   3 31055.5 1160.38  33
   2   4  -3 31694.4 1197.66  31
  -2  -4   3 33666.2 1296.04   8
   2  -4  -3 32653.9 1145.11  74
  -2   4   3 29460.1 1170.74  12
   2  -4  -3 32238.6 1308.92   8
  -2  -4   3 33552.5 1073.35  76
  -2   4   3 32184.6 1198.36  78
  -2   4   3 32177.5 1096.58  31
  -2  -4   3 33789.7 1306.85  77
   2  -4  -3 33930.5 1294.63  77
  -2   4   3 30802.8 1149.57  75
  -2  -4   3 32295.2 1327.04   9
  -1  -4   3 149701. 2655.23   8
  -1   4   3 146961. 2564.65  25
   1   4  -3 148485. 2616.27  14
  -1  -4   3 156747. 2305.24  76
  -1   4   3 146917. 2515.05  78
  -1   4   3 148547. 2605.40  12
   1  -4  -3 145444. 2633.11  77
  -1  -4   3 155836. 2747.53  77
   1   4  -3 145995. 2525.83  31
   1  -4  -3 138314. 2655.53   8
   1  -4  -3 150234. 2343.93  74
  -1  -4   3 145275. 2790.36   9
  -1   4   3 137373. 2484.29  33
   1   4  -3 145334. 2565.41  75
  -1   4   3 148151. 2427.88  75
   0   4  -3 46303.1 1459.04  14
   0  -4  -3 44231.8 1521.95   8
   0  -4  -3 43441.0 1442.26  77
   0   4   3 46378.8 1448.00  33
   0   4   3 50985.0 1512.03  25
   0   4   3 45262.3 1406.51  78
   0   4   3 43685.4 1438.18  12
   0   4  -3 48563.1 1459.09  31
   0  -4   3 45424.5 1486.91   8
   0  -4   3 46883.6 1314.05  76
   0  -4   3 46406.1 1484.55  77
   0  -4   3 45251.2 1574.04   9
   0   4  -3 47624.5 1481.68  75
  -1   4  -3 70103.5 1680.63  71
   1   4   3 68481.7 1861.52  20
  -1   4  -3 70651.8 1792.15  14
  -1  -4  -3 71009.7 1928.48   8
   1  -4   3 72585.6 1879.69   8
   1  -4   3 72763.4 1716.41  74
   1  -4   3 76431.8 1680.20  76
  -1   4  -3 72218.2 1768.94  31
   1   4   3 70933.2 1855.65  12
   1   4   3 71526.1 1789.83  25
  -1   4  -3 72393.4 1848.27  75
   1   4   3 69636.9 1763.00  78
  -1   4  -3 75060.6 1749.15  22
   1  -4   3 74140.6 1846.68  77
  -1  -4  -3 74948.1 1897.60  77
   1  -4   3 67951.6 1945.75   9
   2  -4   3 23487.7 1123.13  24
   2   4   3 26309.6 1183.56  20
  -2   4  -3 25550.2 1082.92  14
   2   4   3 25000.9 1091.89  78
   2   4   3 27821.2 1121.19  25
   2  -4   3 29175.2 1139.20  77
   2  -4   3 28116.4 1194.52   8
  -2   4  -3 25903.5 1132.58  75
  -2   4  -3 27240.8 1093.98  31
   2   4   3 25712.8 1157.71  12
  -2   4  -3 26357.0 1025.82  22
   2  -4   3 25822.4 1197.87   9
  -2  -4  -3 27979.7 1169.14  77
  -2  -4  -3 20880.0 1090.18   8
   2  -4   3 26605.8 1035.70  76
  -2   4  -3 25592.2 1075.05  71
   2  -4   3 25488.5 1069.30  74
   3  -4   3 133.945 186.117   9
   3   4   3 58.5618 169.234  25
  -3   4  -3 1.49793 93.3593  22
  -3   4  -3 272.659 236.912  31
   3  -4   3-62.2253 241.947   8
   3   4   3 107.058 174.425  20
  -3   4  -3 272.024 205.213  75
   3  -4   3 6.51294 200.343  24
   3  -4   3 146.230 173.001  74
  -3  -4  -3 149.336 245.988   8
  -3  -4  -3 175.888 235.489  77
  -3   4  -3 274.219 223.297  71
   3   4   3 187.894 167.540  78
   4   4   3 1443.06 300.799  25
   4  -4   3 1052.46 277.905  74
   4  -4   3 1489.48 311.336  32
   4  -4   3 1325.01 325.807  24
  -4   4  -3 1180.44 283.775  31
   4   4   3 1152.05 295.068  78
   4  -4   3 1112.31 282.169   9
   4   4   3 1365.63 325.634  20
  -4  -4  -3 1247.53 296.282  77
   4  -4   3 938.590 303.498   8
  -4   4  -3 1397.01 335.459  75
  -4  -4  -3 1009.05 324.534   8
  -4   4  -3 1267.14 297.252  71
   5  -4   3 3779.57 467.201  32
   5  -4   3 2409.46 407.677  24
   5  -4   3 2885.02 419.152   9
  -5   4  -3 3696.90 446.518  25
  -5   4  -3 2810.28 416.592  31
   5  -4   3 2693.58 433.658   8
   5   4   3 2719.56 448.538  20
  -5  -4  -3 2916.89 475.907   8
   5  -4   3 2333.24 390.385  74
   5   4   3 2850.67 415.472  78
  -5  -4  -3 2735.08 422.996  77
  -5   4  -3 3112.73 450.581  75
  -5   4  -3 2424.22 398.574  71
  -6   4  -3 7749.66 681.396  71
   6  -4   3 6913.40 690.910  24
   6  -4   3 7778.53 680.979  32
  -6  -4  -3 9026.92 792.645   8
   6  -4   3 8768.68 752.779   8
  -6   4  -3 6690.16 591.393  31
  -6   4  -3 7748.87 681.894  75
   6   4   3 8980.02 731.453  78
   6   4   3 7498.12 713.914  20
  -6  -4  -3 6030.85 596.732  77
   6  -4   3 8692.10 709.286   9
   6  -4   3 7710.03 681.396  74
  -6   4  -3 8564.25 663.438  25
   7  -4   3 39879.6 1616.37   8
   7  -4   3 39679.4 1562.60  32
   7  -4   3 40896.3 1664.31  24
[truncated: 1,051,637 more chars]
