# Supplementary material for: Crystal structure of 2-((1E)-{2-[bis­(2-methyl­benzyl­sulfan­yl)methyl­idene]hydrazin-1-yl­idene}meth­yl)-6-meth­oxy­phenol
Source: Acta Crystallogr E Crystallogr Commun. 2015 Mar 18;71(Pt 4):o242–3. doi: 10.1107/S2056989015004946 (PMC4438809; doi:10.1107/S2056989015004946)
Supplement: Supplementary file 2 [file e-71-0o242-Isup2.hkl]

#
# h,k,l, Fc-squared, Fo-squared, sigma(Fo-squared), status flag
#
data_I
_shelx_title ' enis'
_shelx_refln_list_code          4
_shelx_F_calc_maximum      193.75
_exptl_crystal_F_000       952.00
_reflns_d_resolution_high  0.8132

loop_
 _space_group_symop_operation_xyz
 'x, y, z'
 '-x, y+1/2, -z+1/2'
 '-x, -y, -z'
 'x, -y-1/2, z-1/2'

_cell_length_a    19.7865
_cell_length_b     6.8600
_cell_length_c    16.1805
_cell_angle_alpha  90.000
_cell_angle_beta   94.880
_cell_angle_gamma  90.000

_shelx_F_squared_multiplier     1.000

loop_
 _refln_index_h
 _refln_index_k
 _refln_index_l
 _refln_F_squared_calc
 _refln_F_squared_meas
 _refln_F_squared_sigma
 _refln_observed_status
   2   0   0       8371.00       8457.19        40.88 o
   3   0   0       1072.63       1143.44        13.25 o
   4   0   0      28570.98      27674.84       256.66 o
   5   0   0        244.05        311.99         7.08 o
   6   0   0       3147.25       3428.96        43.06 o
   7   0   0       2806.32       3167.95        20.01 o
   8   0   0       5789.80       6131.23        72.78 o
   9   0   0      10517.38      10952.97        58.58 o
  10   0   0          8.36          4.10         2.84 o
  11   0   0       2536.43       2484.74        25.47 o
  12   0   0        504.68        602.86        16.78 o
  13   0   0       2505.88       2573.03        32.36 o
  14   0   0        179.20        162.70         8.28 o
  15   0   0        474.44        404.20        13.14 o
  16   0   0        674.54        670.89        17.20 o
  17   0   0        601.67        569.22        14.04 o
  18   0   0        635.16        631.12        18.65 o
  19   0   0        156.06        134.90        16.59 o
  20   0   0        597.41        573.68        27.18 o
  21   0   0         74.59         86.58        17.53 o
  22   0   0       2033.74       1964.74        65.32 o
  23   0   0        112.41        134.69        16.74 o
  24   0   0       1175.00       1286.34        39.32 o
   1   1   0          5.24         15.31         0.96 o
   2   1   0         16.31         18.09         0.87 o
   3   1   0        150.61        183.19         2.09 o
   4   1   0        798.33        843.15         6.95 o
   5   1   0        140.48        145.75         2.11 o
   6   1   0         65.48         66.64         1.51 o
   7   1   0       1923.10       2014.84        14.77 o
   8   1   0        920.37        945.60         8.10 o
   9   1   0        696.29        775.90         7.51 o
  10   1   0        960.01        967.38         9.54 o
  11   1   0        558.13        576.15        11.25 o
  12   1   0       4733.48       4960.32        27.39 o
  13   1   0        133.93        146.83         5.85 o
  14   1   0         15.43         15.70         2.77 o
  15   1   0         87.68         81.43         4.75 o
  16   1   0        355.10        376.29         9.72 o
  17   1   0        226.87        210.14         5.87 o
  18   1   0        263.01        246.86         8.43 o
  19   1   0          1.18          1.16         4.35 o
  20   1   0        163.11        153.48         9.18 o
  21   1   0        528.77        522.09        24.44 o
  22   1   0         59.56         61.44         7.96 o
  23   1   0        156.49        166.46        10.79 o
   0   2   0       1133.45       1173.39         8.52 o
   1   2   0         44.45         52.46         1.33 o
   2   2   0       7058.87       7142.49        35.66 o
   3   2   0        297.84        347.72         3.49 o
   4   2   0        208.55        217.62         2.81 o
   5   2   0       2041.79       2105.92        11.65 o
   6   2   0        455.70        480.85         5.04 o
   7   2   0       1243.44       1213.88         9.98 o
   8   2   0        357.02        339.24         5.15 o
   9   2   0        308.65        319.31         5.32 o
  10   2   0        245.81        253.59         4.91 o
  11   2   0        191.66        162.83         4.86 o
  12   2   0        516.64        508.27         8.66 o
  13   2   0       1054.48       1071.70        13.45 o
  14   2   0       2283.48       2226.93        23.06 o
  15   2   0       2701.40       2694.42        26.32 o
  16   2   0       3250.48       3180.16        25.73 o
  17   2   0       1352.45       1302.99        18.56 o
  18   2   0        589.73        573.08        13.93 o
  19   2   0       1445.95       1453.60        24.51 o
  20   2   0       1721.26       1685.69        28.99 o
  21   2   0        108.17        110.03         8.37 o
  22   2   0        421.82        456.07        15.78 o
  23   2   0        249.23        281.61        23.74 o
   1   3   0        526.66        604.01         6.14 o
   2   3   0       2755.72       3095.96        22.14 o
   3   3   0        412.13        490.92         6.07 o
   4   3   0        145.65        168.24         4.03 o
   5   3   0       1125.04       1376.34        10.93 o
   6   3   0       1653.61       1823.60        13.78 o
   7   3   0        245.22        244.01         5.93 o
   8   3   0       1211.08       1344.11        12.98 o
   9   3   0         70.19         94.51         4.35 o
  10   3   0       1966.36       1991.02        19.43 o
  11   3   0         20.51         27.53         3.61 o
  12   3   0        433.19        374.53        10.80 o
  13   3   0          0.81          3.74         3.07 o
  14   3   0        180.16        199.15         9.93 o
  15   3   0          9.94         21.28         3.34 o
  16   3   0        308.67        297.34         8.26 o
  17   3   0          7.68          8.26         2.85 o
  18   3   0        165.62        164.02         7.64 o
  19   3   0          7.13          6.39         3.37 o
  20   3   0         23.68         26.08         3.35 o
  21   3   0        175.33        173.23         6.85 o
  22   3   0        214.60        238.54         8.95 o
   0   4   0        355.45        389.34        10.13 o
   1   4   0        766.96        848.86         9.57 o
   2   4   0         18.94         22.79         2.57 o
   3   4   0       2525.26       2855.90        18.86 o
   4   4   0       1526.03       1576.29        15.83 o
   5   4   0        786.02        714.31         9.82 o
   6   4   0       2262.28       2204.08        19.62 o
   7   4   0       2874.43       2994.67        23.36 o
   8   4   0       1587.02       1574.04        17.98 o
   9   4   0       1741.45       1740.41        20.53 o
  10   4   0        101.79        111.54         5.81 o
  11   4   0        131.15        142.72         8.45 o
  12   4   0        302.56        278.80         8.56 o
  13   4   0        630.48        660.75        11.46 o
  14   4   0       1292.90       1230.38        16.93 o
  15   4   0        288.04        283.10         8.58 o
  16   4   0       1228.25       1265.40        20.26 o
  17   4   0        396.99        389.67        11.24 o
  18   4   0        369.75        348.42         9.59 o
  19   4   0        335.97        330.87         9.15 o
  20   4   0          0.82          4.43         2.46 o
  21   4   0         59.31         68.18         5.66 o
   1   5   0        357.01        339.92         7.83 o
   2   5   0       2080.77       2044.37        18.65 o
   3   5   0        117.95        124.25         4.80 o
   4   5   0        435.40        420.12         8.42 o
   5   5   0        440.78        367.51         8.72 o
   6   5   0        583.17        573.90        11.90 o
   7   5   0       1492.89       1327.53        28.88 o
   8   5   0        809.52        767.30        15.46 o
   9   5   0        747.69        653.32        10.52 o
  10   5   0        380.12        382.55         8.45 o
  11   5   0        106.32        107.29         6.11 o
  12   5   0        877.67        799.33        16.26 o
  13   5   0        172.01        170.47         8.76 o
  14   5   0         56.70         65.65         5.94 o
  15   5   0       1580.92       1548.32        20.60 o
  16   5   0        312.31        311.77         9.60 o
  17   5   0        506.76        533.46        15.99 o
  18   5   0        425.09        486.07        12.66 o
  19   5   0        584.94        655.64        14.19 o
   0   6   0        784.52        667.73        12.82 o
   1   6   0         31.53         29.65         2.58 o
   2   6   0        948.41        882.92        11.00 o
   3   6   0       1291.35       1282.17        14.53 o
   4   6   0         11.12          6.03         2.89 o
   5   6   0        551.51        525.76        10.75 o
   6   6   0        326.06        294.20         8.52 o
   7   6   0       1574.88       1390.62        22.38 o
   8   6   0        721.41        708.01        13.50 o
   9   6   0       1368.93       1283.08        21.19 o
  10   6   0         36.17         28.21         3.72 o
  11   6   0       1798.04       1736.42        28.25 o
  12   6   0          3.57          1.60         3.18 o
  13   6   0        516.45        483.59        12.95 o
  14   6   0        191.93        205.09         7.50 o
  15   6   0          6.88          8.19         2.37 o
  16   6   0         21.67         27.64         4.39 o
  17   6   0        209.57        241.57        11.86 o
   1   7   0       1339.83       1361.82        26.61 o
   2   7   0        149.25        145.54         8.55 o
   3   7   0       1304.08       1339.59        19.33 o
   4   7   0       1027.79       1041.36        17.08 o
   5   7   0        995.09        965.11        15.51 o
   6   7   0        540.28        535.68        11.46 o
   7   7   0          9.33         12.45         3.43 o
   8   7   0        301.66        308.47        11.22 o
   9   7   0        236.92        244.81         9.78 o
  10   7   0        483.07        512.08        14.34 o
  11   7   0          7.15          9.45         3.11 o
  12   7   0         53.17         47.34         4.07 o
  13   7   0          3.50          3.58         3.56 o
   0   8   0         81.96         89.64        10.33 o
   1   8   0          0.94         -2.89         3.65 o
   2   8   0          0.84          5.48         3.29 o
   3   8   0          0.65          2.10         3.08 o
   4   8   0         51.97         70.79         6.33 o
   5   8   0        111.96        114.43         6.22 o
   6   8   0         37.37         30.66         5.99 o
   7   8   0          5.66          6.93         5.62 o
 -24   1   1         79.70         97.03        10.93 o
 -23   1   1          0.50          4.57         6.31 o
 -22   1   1        668.73        707.36        25.96 o
 -21   1   1        108.00        109.69         8.52 o
 -20   1   1        561.46        498.93        17.93 o
 -19   1   1        257.66        273.18        13.93 o
 -18   1   1        786.01        734.14        15.08 o
 -17   1   1         23.22         16.84         2.35 o
 -16   1   1        214.42        201.71         7.18 o
 -15   1   1        358.38        335.43         8.83 o
 -14   1   1       1926.05       1891.15        17.99 o
 -13   1   1        113.10        106.67         4.42 o
 -12   1   1         85.51         81.40         3.77 o
 -11   1   1         85.61        136.20         4.80 o
 -10   1   1         99.57        114.62         3.64 o
  -9   1   1        322.12        350.65         5.76 o
  -8   1   1       1054.26       1043.20         8.05 o
  -7   1   1         70.46         76.65         2.20 o
  -6   1   1       1172.19       1226.09         9.59 o
  -5   1   1       3157.87       3199.98        15.05 o
  -4   1   1        241.14        268.98         3.76 o
  -3   1   1        152.43        159.23         2.00 o
  -2   1   1       3092.53       3215.09        18.32 o
  -1   1   1       1570.07       1698.60         7.43 o
   0   1   1      14605.46      14464.43        70.23 o
   1   1   1       2641.37       2614.52        17.13 o
   2   1   1       1964.60       2082.18        14.30 o
   3   1   1         17.27         17.48         1.33 o
   4   1   1       2960.64       3115.86        28.16 o
   5   1   1        891.62        970.00         6.86 o
   6   1   1       1462.30       1594.70         9.28 o
   7   1   1          3.08          5.74         1.30 o
   8   1   1        359.49        384.52         4.97 o
   9   1   1       1356.64       1387.77         9.56 o
  10   1   1        278.95        354.34         5.97 o
  11   1   1       5890.64       6148.75        47.24 o
  12   1   1       3466.72       3575.44        36.31 o
  13   1   1       5897.62       5921.93        51.04 o
  14   1   1       1145.14       1104.53        16.14 o
  15   1   1       1648.44       1637.34        20.30 o
  16   1   1        383.72        380.30         9.25 o
  17   1   1         82.58         78.65         3.68 o
  18   1   1        428.23        415.67        11.94 o
  19   1   1        552.11        509.95        16.84 o
  20   1   1         29.71         38.51         5.89 o
  21   1   1        951.08        962.80        25.96 o
  22   1   1        302.32        297.92        12.00 o
  23   1   1        709.81        802.12        20.09 o
 -23   2   1        190.54        202.66         9.81 o
 -22   2   1        524.67        552.83        22.88 o
 -21   2   1        295.02        319.25        13.21 o
 -20   2   1          6.02         11.86         4.27 o
 -19   2   1         10.54          7.21         4.18 o
 -18   2   1       1936.84       1904.41        24.31 o
 -17   2   1         52.03         61.66         3.80 o
 -16   2   1       2323.99       2266.28        23.41 o
 -15   2   1        141.56        152.43         6.18 o
 -14   2   1        629.47        637.47        11.92 o
 -13   2   1       2812.94       2821.05        25.69 o
 -12   2   1        159.32        165.20         4.92 o
 -11   2   1        914.49        964.34        10.94 o
 -10   2   1       4267.26       4498.16        30.88 o
  -9   2   1          2.23          2.56         1.60 o
  -8   2   1        137.42         94.81         2.83 o
  -7   2   1        212.06        180.24         3.60 o
  -6   2   1         56.75         70.25         2.00 o
  -5   2   1       4112.79       4281.80        28.78 o
  -4   2   1       6596.35       7225.63        38.77 o
  -3   2   1        893.33        958.79         5.31 o
  -2   2   1        573.65        572.78         6.75 o
  -1   2   1       3042.45       3168.81         9.99 o
   0   2   1       1829.30       1832.83         8.96 o
   1   2   1       4096.13       4333.99        16.13 o
   2   2   1        755.80        757.17         4.81 o
   3   2   1        251.05        283.93         3.15 o
   4   2   1        592.04        648.08         5.54 o
   5   2   1        472.15        498.55         5.44 o
   6   2   1       7427.77       8043.67        39.91 o
   7   2   1        385.77        434.66         5.63 o
   8   2   1         24.59         29.81         2.00 o
   9   2   1        214.38        300.28         5.74 o
  10   2   1         72.73        120.57         3.77 o
  11   2   1        348.01        392.52         7.13 o
  12   2   1       2190.21       2203.00        19.46 o
  13   2   1         21.76         34.31         3.27 o
  14   2   1       1270.46       1199.76        17.25 o
  15   2   1         71.83         76.42         5.02 o
  16   2   1        224.05        211.92         6.28 o
  17   2   1        415.11        421.55        12.17 o
  18   2   1        195.41        187.76         9.53 o
  19   2   1          0.39         -0.56         4.28 o
  20   2   1        187.48        168.87         9.36 o
  21   2   1       1046.20       1054.78        28.19 o
  22   2   1        858.76        867.30        18.59 o
  23   2   1        398.21        427.30        16.58 o
 -22   3   1        439.42        461.57        12.60 o
 -21   3   1        469.14        498.93        12.08 o
 -20   3   1          0.92          8.00         2.52 o
 -19   3   1         11.73          8.22         3.25 o
 -18   3   1        164.15        159.19         7.40 o
 -17   3   1        141.68        135.80         6.63 o
 -16   3   1        769.89        744.57        12.84 o
 -15   3   1       1913.77       1864.22        18.89 o
 -14   3   1        812.58        740.21        16.81 o
 -13   3   1        490.04        470.00        13.25 o
 -12   3   1       2987.13       2851.33        31.11 o
 -11   3   1        360.04        389.28         9.68 o
 -10   3   1       2600.05       2600.52        22.22 o
  -9   3   1        151.84        140.82         5.13 o
  -8   3   1        422.20        439.66         7.76 o
  -7   3   1          5.20          7.93         1.95 o
  -6   3   1       4137.27       4298.98        26.14 o
  -5   3   1          7.15         12.56         1.64 o
  -4   3   1       6725.13       6985.70        24.37 o
  -3   3   1       5394.25       5825.38        21.67 o
  -2   3   1       4052.95       4116.57        19.81 o
  -1   3   1        101.61         71.68         2.31 o
   0   3   1       1742.68       1938.15        10.98 o
   1   3   1       1328.37       1399.32         9.41 o
   2   3   1        204.23        232.66         4.23 o
   3   3   1       1189.27       1168.33         9.66 o
   4   3   1       4522.11       5150.44        20.44 o
   5   3   1        130.77         73.28         2.98 o
   6   3   1        404.26        497.59         7.16 o
   7   3   1       5181.15       5286.61        40.82 o
   8   3   1        182.84        159.06         5.01 o
   9   3   1       1096.45        925.97        11.97 o
  10   3   1         33.24         35.25         3.34 o
  11   3   1        232.05        254.15         6.92 o
  12   3   1        545.17        487.23        12.65 o
  13   3   1         50.75         46.28         4.82 o
  14   3   1        725.72        698.94        13.22 o
  15   3   1         98.52         94.55         4.79 o
  16   3   1       2121.60       2053.18        24.27 o
  17   3   1         32.40         36.55         4.16 o
  18   3   1        608.20        616.86        14.23 o
  19   3   1        177.06        175.66         7.64 o
  20   3   1       1086.74       1084.04        16.47 o
  21   3   1         13.33          9.81         2.79 o
  22   3   1        126.83        145.31         8.24 o
 -21   4   1        791.67        837.90        15.55 o
 -20   4   1         40.11         38.46         3.49 o
 -19   4   1        242.18        256.46         8.72 o
 -18   4   1         89.83        105.98         6.27 o
 -17   4   1        240.55        261.80         9.15 o
 -16   4   1        145.23        151.65         7.42 o
 -15   4   1       1927.15       1815.15        20.89 o
 -14   4   1         25.42         23.40         3.17 o
 -13   4   1        250.53        242.48         6.98 o
 -12   4   1        576.52        535.13        12.19 o
 -11   4   1       1935.06       1833.03        26.28 o
 -10   4   1         29.96         32.14         3.83 o
  -9   4   1        231.95        239.92         7.11 o
  -8   4   1        248.63        278.47         7.82 o
  -7   4   1          7.50         10.86         2.60 o
  -6   4   1        555.01        607.83        10.36 o
  -5   4   1        219.64        188.71         5.02 o
  -4   4   1        182.07        153.44         4.43 o
  -3   4   1         84.28         66.58         3.01 o
  -2   4   1       1748.69       1925.15        14.69 o
  -1   4   1        269.66        262.62         5.74 o
   0   4   1          0.76          2.06         2.03 o
   1   4   1        562.42        574.98         8.20 o
   2   4   1       1025.82       1056.60        11.53 o
   3   4   1        163.75        164.98         4.78 o
   4   4   1        792.57        758.00        10.86 o
   5   4   1          9.92          9.49         2.12 o
   6   4   1        576.20        551.49        10.04 o
   7   4   1        110.64         78.48         4.50 o
   8   4   1        160.04        156.57         6.61 o
   9   4   1        432.77        419.81        10.34 o
  10   4   1       1899.92       1865.44        25.85 o
  11   4   1        690.60        701.06        14.58 o
  12   4   1         18.50         28.01         3.41 o
  13   4   1        114.23        101.74         4.35 o
  14   4   1       1415.44       1389.57        18.97 o
  15   4   1        155.09        151.41         7.40 o
  16   4   1         31.06         26.44         4.12 o
  17   4   1        437.54        464.03        10.89 o
  18   4   1         38.97         40.35         3.93 o
  19   4   1        669.48        715.04        13.98 o
  20   4   1        162.15        157.46         6.53 o
  21   4   1         72.65         66.01         5.50 o
 -19   5   1         43.01         47.71         4.69 o
 -18   5   1        120.28        119.60         6.92 o
 -17   5   1         70.53         93.66         6.85 o
 -16   5   1         38.58         31.81         5.02 o
 -15   5   1        287.28        252.21        10.64 o
 -14   5   1          4.39          6.06         3.11 o
 -13   5   1        172.87        186.57         9.76 o
 -12   5   1         65.05         57.13         5.53 o
 -11   5   1        239.37        222.41         9.07 o
 -10   5   1        988.78        951.30        13.60 o
  -9   5   1        129.91        112.42         4.60 o
  -8   5   1        114.86        101.34         6.52 o
  -7   5   1        898.59        838.45        16.00 o
  -6   5   1       2362.98       2244.10        24.19 o
  -5   5   1        761.65        725.12        13.02 o
  -4   5   1         21.39         17.68         2.70 o
  -3   5   1          1.84          3.48         2.20 o
  -2   5   1        776.65        728.22        11.69 o
  -1   5   1         21.94         26.34         2.92 o
   0   5   1        393.47        377.11         8.24 o
   1   5   1        144.20        128.55         5.12 o
   2   5   1        526.56        485.69         9.74 o
   3   5   1        102.84         96.85         4.62 o
   4   5   1       2638.44       2627.21        24.29 o
   5   5   1        549.61        538.04        11.33 o
   6   5   1        169.20        147.44         6.28 o
   7   5   1        223.81        199.20         7.65 o
   8   5   1         32.28         27.20         3.51 o
   9   5   1        185.38        171.65         5.30 o
  10   5   1         10.08          8.45         2.55 o
  11   5   1        150.07        140.99         6.13 o
  12   5   1        532.84        502.21        12.25 o
  13   5   1       1016.08       1007.80        17.92 o
  14   5   1        186.05        195.49         8.14 o
  15   5   1         15.88         14.66         2.96 o
  16   5   1         56.17         64.11         4.94 o
  17   5   1        640.55        629.35        12.38 o
  18   5   1        725.72        771.74        14.05 o
  19   5   1          4.70          8.42         3.70 o
 -17   6   1        128.47        148.93         7.85 o
 -16   6   1        101.69         97.66         5.30 o
 -15   6   1         36.13         38.10         3.81 o
 -14   6   1         52.35         61.93         4.81 o
 -13   6   1          4.65         -0.42         3.80 o
 -12   6   1         52.14         55.42         5.20 o
 -11   6   1          0.54          3.68         2.96 o
 -10   6   1          5.19          8.85         3.53 o
  -9   6   1        525.24        494.01        11.80 o
  -8   6   1         46.14         59.13         4.32 o
  -7   6   1        182.37        200.03         7.06 o
  -6   6   1         69.60         73.59         4.16 o
  -5   6   1        205.79        218.73         7.06 o
  -4   6   1        351.39        347.00         8.46 o
  -3   6   1         98.43         97.07         4.04 o
  -2   6   1         29.36         29.40         2.50 o
  -1   6   1        125.93        127.78         4.54 o
   0   6   1          7.01         11.21         1.73 o
   1   6   1         32.30         39.41         3.02 o
   2   6   1        211.84        218.97         5.59 o
   3   6   1        144.52        131.44         4.67 o
   4   6   1        429.46        412.69         9.22 o
   5   6   1        534.93        488.42        10.81 o
   6   6   1        771.24        696.84        11.87 o
   7   6   1         68.26         62.61         4.19 o
   8   6   1       1674.39       1617.99        25.74 o
   9   6   1        179.29        156.08         7.77 o
  10   6   1        198.23        169.68         7.59 o
  11   6   1          0.11         -2.83         4.34 o
  12   6   1        224.15        176.21         7.21 o
  13   6   1        193.33        225.26         8.86 o
  14   6   1         61.28         54.20         4.53 o
  15   6   1        370.36        387.93         9.79 o
  16   6   1         28.59         30.17         4.29 o
 -13   7   1        298.84        332.10        12.10 o
 -12   7   1         75.84         76.94         5.32 o
 -11   7   1        583.68        625.53        15.94 o
 -10   7   1        280.72        282.79         9.20 o
  -9   7   1        314.58        360.13        10.87 o
  -8   7   1        158.38        122.23         6.78 o
  -7   7   1        569.49        545.21        12.96 o
  -6   7   1         63.04         49.78         4.09 o
  -5   7   1          2.32          4.13         2.91 o
  -4   7   1       1257.95       1186.39        18.55 o
  -3   7   1        161.23        159.68         7.66 o
  -2   7   1          0.41          6.99         3.97 o
  -1   7   1        201.34        208.09        11.15 o
   0   7   1        218.03        210.98         9.85 o
   1   7   1        531.01        501.65        14.86 o
   2   7   1        548.08        553.20        17.20 o
   3   7   1        712.17        739.58        15.42 o
   4   7   1       1798.59       1833.89        29.08 o
   5   7   1         55.75         62.43         4.52 o
   6   7   1         66.34         58.83         4.59 o
   7   7   1        607.97        563.05        13.00 o
   8   7   1        177.65        175.91         8.50 o
   9   7   1         31.96         42.04         4.85 o
  10   7   1        325.49        321.22         9.52 o
  11   7   1         67.28         68.96         4.50 o
  12   7   1        598.66        653.77        13.95 o
  13   7   1        341.43        381.08        17.98 o
  -7   8   1        177.90        177.04        16.66 o
  -6   8   1          9.46         14.71         3.79 o
  -5   8   1          4.15          5.43         3.06 o
  -4   8   1        101.40        115.46         6.55 o
  -3   8   1         40.10         42.80         4.59 o
  -2   8   1        105.02        102.38         6.00 o
  -1   8   1        410.82        435.71        12.77 o
   0   8   1         40.86         52.23         5.96 o
   1   8   1        258.18        264.16        11.35 o
   2   8   1         94.21         96.45         6.53 o
   3   8   1        480.48        534.51        15.11 o
   4   8   1        162.85        174.46        10.80 o
   5   8   1        281.96        319.66        13.22 o
   6   8   1         18.58         22.34         6.25 o
   7   8   1          0.17         -0.85         6.07 o
 -23   0   2        314.36        285.54        23.46 o
 -22   0   2        199.15        225.75        15.48 o
 -21   0   2       1492.17       1391.69        39.88 o
 -20   0   2       1071.45        994.65        34.71 o
 -19   0   2         54.68         66.36         6.55 o
 -18   0   2       1757.74       1650.35        29.12 o
 -17   0   2         72.39         47.60         4.00 o
 -16   0   2        794.04        733.33        18.09 o
 -15   0   2        157.21        113.94         8.02 o
 -14   0   2        906.63        977.72        21.99 o
 -13   0   2       3079.37       3399.76        33.18 o
 -12   0   2       4417.94       4796.75        34.63 o
 -11   0   2       1299.00       1487.22        18.42 o
 -10   0   2       5176.89       5663.82        67.81 o
  -9   0   2       7029.63       7342.82        37.93 o
  -8   0   2      20331.58      21331.02       149.31 o
  -7   0   2      12134.81      12743.50        64.04 o
  -6   0   2      15935.35      16782.38       103.21 o
  -5   0   2       5325.05       5827.82        32.69 o
  -4   0   2       3074.02       3267.66        15.10 o
  -3   0   2        474.63        495.84         5.12 o
  -2   0   2        408.64        408.19         4.35 o
  -1   0   2        943.64        979.79         7.49 o
   0   0   2          1.28         19.45         2.25 o
   1   0   2       5641.09       5893.57        24.97 o
   2   0   2       2015.90       2201.28        22.84 o
   3   0   2       4891.38       5482.67        34.71 o
   4   0   2       5713.44       5838.34        55.97 o
   5   0   2       2393.75       2583.76        19.87 o
   6   0   2         65.92         75.91         2.42 o
   7   0   2       3009.97       3088.79        30.08 o
   8   0   2       1012.67       1157.80        16.44 o
   9   0   2        186.03        140.41         5.63 o
  10   0   2        143.53        172.65         6.44 o
  11   0   2        899.92       1025.66        16.32 o
  12   0   2       3140.24       3182.10        53.14 o
  13   0   2        219.66        218.48         9.94 o
  14   0   2        690.60        695.50        23.61 o
  15   0   2         12.93          5.03         4.43 o
  16   0   2       3759.41       3653.75        67.42 o
  17   0   2       1512.36       1400.38        33.84 o
  18   0   2        308.67        285.97        13.81 o
  19   0   2          1.77          2.45         8.94 o
  20   0   2         39.95         38.42         7.96 o
  21   0   2         31.37         23.86         6.32 o
  22   0   2        395.17        396.83        28.76 o
  23   0   2        934.73       1038.01        39.81 o
 -24   1   2         71.30         71.69         9.93 o
 -23   1   2        551.87        617.25        21.22 o
 -22   1   2        156.03        163.28         8.91 o
 -21   1   2        118.33        101.09        10.47 o
 -20   1   2        249.66        252.52        12.97 o
 -19   1   2        451.01        418.35        16.95 o
 -18   1   2         33.42         28.03         3.68 o
 -17   1   2        197.79        185.25         5.83 o
 -16   1   2          7.29          5.92         2.45 o
 -15   1   2       1519.39       1479.19        16.58 o
 -14   1   2       2939.15       2927.82        22.32 o
 -13   1   2         14.16         28.91         2.95 o
 -12   1   2        185.28        223.24         6.39 o
 -11   1   2       1435.31       1538.64        13.42 o
 -10   1   2          4.54          5.66         1.62 o
  -9   1   2       1535.97       1485.59        11.39 o
  -8   1   2          2.08          7.30         1.13 o
  -7   1   2       1576.40       1765.82         9.66 o
  -6   1   2        427.42        491.87         3.97 o
  -5   1   2       3228.18       3480.65        14.95 o
  -4   1   2       2258.45       2488.26        13.91 o
  -3   1   2         20.41         20.88         1.13 o
  -2   1   2      10672.80      11398.48        41.74 o
  -1   1   2         69.47         93.12         2.09 o
   0   1   2       6713.81       6999.12        37.75 o
   1   1   2        527.47        519.72         3.82 o
   2   1   2      24572.69      24814.11       128.10 o
   3   1   2       7991.44       8366.42        61.34 o
   4   1   2      15622.28      16380.76        72.24 o
   5   1   2       7009.20       7551.47        30.60 o
   6   1   2        305.29        294.78         3.39 o
   7   1   2        530.18        603.83         7.23 o
   8   1   2       1774.56       1895.06        15.36 o
   9   1   2        488.04        574.13         7.07 o
  10   1   2       1320.93       1337.24        11.28 o
  11   1   2       2627.38       2897.24        24.06 o
  12   1   2        102.55        109.97         4.55 o
  13   1   2       1113.86       1008.65        14.71 o
  14   1   2       1394.73       1370.42        19.08 o
  15   1   2        173.47        175.21         7.14 o
  16   1   2          2.61          6.78         2.33 o
  17   1   2        382.29        376.36         7.73 o
  18   1   2       1045.12        985.33        15.57 o
  19   1   2       2481.32       2427.00        49.35 o
  20   1   2         38.76         34.31         7.04 o
  21   1   2        125.53        143.13         9.47 o
  22   1   2        140.92        141.44         8.40 o
  23   1   2         41.26         36.43         5.35 o
 -23   2   2         31.23         24.76         8.08 o
 -22   2   2       1094.77       1122.99        25.46 o
 -21   2   2          3.35          4.77         4.50 o
 -20   2   2         65.29         61.57         7.17 o
 -19   2   2        405.99        350.40        15.39 o
 -18   2   2       1016.24        937.53        14.92 o
 -17   2   2        462.19        419.52         9.36 o
 -16   2   2         53.68         50.98         2.93 o
 -15   2   2       1413.04       1301.08        17.31 o
 -14   2   2       1036.68        955.76        13.90 o
 -13   2   2        114.21        110.76         4.69 o
 -12   2   2         21.69         23.52         2.50 o
 -11   2   2        607.81        559.51         9.13 o
 -10   2   2         77.80         89.26         3.69 o
  -9   2   2       1370.97       1493.52        20.61 o
  -8   2   2       1613.77       1704.58        15.42 o
  -7   2   2         29.50         41.85         2.11 o
  -6   2   2       2331.13       2384.90        13.06 o
  -5   2   2       2610.39       2805.37        18.77 o
  -4   2   2        449.64        459.75         3.99 o
  -3   2   2         14.08          6.35         0.78 o
  -2   2   2       1857.73       1917.28         7.46 o
  -1   2   2        311.80        320.25         2.79 o
   0   2   2       2383.29       2598.93         9.59 o
   1   2   2       1644.67       1753.25         7.68 o
   2   2   2       1791.02       1893.37         9.51 o
   3   2   2        103.82        119.73         2.30 o
   4   2   2        117.98        126.77         2.35 o
   5   2   2        133.25        120.15         2.56 o
   6   2   2         15.99         15.64         1.54 o
   7   2   2      10895.06      12039.73        67.35 o
   8   2   2        225.16        247.16         5.51 o
   9   2   2       2165.11       2176.55        16.70 o
  10   2   2        172.54        179.50         4.88 o
  11   2   2       1272.06       1292.13        15.78 o
  12   2   2         19.11         23.15         2.49 o
  13   2   2          0.95          0.67         2.12 o
  14   2   2        329.00        262.10         9.25 o
  15   2   2       1161.29       1099.85        19.23 o
  16   2   2        178.14        172.66         6.03 o
  17   2   2        302.37        288.72        10.17 o
  18   2   2        113.64        116.74         7.84 o
  19   2   2         35.25         32.30         4.62 o
  20   2   2         45.52         40.95         5.01 o
  21   2   2        403.93        438.39        14.63 o
  22   2   2         75.43         66.57         5.91 o
  23   2   2         21.49         21.42         5.28 o
 -22   3   2        343.62        359.21        11.34 o
 -21   3   2         70.78         68.68         5.50 o
 -20   3   2          2.06          0.94         3.28 o
 -19   3   2        137.11        125.74         7.32 o
 -18   3   2       1648.11       1689.55        25.34 o
 -17   3   2         48.32         44.55         4.56 o
 -16   3   2        207.41        205.02         7.67 o
 -15   3   2        552.88        551.09        10.64 o
 -14   3   2       2080.04       2010.38        27.34 o
 -13   3   2        606.14        577.15        12.85 o
 -12   3   2        134.86        117.64         5.41 o
 -11   3   2         30.48         23.60         2.73 o
 -10   3   2        557.49        511.19         9.20 o
  -9   3   2          4.39          4.50         1.97 o
  -8   3   2        922.18       1020.22        11.33 o
  -7   3   2        175.30        185.79         4.52 o
  -6   3   2         13.62         14.85         1.78 o
  -5   3   2       3196.14       3873.48        22.17 o
  -4   3   2       1010.40       1144.14         8.47 o
  -3   3   2        872.49        954.21         7.50 o
  -2   3   2       2726.95       3108.68        18.26 o
  -1   3   2          5.66          4.86         1.29 o
   0   3   2        281.83        299.64         4.21 o
   1   3   2        168.48        179.20         3.43 o
   2   3   2        138.05        118.01         3.29 o
   3   3   2        389.02        320.70         5.21 o
   4   3   2        354.52        387.32         6.67 o
   5   3   2         11.34         16.05         2.07 o
   6   3   2       1483.88       1746.65        15.54 o
   7   3   2        929.98        913.11        12.07 o
   8   3   2        312.89        307.90         7.13 o
   9   3   2        188.45        167.80         6.26 o
  10   3   2       1297.92       1345.97        15.81 o
  11   3   2          8.30          6.53         2.29 o
  12   3   2        189.61        182.11         6.76 o
  13   3   2        782.63        744.90        14.80 o
  14   3   2         72.93         79.36         3.71 o
  15   3   2         49.63         47.60         3.94 o
  16   3   2         69.80         68.67         4.59 o
  17   3   2          5.74          6.33         3.17 o
  18   3   2        448.44        411.47        11.71 o
  19   3   2          7.33          7.40         2.80 o
  20   3   2        247.51        229.14         9.06 o
  21   3   2         35.76         36.23         4.25 o
  22   3   2         76.96         77.58         6.37 o
 -21   4   2         18.46         24.51         3.85 o
 -20   4   2        689.41        732.51        12.63 o
 -19   4   2        488.48        494.45        12.58 o
 -18   4   2          0.00         -3.11         3.11 o
 -17   4   2        613.14        608.54        13.67 o
 -16   4   2        136.52        149.31         7.43 o
 -15   4   2       3317.17       3383.00        30.10 o
 -14   4   2        283.16        283.62        10.07 o
 -13   4   2       1050.53       1020.85        15.86 o
 -12   4   2         71.87         60.54         4.13 o
 -11   4   2        371.85        350.47        11.15 o
 -10   4   2        213.56        227.63         8.90 o
  -9   4   2         18.68         28.41         3.72 o
  -8   4   2          2.62          2.18         2.75 o
  -7   4   2          7.06          4.73         2.12 o
  -6   4   2          4.08          6.36         2.18 o
  -5   4   2         75.21         76.08         4.03 o
  -4   4   2        731.86        584.53         8.60 o
  -3   4   2          6.26          4.62         1.83 o
  -2   4   2        259.08        185.97         4.67 o
  -1   4   2         21.05         34.01         2.38 o
   0   4   2       1763.85       1738.20        14.05 o
   1   4   2          2.98          6.54         1.82 o
   2   4   2        164.56        168.63         4.81 o
   3   4   2        182.27        211.15         5.39 o
   4   4   2          0.39          0.49         2.01 o
   5   4   2        831.48        711.81        11.25 o
   6   4   2        385.32        344.41         8.11 o
   7   4   2       1804.76       1623.72        18.34 o
   8   4   2        121.52        127.78         6.03 o
   9   4   2       2450.97       2210.83        33.15 o
  10   4   2         25.60         31.74         4.17 o
  11   4   2         34.08         29.78         3.52 o
  12   4   2        495.16        489.02         8.40 o
  13   4   2        290.65        258.48         7.43 o
  14   4   2        121.35        129.27         5.90 o
  15   4   2        545.43        521.40        12.94 o
  16   4   2        291.78        298.34         9.66 o
  17   4   2         28.17         24.97         3.86 o
  18   4   2        454.68        470.58        12.35 o
  19   4   2        336.08        344.02        11.75 o
  20   4   2        950.68       1053.59        19.38 o
 -19   5   2        144.49        157.35         7.46 o
 -18   5   2        135.82        150.88         6.82 o
 -17   5   2        463.43        494.95        11.67 o
 -16   5   2        673.27        659.81        15.40 o
 -15   5   2          8.95          5.21         3.71 o
 -14   5   2       1463.20       1499.57        21.60 o
 -13   5   2         16.00         10.27         3.08 o
 -12   5   2       1080.03       1019.29        18.84 o
 -11   5   2        275.31        246.32         8.50 o
 -10   5   2        110.99        102.33         4.39 o
  -9   5   2       1368.28       1235.40        16.07 o
  -8   5   2        194.39        198.42         8.10 o
  -7   5   2          3.74          4.67         3.02 o
  -6   5   2       1896.70       1778.45        24.42 o
  -5   5   2        118.21        114.24         5.34 o
  -4   5   2        265.80        230.48         7.53 o
  -3   5   2       1955.13       1856.06        19.16 o
  -2   5   2        491.37        478.73         9.48 o
  -1   5   2       1794.77       1771.55        18.82 o
   0   5   2        991.96        945.70        13.91 o
   1   5   2       1328.47       1251.73        16.74 o
   2   5   2        352.76        349.41         8.59 o
   3   5   2       1274.41       1196.53        20.13 o
   4   5   2         23.33         20.27         3.11 o
   5   5   2        322.73        312.84         8.82 o
   6   5   2         62.25         49.31         3.95 o
   7   5   2        770.31        736.40        14.27 o
   8   5   2       1356.99       1273.23        13.31 o
   9   5   2         24.64         14.26         2.42 o
  10   5   2         35.60         38.05         3.37 o
  11   5   2         50.98         47.09         3.60 o
  12   5   2         85.90        104.29         5.61 o
  13   5   2         25.85         27.71         3.56 o
  14   5   2        193.92        183.27         7.76 o
  15   5   2          1.02         -1.46         3.12 o
  16   5   2       1314.80       1246.99        17.23 o
  17   5   2        147.03        162.82         6.38 o
  18   5   2        260.46        295.59         8.01 o
  19   5   2        393.27        460.76        15.12 o
 -17   6   2         17.59         28.43         7.47 o
 -16   6   2         92.08        107.08         5.44 o
 -15   6   2          2.81         -1.84         2.81 o
 -14   6   2         18.65          9.83         4.00 o
 -13   6   2         18.23         12.94         3.94 o
 -12   6   2        468.87        472.09        12.79 o
 -11   6   2         49.37         52.02         4.66 o
 -10   6   2         37.69         47.58         4.85 o
  -9   6   2        641.10        616.28        14.88 o
  -8   6   2        155.17        147.29         6.75 o
  -7   6   2        938.18        895.57        15.75 o
  -6   6   2       2021.73       1936.37        20.85 o
  -5   6   2        887.93        834.91        13.37 o
  -4   6   2        301.77        257.29         7.92 o
  -3   6   2        436.82        405.19         8.61 o
  -2   6   2       2047.39       1945.02        17.49 o
  -1   6   2        173.59        153.52         5.04 o
   0   6   2       1771.19       1647.23        15.12 o
   1   6   2       3183.09       3049.56        22.24 o
   2   6   2         47.45         50.84         3.35 o
   3   6   2       1330.39       1307.90        15.82 o
   4   6   2       2309.17       2255.33        22.96 o
   5   6   2        311.42        298.44         8.21 o
   6   6   2        362.38        344.30         8.48 o
   7   6   2        415.61        383.42        10.60 o
   8   6   2         13.44         13.96         3.69 o
   9   6   2          5.06          5.39         3.08 o
  10   6   2        254.75        235.88         9.23 o
  11   6   2        155.67        139.99         7.19 o
  12   6   2        483.91        520.40        12.54 o
  13   6   2        156.39        166.69         6.92 o
  14   6   2         97.46        112.41         5.89 o
  15   6   2        483.83        565.02        11.35 o
  16   6   2        250.05        281.11         8.59 o
 -13   7   2          4.36          4.85         3.46 o
 -12   7   2         80.05         74.91         5.32 o
 -11   7   2        176.50        167.72         7.17 o
 -10   7   2        182.17        167.74         7.69 o
  -9   7   2        547.08        533.24        13.77 o
  -8   7   2        377.60        384.55        11.07 o
  -7   7   2        748.22        751.72        15.83 o
  -6   7   2        274.18        287.24         8.99 o
  -5   7   2        165.31        135.95         7.09 o
  -4   7   2         32.57         30.25         3.91 o
  -3   7   2         63.09         57.26         5.59 o
  -2   7   2        174.80        157.38         8.31 o
  -1   7   2        199.10        181.57        10.59 o
   0   7   2        639.02        653.54        17.34 o
   1   7   2        366.30        347.05        16.00 o
   2   7   2        347.62        355.41        16.05 o
   3   7   2        291.04        268.15        11.30 o
   4   7   2         38.28         31.33         3.95 o
   5   7   2        215.51        208.99         9.12 o
   6   7   2          2.59          2.58         3.33 o
   7   7   2        191.53        191.19         9.17 o
   8   7   2        781.10        804.96        17.07 o
   9   7   2        172.61        179.36         7.58 o
  10   7   2         43.06         41.70         5.11 o
  11   7   2        416.68        413.58        10.79 o
  12   7   2         38.33         44.82         4.09 o
  13   7   2        161.34        168.54        23.01 o
  -7   8   2        125.46        146.95        15.39 o
  -6   8   2         28.84         34.64         5.86 o
  -5   8   2        178.05        176.12         7.34 o
  -4   8   2         92.63        102.96         5.60 o
  -3   8   2         53.24         53.82         4.09 o
  -2   8   2        133.50        135.71         6.08 o
  -1   8   2         21.21         27.90         4.12 o
   0   8   2        114.03        102.80         6.48 o
   1   8   2          7.53         15.31         4.09 o
   2   8   2         81.20         86.84         6.13 o
   3   8   2         60.34         69.99         6.25 o
   4   8   2         99.70         96.18         6.70 o
   5   8   2         11.28         10.61         3.52 o
   6   8   2          0.08          2.96         4.09 o
   7   8   2         23.24         26.89         8.99 o
 -23   1   3        180.10        163.66        62.78 o
 -22   1   3        607.92        578.85        16.71 o
 -21   1   3        476.18        420.56        17.49 o
 -20   1   3        178.59        160.55        10.53 o
 -19   1   3       1179.12       1055.28        27.28 o
 -18   1   3        341.95        284.14         9.43 o
 -17   1   3        368.62        390.63         8.42 o
 -16   1   3        101.24         92.02         4.72 o
 -15   1   3        718.49        674.85        11.85 o
 -14   1   3        327.32        304.62         8.17 o
 -13   1   3        567.84        515.19         9.56 o
 -12   1   3        516.96        553.40         9.06 o
 -11   1   3        208.98        192.84         4.91 o
 -10   1   3       1012.44       1025.54         9.83 o
  -9   1   3        330.65        432.19         5.32 o
  -8   1   3       9975.14      10911.85        58.74 o
  -7   1   3       4255.37       4429.22        29.71 o
  -6   1   3       8209.47       8829.68        46.71 o
  -5   1   3       1042.63       1018.37         5.70 o
  -4   1   3        851.93        924.99         5.14 o
  -3   1   3      17125.83      17889.24        80.53 o
  -2   1   3       8172.98       8907.77        34.40 o
  -1   1   3       2991.39       3130.92        13.40 o
   0   1   3        494.40        495.72         4.95 o
   1   1   3      37108.10      36915.64       143.84 o
   2   1   3      17034.96      17727.49        92.93 o
   3   1   3      37540.17      37043.35       200.00 o
   4   1   3       3597.62       3838.22        22.94 o
   5   1   3      19016.97      20254.31        81.46 o
   6   1   3        111.84        157.49         3.04 o
   7   1   3       8383.32       9391.81        48.97 o
   8   1   3        244.93        295.53         4.95 o
   9   1   3         39.89         61.89         3.02 o
  10   1   3        562.33        573.39         8.80 o
  11   1   3        520.80        528.25         9.40 o
  12   1   3       1357.70       1300.85        15.16 o
  13   1   3         43.45         33.24         3.48 o
  14   1   3       1270.72       1185.25        16.45 o
  15   1   3        497.07        468.95        11.37 o
  16   1   3       2463.72       2418.87        20.99 o
  17   1   3        531.32        522.49        15.50 o
  18   1   3        288.09        300.41         9.12 o
  19   1   3         99.96        100.55         9.05 o
  20   1   3       1180.07       1220.48        35.38 o
  21   1   3        482.21        496.12        16.11 o
  22   1   3        469.38        466.74        13.93 o
  23   1   3        840.19        861.67        45.99 o
 -23   2   3          3.00          2.18         4.57 o
 -22   2   3        156.02        138.65         9.70 o
 -21   2   3        248.85        274.79        14.30 o
 -20   2   3        300.95        297.77        15.88 o
 -19   2   3        119.61        109.79         9.34 o
 -18   2   3        864.97        831.23        15.42 o
 -17   2   3          4.97         18.18         2.87 o
 -16   2   3        784.48        770.27        10.88 o
 -15   2   3        559.11        527.20        11.71 o
 -14   2   3          4.75          4.44         2.80 o
 -13   2   3          1.32          4.95         2.47 o
 -12   2   3        207.80        191.28         5.57 o
 -11   2   3         63.12         65.66         3.37 o
 -10   2   3        749.38        732.99         8.98 o
  -9   2   3         89.37         69.22         3.12 o
  -8   2   3        160.23        202.88         4.17 o
  -7   2   3       3557.55       3737.05        24.17 o
  -6   2   3        193.38        191.14         3.48 o
  -5   2   3         42.92         34.98         1.68 o
  -4   2   3       1922.61       2046.47         9.88 o
  -3   2   3       1729.63       1910.34         9.96 o
  -2   2   3       3053.90       3343.90        17.45 o
  -1   2   3       1433.53       1574.12         7.05 o
   0   2   3        452.45        474.62         3.86 o
   1   2   3         62.23         57.60         1.54 o
   2   2   3       1648.66       1683.56         8.83 o
   3   2   3        673.90        708.79         7.02 o
   4   2   3       4636.39       5066.70        21.58 o
   5   2   3        188.24        212.16         3.64 o
   6   2   3       1012.99       1142.37         9.31 o
   7   2   3       1054.55       1089.73        13.57 o
   8   2   3       2710.51       3181.34        23.68 o
   9   2   3        103.62         98.50         3.84 o
  10   2   3         23.26         41.52         2.95 o
  11   2   3       1274.68       1298.06        14.49 o
  12   2   3        114.53         95.49         4.36 o
  13   2   3       2424.93       2449.91        31.48 o
  14   2   3        128.04        136.53         7.00 o
  15   2   3       4796.12       4712.93        39.03 o
  16   2   3         74.43         63.75         4.81 o
  17   2   3        228.87        223.70         8.59 o
  18   2   3        512.36        501.34        15.00 o
  19   2   3          4.44          5.07         3.44 o
  20   2   3        281.39        270.59        11.13 o
  21   2   3        431.11        461.15        15.01 o
  22   2   3         62.40         60.96         5.89 o
 -22   3   3       2535.17       2773.72        33.62 o
 -21   3   3         18.12         26.29         4.26 o
 -20   3   3        477.76        516.41        16.49 o
 -19   3   3        328.06        345.92        14.65 o
 -18   3   3         56.17         48.98         4.95 o
 -17   3   3         20.30         18.64         3.64 o
 -16   3   3        455.06        443.56        10.97 o
 -15   3   3       6433.06       6303.08        47.50 o
 -14   3   3       1904.67       1869.76        25.08 o
 -13   3   3       5433.97       5284.31        39.51 o
 -12   3   3        412.30        378.07         8.92 o
 -11   3   3       5603.93       5481.86        55.59 o
 -10   3   3          7.22          8.56         2.23 o
  -9   3   3       4855.49       5053.15        37.92 o
  -8   3   3        941.23        967.88        11.16 o
  -7   3   3        338.94        375.92         6.54 o
  -6   3   3       2963.90       3190.78        21.75 o
  -5   3   3         43.04         77.36         2.74 o
  -4   3   3       4388.93       4808.36        30.11 o
  -3   3   3       2406.29       2426.68        13.97 o
  -2   3   3       2608.23       2701.86        16.51 o
  -1   3   3        331.66        410.44         4.74 o
   0   3   3       4285.23       4466.31        28.66 o
   1   3   3        952.63        982.84         8.17 o
   2   3   3        726.70        730.49         7.30 o
   3   3   3         98.99        118.76         3.26 o
   4   3   3        547.72        570.60         7.67 o
   5   3   3         55.59         51.38         2.98 o
   6   3   3         36.11         32.51         2.59 o
   7   3   3       2502.32       2542.12        36.19 o
   8   3   3       2245.27       2348.85        27.45 o
   9   3   3       3714.19       3673.93        28.79 o
  10   3   3         64.85         59.94         3.87 o
  11   3   3        798.66        759.14        13.26 o
  12   3   3        234.77        234.75         7.67 o
  13   3   3       1121.23       1084.99        16.22 o
  14   3   3         12.64         13.65         2.15 o
  15   3   3        182.22        158.40         6.72 o
  16   3   3        104.15        101.69         5.23 o
  17   3   3        119.24        127.92         6.53 o
  18   3   3        239.84        231.72         8.28 o
  19   3   3        730.28        757.57        16.83 o
  20   3   3       1271.24       1312.84        22.28 o
  21   3   3        230.33        251.94        10.17 o
  22   3   3        304.91        312.87        25.09 o
 -21   4   3        737.63        809.20        15.41 o
 -20   4   3         89.91         98.03         6.55 o
 -19   4   3        725.08        763.76        17.22 o
 -18   4   3        766.95        765.21        14.30 o
 -17   4   3         67.93         64.92         5.45 o
 -16   4   3        230.68        236.54         9.57 o
 -15   4   3          0.75          6.97         3.14 o
 -14   4   3       1077.29       1046.82        17.84 o
 -13   4   3          4.64          8.47         2.55 o
 -12   4   3        499.67        466.25         9.85 o
 -11   4   3        964.20        931.38        17.82 o
 -10   4   3       2947.61       2726.17        39.90 o
  -9   4   3        116.27        113.13         5.84 o
  -8   4   3         62.19         51.01         3.83 o
  -7   4   3         55.96         70.21         4.06 o
  -6   4   3         22.54         24.40         2.67 o
  -5   4   3         24.01         25.20         2.52 o
  -4   4   3       1029.51        931.47        10.49 o
  -3   4   3       1723.68       1738.45        14.04 o
  -2   4   3       1224.02       1265.82        11.86 o
  -1   4   3       5308.32       5812.06        37.66 o
   0   4   3       1693.95       1821.86        17.13 o
   1   4   3       2838.17       2838.11        19.22 o
   2   4   3        993.59       1029.80        12.92 o
   3   4   3          2.51          4.75         1.92 o
   4   4   3         46.33         48.95         3.31 o
   5   4   3        101.22        114.21         4.68 o
   6   4   3        308.55        309.13         8.27 o
   7   4   3       1597.81       1597.46        17.88 o
   8   4   3         44.19         42.86         3.69 o
   9   4   3        586.96        590.43        11.20 o
  10   4   3        923.81        836.55        14.86 o
  11   4   3          0.79          1.94         4.20 o
  12   4   3       2001.16       1929.95        18.17 o
  13   4   3       1332.64       1281.09        15.74 o
  14   4   3        399.48        363.88         8.70 o
  15   4   3        390.11        367.63        11.57 o
  16   4   3          4.71          3.78         3.01 o
  17   4   3          9.06         10.65         3.76 o
  18   4   3         53.67         60.87         5.43 o
  19   4   3        221.87        230.65         9.48 o
  20   4   3        151.40        181.88         7.52 o
 -19   5   3        110.49        102.44         6.02 o
 -18   5   3         14.99         13.98         2.79 o
 -17   5   3        446.53        445.06        11.89 o
 -16   5   3         29.74         31.81         4.22 o
 -15   5   3        469.67        474.96        13.86 o
 -14   5   3         50.78         47.85         5.37 o
 -13   5   3         19.68         24.02         3.59 o
 -12   5   3        151.33        146.51         6.69 o
 -11   5   3        132.38        143.07         5.95 o
 -10   5   3         11.93          9.90         2.37 o
  -9   5   3          1.92          6.85         2.06 o
  -8   5   3        768.85        678.05         9.97 o
  -7   5   3        184.29        171.60         6.84 o
  -6   5   3        696.76        629.41        11.93 o
  -5   5   3        231.50        213.80         7.01 o
  -4   5   3        248.88        222.31         6.75 o
  -3   5   3        169.91        161.04         5.76 o
  -2   5   3         17.52         17.56         2.82 o
  -1   5   3        408.29        372.15         8.57 o
   0   5   3         18.45         26.59         3.13 o
   1   5   3        849.24        817.16        13.30 o
   2   5   3        232.41        225.45         7.44 o
   3   5   3        109.03         88.54         4.78 o
   4   5   3       1886.86       1721.71        20.08 o
   5   5   3        584.64        557.27        11.22 o
   6   5   3        293.60        274.30         8.08 o
   7   5   3       1337.26       1238.74        16.02 o
   8   5   3         18.56         12.99         2.18 o
   9   5   3        205.52        172.78         4.99 o
  10   5   3       1459.37       1326.02        16.71 o
  11   5   3       1516.03       1399.27        16.42 o
  12   5   3       1374.37       1268.02        19.07 o
  13   5   3        163.99        147.57         6.83 o
  14   5   3       1950.00       1954.49        22.24 o
  15   5   3         95.75        102.65         5.33 o
  16   5   3        553.71        509.45        10.80 o
  17   5   3          0.19          5.81         3.10 o
  18   5   3        172.19        177.76         6.73 o
 -16   6   3        291.15        350.73         9.24 o
 -15   6   3         12.19         12.49         2.82 o
 -14   6   3         47.89         63.90         4.99 o
 -13   6   3        214.64        232.83        10.31 o
 -12   6   3          4.38          7.12         2.67 o
 -11   6   3         44.31         29.82         4.12 o
 -10   6   3        161.82        167.59         7.90 o
  -9   6   3         15.06         16.16         5.12 o
  -8   6   3        279.35        261.51        10.70 o
  -7   6   3         83.35         76.03         5.45 o
  -6   6   3        160.15        131.98         5.57 o
  -5   6   3        410.77        352.78         9.25 o
  -4   6   3        469.16        415.71        10.12 o
  -3   6   3       1919.78       1880.97        26.20 o
  -2   6   3        571.99        513.10        10.81 o
  -1   6   3       3264.80       3157.72        32.11 o
   0   6   3        173.00        168.40         5.73 o
   1   6   3       2301.85       2210.49        26.07 o
   2   6   3        257.09        263.11         9.26 o
   3   6   3          0.63          2.99         3.10 o
   4   6   3         87.83         87.88         5.23 o
   5   6   3        155.08        153.93         6.65 o
   6   6   3        525.47        483.11        12.07 o
   7   6   3        373.95        367.20        11.92 o
   8   6   3        373.72        351.18        14.85 o
   9   6   3        260.28        252.76        12.62 o
  10   6   3        138.63        143.83         7.23 o
  11   6   3        115.35        118.95         5.99 o
  12   6   3         43.74         48.78         4.05 o
  13   6   3         88.39         85.94         4.72 o
  14   6   3        129.88        144.34         5.48 o
  15   6   3         55.71         58.08         3.55 o
  16   6   3         40.01         39.05        11.47 o
 -13   7   3          8.54         11.32         3.73 o
 -12   7   3         17.71         13.52         3.18 o
 -11   7   3        266.98        257.73         8.59 o
 -10   7   3          1.41          2.41         2.43 o
  -9   7   3          4.51          4.01         2.75 o
  -8   7   3        653.83        621.93        12.99 o
  -7   7   3          5.27          6.97         3.45 o
  -6   7   3       1710.78       1647.18        20.93 o
  -5   7   3        311.71        305.83        10.87 o
  -4   7   3        116.91        114.29         7.15 o
  -3   7   3         28.83         27.04         4.33 o
  -2   7   3        140.75        133.22         7.65 o
  -1   7   3          6.21          8.87         3.65 o
   0   7   3          1.55          4.08         3.41 o
   1   7   3        487.51        417.55        17.52 o
   2   7   3         54.75         43.40         5.91 o
   3   7   3         21.90         27.06         5.32 o
   4   7   3        682.61        631.88        16.78 o
   5   7   3         84.91         76.26         5.90 o
   6   7   3        276.85        272.77        10.17 o
   7   7   3          6.16          8.56         3.70 o
   8   7   3        409.08        403.60        13.76 o
   9   7   3          0.26          1.49         3.40 o
  10   7   3          0.49         -0.10         3.92 o
  11   7   3         30.07         26.99         3.86 o
  12   7   3        226.10        261.30        10.90 o
  -7   8   3        311.79        337.59        22.10 o
  -6   8   3        167.81        185.29         9.78 o
  -5   8   3        150.37        179.90         8.37 o
  -4   8   3          1.35          4.99         2.56 o
  -3   8   3        323.08        315.25         9.19 o
  -2   8   3        178.72        196.59         7.46 o
  -1   8   3         38.88         37.10         4.52 o
   0   8   3        162.27        199.60         9.36 o
   1   8   3         51.12         49.07         5.41 o
   2   8   3        171.83        176.61         8.69 o
   3   8   3          9.96          4.69         4.17 o
   4   8   3       1326.22       1453.04        26.36 o
   5   8   3          0.64         -3.62         4.14 o
   6   8   3       1322.66       1442.06        41.77 o
 -23   0   4        404.36        357.06        21.74 o
 -22   0   4         10.07         12.21         4.44 o
 -21   0   4        500.01        469.63        18.30 o
 -20   0   4         49.38         41.80         6.71 o
 -19   0   4        653.28        617.69        19.72 o
 -18   0   4        555.64        635.78        18.46 o
 -17   0   4        156.05        145.11         7.72 o
 -16   0   4        469.06        346.21        13.54 o
 -15   0   4       3774.51       3817.87        42.72 o
 -14   0   4         46.68         40.92         4.35 o
 -13   0   4       1312.90       1177.35        18.76 o
 -12   0   4        451.74        481.01        11.44 o
 -11   0   4        852.71        910.42        14.85 o
 -10   0   4       6142.62       7004.71        89.32 o
  -9   0   4       7096.14       7820.75        77.39 o
  -8   0   4        109.07        101.08         3.81 o
  -7   0   4        480.39        596.15         7.27 o
  -6   0   4       1562.88       1674.99        18.24 o
  -5   0   4      17137.10      18106.54       115.30 o
  -4   0   4       6737.08       7242.91        27.23 o
  -3   0   4      14761.79      15296.65       131.13 o
  -2   0   4      19220.01      20056.75       133.10 o
  -1   0   4        707.52        767.38         9.08 o
   0   0   4      17224.13      18478.37        70.06 o
   1   0   4      17516.92      18588.20        91.51 o
   2   0   4         68.48         72.99         4.13 o
   3   0   4       3304.70       3583.49        25.80 o
   4   0   4      15170.13      16471.32       132.91 o
   5   0   4      11147.31      12251.09        86.03 o
   6   0   4        915.12       1063.69        10.19 o
   7   0   4       4638.38       4937.04        61.33 o
   8   0   4       2353.59       2315.48        17.65 o
   9   0   4       1227.04       1157.31        15.15 o
  10   0   4       2199.27       2293.60        24.04 o
  11   0   4         74.22         56.27         4.57 o
  12   0   4        110.52         91.14         5.45 o
  13   0   4        121.44        119.62         6.69 o
  14   0   4       1627.08       1592.56        23.71 o
  15   0   4       3108.29       3129.05        53.41 o
  16   0   4       9686.95       9281.50        73.32 o
  17   0   4        135.53        133.69        13.17 o
  18   0   4        944.65        873.90        34.82 o
  19   0   4         22.40         16.69         7.46 o
  20   0   4        224.13        227.65        17.05 o
  21   0   4        236.47        237.19        23.40 o
  22   0   4        609.69        660.04        33.61 o
  23   0   4          1.19         -3.63         5.66 o
 -23   1   4         40.86         27.28        15.55 o
 -22   1   4         74.47         78.27         8.58 o
 -21   1   4        133.29        137.85        10.86 o
 -20   1   4         24.08         35.62         9.08 o
 -19   1   4        228.58        194.25        11.65 o
 -18   1   4        555.98        520.95        13.15 o
 -17   1   4        155.42        122.51         4.50 o
 -16   1   4         27.60         28.95         2.69 o
 -15   1   4         79.53         63.48         4.29 o
 -14   1   4          9.38          6.24         2.23 o
 -13   1   4       1649.33       1519.41        15.71 o
 -12   1   4        164.35        156.49         4.92 o
 -11   1   4        104.53        153.79         4.48 o
 -10   1   4        304.53        255.25         4.85 o
  -9   1   4       1118.08       1202.59         9.54 o
  -8   1   4       1041.28       1123.38         8.66 o
  -7   1   4       2009.61       2167.78        15.27 o
  -6   1   4       1262.89       1319.58         8.44 o
  -5   1   4        175.43        195.13         2.79 o
  -4   1   4         32.09         42.80         1.28 o
  -3   1   4       5689.95       6004.38        24.37 o
  -2   1   4       1057.03       1062.31         5.89 o
  -1   1   4      18495.79      19596.14        60.49 o
   0   1   4        608.31        674.64         5.79 o
   1   1   4         30.56         46.77         1.68 o
   2   1   4      15810.96      17187.46        76.89 o
   3   1   4       9692.65      10319.93        47.41 o
   4   1   4          4.03          4.55         0.76 o
   5   1   4         74.38         81.18         2.26 o
   6   1   4       2747.54       3103.16        21.96 o
   7   1   4        391.99        465.25         5.82 o
   8   1   4        953.53       1085.44         9.53 o
   9   1   4       1291.75       1367.86        11.52 o
  10   1   4         28.71         35.98         2.56 o
  11   1   4        665.72        685.94        10.54 o
  12   1   4        194.84        210.03         6.52 o
  13   1   4          3.16          3.92         2.56 o
  14   1   4          5.44          3.18         2.70 o
  15   1   4       1607.26       1568.80        20.70 o
  16   1   4        460.89        392.51         8.95 o
  17   1   4         32.46         30.17         3.75 o
  18   1   4        112.24        101.40         9.31 o
  19   1   4       2217.58       2181.47        59.71 o
  20   1   4        140.70        132.83         9.26 o
  21   1   4        318.40        339.61        12.88 o
  22   1   4          1.82          0.87         5.34 o
  23   1   4          1.57         12.52         6.46 o
 -23   2   4         66.94         67.18         7.49 o
 -22   2   4        472.81        469.95        16.37 o
 -21   2   4       1189.06       1188.63        28.22 o
 -20   2   4        140.96        138.16        11.38 o
 -19   2   4         61.93         68.49         6.73 o
 -18   2   4        326.52        318.61        12.01 o
 -17   2   4        241.28        238.37         8.17 o
 -16   2   4         31.33         32.54         2.88 o
 -15   2   4          1.22          4.17         2.79 o
 -14   2   4       2218.13       2190.03        23.13 o
 -13   2   4       1126.96       1095.52        15.35 o
 -12   2   4        543.42        491.12         9.39 o
 -11   2   4       1972.19       1986.88        20.05 o
 -10   2   4        765.57        776.92         9.78 o
  -9   2   4       3578.02       3642.69        18.70 o
  -8   2   4         28.86         42.27         2.18 o
  -7   2   4        261.43        258.95         4.60 o
  -6   2   4        475.48        564.25         5.97 o
  -5   2   4       1023.92       1136.06         8.55 o
  -4   2   4         45.15         79.50         2.34 o
  -3   2   4       1646.88       1638.45        14.63 o
  -2   2   4       1363.56       1463.17         7.09 o
  -1   2   4        560.96        503.13         4.42 o
   0   2   4       2052.83       1996.89        11.29 o
   1   2   4       5769.51       6282.31        33.71 o
   2   2   4       3435.22       3574.39        21.71 o
   3   2   4        491.06        638.31        10.07 o
   4   2   4       1835.75       1968.69        13.85 o
   5   2   4          5.02         19.85         1.76 o
   6   2   4        372.85        376.15         5.57 o
   7   2   4        178.70        249.84         4.88 o
   8   2   4        110.62        111.44         3.64 o
   9   2   4        141.83        167.66         4.84 o
  10   2   4        344.90        311.89         7.17 o
  11   2   4        736.66        653.16        10.66 o
  12   2   4         20.69         29.30         3.02 o
  13   2   4        167.61        149.43         6.55 o
  14   2   4       2116.81       2064.54        26.34 o
  15   2   4        225.66        217.91         6.56 o
  16   2   4         50.20         46.29         4.06 o
  17   2   4         47.86         33.62         3.59 o
  18   2   4        819.47        777.49        17.01 o
  19   2   4        335.27        341.10        12.98 o
  20   2   4        137.79        129.46        10.32 o
  21   2   4        704.60        673.00        17.31 o
  22   2   4          0.60          2.26         2.32 o
 -22   3   4        128.59        138.82         7.06 o
 -21   3   4          0.53          0.61         3.11 o
 -20   3   4         17.55         19.92         4.57 o
 -19   3   4        488.90        482.17        14.91 o
 -18   3   4        520.81        483.41        14.12 o
 -17   3   4         75.72         77.12         6.02 o
 -16   3   4        159.32        163.36         6.30 o
 -15   3   4        768.19        709.16        10.89 o
 -14   3   4        547.71        563.52         9.13 o
 -13   3   4       3335.81       3276.69        38.98 o
 -12   3   4        309.08        293.51         8.14 o
 -11   3   4         72.04         68.29         3.80 o
 -10   3   4         10.03         10.09         2.24 o
  -9   3   4        319.84        324.85         6.79 o
  -8   3   4         63.78         77.40         3.28 o
  -7   3   4       2611.04       2872.97        25.23 o
  -6   3   4        129.08        166.11         4.05 o
  -5   3   4       1748.74       1883.68        18.13 o
  -4   3   4        286.07        310.58         4.88 o
  -3   3   4        399.38        479.47         5.86 o
  -2   3   4        198.51        248.70         4.54 o
  -1   3   4       3236.33       3780.89        18.33 o
   0   3   4        288.60        286.07         4.45 o
   1   3   4        864.25        903.85         8.23 o
   2   3   4        166.89        174.80         3.98 o
   3   3   4        154.93        145.84         3.85 o
   4   3   4         15.20         15.88         1.77 o
   5   3   4        511.98        559.10         8.11 o
   6   3   4        158.41        166.44         4.90 o
   7   3   4         56.26         66.25         3.77 o
   8   3   4         23.74         24.46         2.63 o
   9   3   4         21.96          8.52         2.49 o
  10   3   4        326.04        288.86         8.28 o
  11   3   4         29.20         24.34         3.42 o
  12   3   4         25.50         29.90         3.20 o
  13   3   4         13.68          9.66         2.78 o
  14   3   4        130.93        126.93         4.72 o
  15   3   4         25.35         26.05         3.44 o
  16   3   4         93.92         83.93         6.03 o
  17   3   4         77.77         78.45         6.20 o
  18   3   4         10.63          9.26         4.17 o
  19   3   4         15.75         19.35         4.35 o
  20   3   4         80.49         94.44         5.80 o
  21   3   4         25.70         26.37         3.80 o
 -21   4   4        711.97        806.81        34.87 o
 -20   4   4        800.99        968.39        21.98 o
 -19   4   4        141.39        171.03        13.25 o
 -18   4   4        480.57        500.63        13.29 o
 -17   4   4        390.16        400.41        11.73 o
 -16   4   4         51.32         66.02         5.54 o
 -15   4   4         10.02         10.51         3.33 o
 -14   4   4         75.49         71.19         5.55 o
 -13   4   4        660.18        648.17        12.70 o
 -12   4   4       1017.66       1000.99        12.96 o
 -11   4   4       1982.68       1904.01        25.02 o
 -10   4   4        102.25        110.48         5.84 o
  -9   4   4        721.17        719.19        12.80 o
  -8   4   4        370.67        347.13         8.02 o
  -7   4   4        666.95        571.90         9.29 o
  -6   4   4         34.10         35.02         2.62 o
  -5   4   4          3.30          3.55         1.79 o
  -4   4   4        338.66        339.77         6.59 o
  -3   4   4       3778.46       3828.31        20.64 o
  -2   4   4       1193.12       1207.26        11.56 o
  -1   4   4       2638.38       2566.53        17.48 o
   0   4   4       1505.59       1471.40        14.44 o
   1   4   4       3315.77       3458.64        24.50 o
   2   4   4       2531.39       2470.18        17.85 o
   3   4   4        231.16        226.32         5.93 o
   4   4   4        541.01        527.61         9.94 o
   5   4   4          0.31          2.81         2.12 o
   6   4   4         22.95         24.15         2.59 o
   7   4   4        360.94        336.13         8.60 o
   8   4   4       3043.00       2922.80        30.77 o
   9   4   4         15.90         11.08         2.85 o
  10   4   4        532.80        517.61        11.41 o
  11   4   4        350.06        318.83         6.76 o
  12   4   4       1236.97       1119.93        12.63 o
  13   4   4         65.61         63.39         3.93 o
  14   4   4          3.05          3.35         2.98 o
  15   4   4         50.45         48.06         4.18 o
  16   4   4        145.09        133.82         6.51 o
  17   4   4         29.79         38.86         5.24 o
  18   4   4          9.88         10.79         3.68 o
  19   4   4        381.36        393.84        10.57 o
  20   4   4         92.50         97.89         5.44 o
 -19   5   4          3.49          7.25         2.98 o
 -18   5   4        121.51        126.84         5.85 o
 -17   5   4          6.74          6.95         3.08 o
 -16   5   4         45.17         46.29         4.81 o
 -15   5   4         91.49         83.39         6.32 o
 -14   5   4         18.82         19.39         3.99 o
 -13   5   4          2.63          0.35         2.83 o
 -12   5   4         50.31         52.43         4.44 o
 -11   5   4        279.12        236.96         7.06 o
 -10   5   4       1028.65        964.37        14.90 o
  -9   5   4         10.52         10.60         2.05 o
  -8   5   4        573.48        490.21         8.58 o
  -7   5   4         76.06         76.15         4.07 o
  -6   5   4        126.02        130.10         5.82 o
  -5   5   4         11.09          9.27         2.66 o
  -4   5   4         16.95         14.70         2.30 o
  -3   5   4         82.76         75.91         4.18 o
  -2   5   4         38.95         46.88         3.67 o
  -1   5   4        167.52        158.89         6.17 o
   0   5   4        289.42        271.05         8.08 o
   1   5   4        363.22        354.38         9.17 o
   2   5   4        691.78        698.27        13.19 o
   3   5   4        308.15        304.16         8.15 o
   4   5   4          8.10          3.54         2.46 o
   5   5   4        860.00        868.74        15.37 o
   6   5   4        117.82        124.40         6.27 o
   7   5   4        689.48        641.22         9.86 o
   8   5   4        135.00        146.48         5.08 o
   9   5   4        403.08        377.47         9.74 o
  10   5   4        467.01        434.04        10.05 o
  11   5   4        155.44        166.42         6.66 o
  12   5   4        132.01        112.40         6.10 o
  13   5   4        818.51        770.74        14.24 o
  14   5   4       1243.49       1263.38        17.39 o
  15   5   4        427.71        481.39        10.23 o
  16   5   4         47.83         52.62         4.61 o
  17   5   4        131.67        156.67         6.98 o
  18   5   4         79.52         88.21         5.14 o
 -16   6   4         30.69         22.81         3.27 o
 -15   6   4        802.80        923.76        17.05 o
 -14   6   4         44.00         51.70         4.82 o
 -13   6   4       1537.97       1627.79        23.30 o
 -12   6   4         20.32         23.59         3.64 o
 -11   6   4        672.52        663.66        16.57 o
 -10   6   4         51.15         50.66         4.63 o
  -9   6   4          4.43          4.92         3.70 o
  -8   6   4       1774.68       1672.68        26.91 o
  -7   6   4       1033.61        944.08        18.15 o
  -6   6   4       2126.14       2011.26        23.62 o
  -5   6   4        591.38        562.68        12.81 o
  -4   6   4       1620.57       1530.63        23.09 o
  -3   6   4        116.54         96.69         5.55 o
  -2   6   4          1.54          1.23         3.34 o
  -1   6   4        134.98        143.40         7.05 o
   0   6   4        391.24        393.66        11.11 o
   1   6   4         97.43         98.74         5.65 o
   2   6   4       1644.87       1494.47        30.55 o
   3   6   4         69.57         61.73         4.33 o
   4   6   4        333.46        317.82         9.81 o
   5   6   4       1402.86       1333.21        19.68 o
   6   6   4         27.89         28.17         4.34 o
   7   6   4       1479.93       1440.10        22.72 o
   8   6   4         99.49         98.73         7.33 o
   9   6   4        143.20        144.71         7.93 o
  10   6   4         48.51         50.19         5.04 o
  11   6   4         53.04         51.14         4.96 o
  12   6   4        168.55        176.63         7.91 o
  13   6   4       1514.55       1624.49        19.30 o
  14   6   4        799.29        865.89        13.94 o
  15   6   4          7.40          6.12         2.22 o
 -12   7   4        311.08        337.36         9.00 o
 -11   7   4         41.79         40.02         3.60 o
 -10   7   4         10.07          7.59         2.90 o
  -9   7   4         78.76         95.09         6.25 o
  -8   7   4        118.01        132.65         7.53 o
  -7   7   4         49.85         57.43         5.40 o
  -6   7   4         34.20         31.00         4.00 o
  -5   7   4          5.88          7.94         3.36 o
  -4   7   4         17.90         23.36         4.16 o
  -3   7   4         60.23         53.61         5.27 o
  -2   7   4         22.20         25.11         4.37 o
  -1   7   4         74.23         56.23         5.09 o
   0   7   4          0.93          1.92         6.61 o
   1   7   4        298.62        278.95        12.60 o
   2   7   4          8.15          8.69         4.08 o
   3   7   4         14.87          5.12         4.50 o
   4   7   4        329.58        304.67        11.68 o
   5   7   4         91.29         86.18         7.22 o
   6   7   4        494.09        521.42        16.08 o
   7   7   4         12.39         13.21         3.81 o
   8   7   4        256.77        274.66        11.27 o
   9   7   4        173.49        198.70         9.23 o
  10   7   4         53.00         63.28         6.01 o
  11   7   4        178.00        183.60         9.97 o
  12   7   4        147.61        188.28        16.59 o
  -6   8   4        118.75        161.24        10.87 o
  -5   8   4         58.75         72.63         6.37 o
  -4   8   4        190.76        218.08         8.17 o
  -3   8   4          1.92          0.56         2.37 o
  -2   8   4        280.05        282.20         8.55 o
  -1   8   4         38.59         46.70         4.86 o
   0   8   4        200.08        197.94        10.85 o
   1   8   4          1.68          7.22         2.77 o
   2   8   4        149.59        150.21         8.61 o
   3   8   4        431.64        522.34        16.18 o
   4   8   4         47.11         56.33         8.43 o
   5   8   4        383.00        447.32        16.72 o
 -23   1   5          6.17         10.04         5.84 o
 -22   1   5        218.53        199.25        11.40 o
 -21   1   5          1.04          2.16         6.31 o
 -20   1   5         21.18         20.05         4.81 o
 -19   1   5        183.55        180.94        11.26 o
 -18   1   5        620.96        602.05        14.16 o
 -17   1   5        591.96        541.02        12.00 o
 -16   1   5         82.60         61.77         3.21 o
 -15   1   5       1319.24       1297.84        17.97 o
 -14   1   5        788.87        796.38        12.06 o
 -13   1   5       3083.73       3002.07        22.36 o
 -12   1   5        149.87        135.66         4.55 o
 -11   1   5       1596.75       1660.47        13.76 o
 -10   1   5         28.82         43.62         4.81 o
  -9   1   5         12.71         19.92         1.94 o
  -8   1   5       2586.87       2942.80        19.83 o
  -7   1   5       3557.22       3837.08        27.48 o
  -6   1   5       3345.80       3518.49        21.76 o
  -5   1   5       2985.91       3088.96        19.71 o
  -4   1   5       3316.99       3301.11        19.75 o
  -3   1   5       1722.40       1779.69        11.53 o
  -2   1   5       7190.37       7804.29        38.22 o
  -1   1   5        405.98        385.88         3.70 o
   0   1   5       1057.64       1237.22         7.30 o
   1   1   5       5643.10       6238.96        25.50 o
   2   1   5        435.76        457.96         5.04 o
   3   1   5       3518.60       4064.32        19.45 o
   4   1   5        257.31        299.71         4.24 o
   5   1   5        240.60        232.15         3.51 o
   6   1   5        727.59        785.39         7.78 o
   7   1   5       2095.34       2435.49        15.05 o
   8   1   5        563.52        576.68         7.60 o
   9   1   5        944.03       1017.17        10.79 o
  10   1   5        993.45       1011.05        11.22 o
  11   1   5        775.18        721.85        11.58 o
  12   1   5        769.22        746.57        12.85 o
  13   1   5          0.35         -0.12         2.48 o
  14   1   5       1008.78       1014.11        16.51 o
  15   1   5       2051.53       1976.53        21.20 o
  16   1   5         14.75         19.85         3.44 o
  17   1   5       1566.38       1434.09        24.82 o
  18   1   5        367.18        354.36        15.44 o
  19   1   5        174.80        171.08        10.74 o
  20   1   5         56.02         51.83         7.33 o
  21   1   5          0.93          1.39         3.16 o
  22   1   5         51.53         36.17         7.51 o
 -23   2   5        315.03        301.02        13.23 o
 -22   2   5        162.70        174.82        10.15 o
 -21   2   5          0.00         -4.79         5.30 o
 -20   2   5          2.78          2.68         4.07 o
 -19   2   5       1314.50       1302.47        39.84 o
 -18   2   5        109.13        102.61         7.25 o
 -17   2   5          6.38          4.78         3.11 o
 -16   2   5        299.19        247.64         7.35 o
 -15   2   5        134.53        148.02         5.50 o
 -14   2   5       2518.54       2412.38        24.40 o
 -13   2   5       1851.79       1811.19        20.75 o
 -12   2   5        242.24        243.99         7.02 o
 -11   2   5        567.16        625.81         9.42 o
 -10   2   5         37.65         29.73         2.35 o
  -9   2   5        154.77        145.66         4.01 o
  -8   2   5        564.54        598.75         7.65 o
  -7   2   5         35.11         51.17         2.28 o
  -6   2   5       2587.63       2560.40        23.02 o
  -5   2   5        324.32        276.19         4.67 o
  -4   2   5        751.92        916.68         8.32 o
  -3   2   5          5.65         11.88         1.36 o
  -2   2   5       1573.50       1714.07         8.91 o
  -1   2   5        270.32        250.15         3.28 o
   0   2   5       2142.39       2222.16        15.10 o
   1   2   5        348.67        409.30         4.90 o
   2   2   5          5.94         10.15         1.33 o
   3   2   5       8621.43       9168.78        58.45 o
   4   2   5       1661.70       1753.73        11.15 o
   5   2   5       6271.67       6713.89        31.30 o
   6   2   5       4463.77       4686.94        20.53 o
   7   2   5         70.48         54.41         2.80 o
   8   2   5        772.45        712.86        10.39 o
   9   2   5        337.47        391.68         7.49 o
  10   2   5        497.35        490.91         8.99 o
  11   2   5       2402.42       2538.05        21.73 o
  12   2   5       1600.72       1676.96        18.87 o
  13   2   5        604.33        581.99        12.73 o
  14   2   5        445.78        404.53         7.95 o
  15   2   5          2.39          1.46         2.08 o
  16   2   5       1560.69       1474.88        16.99 o
  17   2   5        265.11        237.53         9.81 o
  18   2   5          2.70          5.11         3.78 o
  19   2   5        164.96        140.48         8.44 o
  20   2   5          0.22          4.63         4.83 o
  21   2   5         93.91        116.84         7.04 o
  22   2   5        443.10        444.71        13.17 o
 -22   3   5        361.04        376.02        15.50 o
 -21   3   5       3437.94       3798.15        41.64 o
 -20   3   5          5.22          1.96         4.06 o
 -19   3   5        705.64        733.54        16.39 o
 -18   3   5        333.63        330.06        10.74 o
 -17   3   5       2559.58       2618.43        32.38 o
 -16   3   5        106.19        101.92         5.34 o
 -15   3   5        794.62        784.63        14.41 o
 -14   3   5        594.05        545.25         9.15 o
 -13   3   5          8.76          8.71         2.78 o
 -12   3   5       1190.37       1059.42        15.09 o
 -11   3   5        316.62        292.60         7.31 o
 -10   3   5        572.79        559.81         9.29 o
  -9   3   5        238.28        250.92         5.59 o
  -8   3   5       4142.09       4156.28        40.78 o
  -7   3   5        348.66        311.75         5.87 o
  -6   3   5        796.24        762.44         8.76 o
  -5   3   5         31.68         30.09         2.15 o
  -4   3   5          6.74         18.55         1.90 o
  -3   3   5         29.28         35.99         2.20 o
  -2   3   5        580.08        624.10         7.29 o
  -1   3   5        105.46         61.88         2.52 o
   0   3   5        640.31        709.33         7.37 o
   1   3   5       8631.41       8828.75        46.35 o
   2   3   5         48.39         46.12         2.62 o
   3   3   5       3243.61       3169.53        21.17 o
   4   3   5       2451.15       2617.50        18.58 o
   5   3   5        256.12        290.96         6.33 o
   6   3   5       1569.54       1595.84        20.05 o
   7   3   5         97.84         91.29         4.49 o
   8   3   5         10.57          7.33         2.35 o
   9   3   5        458.67        448.81         9.67 o
  10   3   5       1665.93       1589.22        19.45 o
  11   3   5         60.67         56.85         4.58 o
  12   3   5       1842.91       1634.65        30.87 o
  13   3   5        240.74        199.70         5.66 o
  14   3   5       1399.98       1361.75        17.16 o
  15   3   5        345.84        347.68         9.18 o
  16   3   5        182.35        167.93         8.41 o
  17   3   5        141.97        143.43         7.69 o
  18   3   5          1.84          5.40         3.15 o
  19   3   5          8.02         10.38         3.32 o
  20   3   5        362.37        340.02        11.72 o
  21   3   5        405.14        437.84        13.45 o
 -20   4   5        664.63        764.69        28.68 o
 -19   4   5        201.38        200.40         9.76 o
 -18   4   5          6.90          7.30         3.81 o
 -17   4   5        343.32        336.65        12.92 o
 -16   4   5          1.68          6.05         3.63 o
 -15   4   5        179.14        185.74         8.70 o
 -14   4   5        250.05        239.62         8.79 o
 -13   4   5        380.09        345.70        10.40 o
 -12   4   5         27.38         30.97         3.04 o
 -11   4   5       7154.82       6837.38        84.65 o
 -10   4   5        121.87        112.11         5.56 o
  -9   4   5       2740.53       2589.69        30.84 o
  -8   4   5         44.91         38.16         3.18 o
  -7   4   5        838.94        782.56        11.39 o
  -6   4   5         79.89         51.95         3.21 o
  -5   4   5       1164.98       1190.98        13.54 o
  -4   4   5          0.14          3.27         1.92 o
  -3   4   5        891.43        882.38        10.63 o
  -2   4   5        162.74        162.44         4.94 o
  -1   4   5         18.61         21.12         2.36 o
   0   4   5        651.35        624.25         9.94 o
   1   4   5        197.13        178.92         5.00 o
   2   4   5         25.60         34.89         2.84 o
   3   4   5       1239.30       1194.23        14.66 o
   4   4   5        135.02        107.99         4.97 o
   5   4   5        606.56        595.69        11.02 o
   6   4   5        560.80        553.61        10.86 o
   7   4   5        238.05        199.85         7.61 o
   8   4   5        292.65        260.98         9.14 o
   9   4   5        455.47        447.05        11.46 o
  10   4   5        401.76        364.19         7.33 o
  11   4   5        145.90        156.41         4.98 o
  12   4   5         98.41         77.32         4.80 o
  13   4   5        135.02        120.69         5.84 o
  14   4   5         87.01         84.02         5.76 o
  15   4   5         54.97         49.53         4.87 o
  16   4   5        136.88        128.70         7.31 o
  17   4   5        189.76        182.57         7.91 o
  18   4   5          8.79          9.38         3.42 o
  19   4   5        310.71        304.50         8.88 o
 -19   5   5         50.60         69.72        10.08 o
 -18   5   5          1.32         -2.48         3.50 o
 -17   5   5        269.31        269.46         9.97 o
 -16   5   5          2.57          2.21         3.19 o
 -15   5   5         27.11         31.98         4.02 o
 -14   5   5        155.57        135.75         7.89 o
 -13   5   5        258.25        258.01         9.40 o
 -12   5   5          0.73          3.72         3.65 o
 -11   5   5          4.07          5.08         2.18 o
 -10   5   5         13.44         15.45         2.71 o
  -9   5   5        217.77        220.74         8.78 o
  -8   5   5         85.26         81.09         4.22 o
  -7   5   5          1.58          7.51         2.13 o
  -6   5   5        405.82        397.97         9.73 o
  -5   5   5          1.72         -2.50         2.50 o
  -4   5   5        522.63        470.30        10.76 o
  -3   5   5         77.46         79.73         5.09 o
  -2   5   5        810.77        807.33        13.13 o
  -1   5   5       1688.05       1482.82        18.28 o
   0   5   5         87.39         88.41         4.70 o
   1   5   5        385.39        360.32         9.25 o
   2   5   5        607.99        603.76        12.60 o
   3   5   5        995.03        886.02        15.34 o
   4   5   5        316.31        292.59         8.05 o
   5   5   5       1949.54       1839.83        22.40 o
   6   5   5         94.49         86.37         3.96 o
   7   5   5        390.24        384.19         8.27 o
   8   5   5       2603.89       2459.90        26.64 o
   9   5   5        140.72        119.04         6.32 o
  10   5   5         51.43         49.58         4.34 o
  11   5   5        153.57        153.42         6.97 o
  12   5   5         27.51         21.78         5.01 o
  13   5   5        692.73        656.60        14.81 o
  14   5   5         89.43         74.20         5.13 o
  15   5   5          2.03          3.67         2.68 o
  16   5   5         24.01         18.40         2.90 o
  17   5   5         86.84         87.14         5.71 o
  18   5   5         38.69         43.32         7.67 o
 -16   6   5          2.34          7.07         3.99 o
 -15   6   5          8.71         15.35         2.55 o
 -14   6   5        191.23        198.76         6.69 o
 -13   6   5        111.80        110.19         5.95 o
 -12   6   5        128.48        137.52         6.89 o
 -11   6   5        433.63        407.79        11.92 o
 -10   6   5        338.51        361.84        10.91 o
  -9   6   5        889.49        896.19        18.35 o
  -8   6   5        306.75        289.14        10.86 o
  -7   6   5        294.55        255.48        10.30 o
  -6   6   5         54.13         52.95         5.68 o
  -5   6   5         74.46         67.57         5.20 o
  -4   6   5          6.05          6.36         3.24 o
  -3   6   5        300.07        302.23         9.86 o
  -2   6   5         27.17         34.06         4.03 o
  -1   6   5         22.14         28.30         3.41 o
   0   6   5         16.05         12.84         2.86 o
   1   6   5        165.88        149.51         7.17 o
   2   6   5         74.76         67.65         4.71 o
   3   6   5         13.11         20.69         3.62 o
   4   6   5         13.74         17.53         2.93 o
   5   6   5        126.52        128.76         7.26 o
   6   6   5        210.57        195.79         9.44 o
   7   6   5          0.14          1.56         3.55 o
   8   6   5          2.43          2.09         3.54 o
   9   6   5        291.16        273.39        11.48 o
  10   6   5         26.67         25.66         4.26 o
  11   6   5         11.79         18.36         4.16 o
  12   6   5        228.10        217.03         8.87 o
  13   6   5        783.88        817.46        19.19 o
  14   6   5         15.14          9.83         2.94 o
  15   6   5         51.08         60.10         6.17 o
 -12   7   5        167.34        171.31         7.57 o
 -11   7   5          5.53          9.78         2.73 o
 -10   7   5        128.77        139.50         6.73 o
  -9   7   5         41.54         39.15         4.39 o
  -8   7   5        519.95        509.03        13.53 o
  -7   7   5          2.35          1.11         3.38 o
  -6   7   5         19.11         27.15         4.15 o
  -5   7   5        157.67        165.31         7.87 o
  -4   7   5       1609.36       1587.09        20.57 o
  -3   7   5        286.61        236.31         9.61 o
  -2   7   5        175.61        173.23         7.76 o
  -1   7   5         73.58         62.00         5.06 o
   0   7   5        393.82        398.00        13.31 o
   1   7   5         35.22         47.36         6.08 o
   2   7   5         13.10         10.08         4.31 o
   3   7   5         54.39         53.64         6.79 o
   4   7   5        519.31        509.01        17.88 o
   5   7   5        538.92        524.19        14.25 o
   6   7   5        740.32        747.91        18.61 o
   7   7   5        434.50        410.15        13.46 o
   8   7   5        476.74        463.21        17.92 o
   9   7   5        175.29        165.88        12.19 o
  10   7   5        297.49        317.81        13.21 o
  11   7   5        109.02        114.01         7.68 o
  -5   8   5        504.98        590.60        26.07 o
  -4   8   5        121.75        112.69        10.65 o
  -3   8   5       1339.30       1548.55        30.46 o
  -2   8   5        303.94        323.02        13.93 o
  -1   8   5        261.61        259.61        11.87 o
   0   8   5         24.96         19.73         3.25 o
   1   8   5          5.01          4.41         2.31 o
   2   8   5         80.52         87.07         5.26 o
   3   8   5        322.18        351.04        12.87 o
   4   8   5         89.42         98.42        11.88 o
 -23   0   6        633.60        638.56        18.89 o
 -22   0   6       1093.59       1164.28        30.18 o
 -21   0   6       1870.06       1898.92        78.03 o
 -20   0   6         16.88         19.45         5.73 o
 -19   0   6       1564.16       1436.89        58.11 o
 -18   0   6        595.28        525.60        18.57 o
 -17   0   6         60.89         23.16         5.75 o
 -16   0   6        184.85        196.42         8.95 o
 -15   0   6       2184.50       1999.73        32.97 o
 -14   0   6       2172.81       2052.75        26.37 o
 -13   0   6       1816.41       1693.13        24.98 o
 -12   0   6       1142.58       1088.40        19.42 o
 -11   0   6        405.24        329.07        10.55 o
 -10   0   6          9.66          8.38         2.50 o
  -9   0   6       1053.02       1036.06        12.15 o
  -8   0   6        501.13        620.43         8.64 o
  -7   0   6      17483.05      19147.17       240.19 o
  -6   0   6        100.01        105.64         3.51 o
  -5   0   6       3583.13       4084.77        36.52 o
  -4   0   6       3775.76       3700.71        25.42 o
  -3   0   6       2634.04       2710.77        16.50 o
  -2   0   6       5612.32       5929.13        56.12 o
  -1   0   6        183.34        212.57         4.73 o
   0   0   6      12827.87      13204.67       107.65 o
   1   0   6          2.25          3.55         1.43 o
   2   0   6        138.14        150.38         3.90 o
   3   0   6        345.03        375.54         5.84 o
   4   0   6        792.58        743.60         8.98 o
   5   0   6       1817.37       1974.35        18.66 o
   6   0   6       1565.85       1527.59        14.78 o
   7   0   6         52.12         99.29         9.05 o
   8   0   6       5434.28       5620.13        34.38 o
   9   0   6       2290.77       2330.24        25.19 o
  10   0   6        980.57        993.98        17.32 o
  11   0   6        281.98        238.14        11.02 o
  12   0   6        977.03        883.39        19.39 o
  13   0   6        239.84        243.43        10.86 o
  14   0   6        394.98        410.64        15.36 o
  15   0   6          8.97          9.55         3.53 o
  16   0   6        434.31        411.07        17.38 o
  17   0   6       5633.34       5791.88        87.86 o
  18   0   6       1256.38       1260.63        89.29 o
  19   0   6        227.65        241.65        13.96 o
  20   0   6          3.11          5.14         5.36 o
  21   0   6       2745.09       3105.32        46.61 o
  22   0   6        237.36        233.82        21.54 o
 -23   1   6       1066.99       1143.02        26.46 o
 -22   1   6        108.41         93.87         7.86 o
 -21   1   6        476.79        484.45        18.01 o
 -20   1   6        117.97        108.72         8.79 o
 -19   1   6        440.11        381.22        13.48 o
 -18   1   6        638.83        609.42        22.03 o
 -17   1   6        405.78        387.11        10.08 o
 -16   1   6         31.89         49.41         3.02 o
 -15   1   6        806.27        842.84        13.99 o
 -14   1   6        126.53         95.59         4.62 o
 -13   1   6        870.55        844.93        12.22 o
 -12   1   6        747.11        654.81         9.38 o
 -11   1   6        254.55        265.95         5.88 o
 -10   1   6       2645.97       2777.31        21.34 o
  -9   1   6          1.87          4.01         1.51 o
  -8   1   6        543.55        530.96         6.52 o
  -7   1   6      10940.74      12014.70        58.75 o
  -6   1   6        361.69        430.43         4.96 o
  -5   1   6       1872.58       1993.33        17.07 o
  -4   1   6        597.76        559.46         5.88 o
  -3   1   6          1.05          5.39         1.24 o
  -2   1   6         99.29         90.72         2.31 o
  -1   1   6       2112.42       2280.15        13.76 o
   0   1   6        298.49        349.84         4.42 o
   1   1   6       3207.10       3423.39        26.28 o
   2   1   6        512.61        491.36         5.65 o
   3   1   6        438.93        472.05         5.23 o
   4   1   6        393.02        389.03         5.09 o
   5   1   6       4859.95       5394.79        43.73 o
   6   1   6         19.60         37.06         2.28 o
   7   1   6       1522.20       1492.33        11.47 o
   8   1   6        565.95        547.52         7.60 o
   9   1   6       4770.68       5382.86        31.73 o
  10   1   6       1455.13       1552.03        14.44 o
  11   1   6         77.87         66.55         3.78 o
  12   1   6       1146.51       1077.41        15.19 o
  13   1   6        334.34        350.31         9.60 o
  14   1   6        273.74        273.91         7.24 o
  15   1   6        200.42        177.16         5.46 o
  16   1   6       1162.30       1085.80        16.51 o
  17   1   6         48.59         50.61         5.44 o
  18   1   6        575.21        624.35        17.68 o
  19   1   6         53.97         47.17         7.68 o
  20   1   6        356.56        336.31        15.17 o
  21   1   6        219.23        225.34        10.97 o
  22   1   6         79.12         61.19         6.86 o
 -23   2   6        725.57        825.10        20.62 o
 -22   2   6          4.28          3.79         4.18 o
 -21   2   6       1591.90       1642.92        31.29 o
 -20   2   6         55.11         49.82         5.54 o
 -19   2   6        251.80        257.58        11.47 o
 -18   2   6          0.82         -0.89         4.03 o
 -17   2   6       2214.13       2083.58        24.49 o
 -16   2   6        809.71        718.25        13.81 o
 -15   2   6        227.20        234.86         6.32 o
 -14   2   6        876.55        832.64        14.10 o
 -13   2   6        329.24        288.54         8.30 o
 -12   2   6         91.55         77.47         4.40 o
 -11   2   6        598.32        621.72        10.83 o
 -10   2   6       1685.77       1694.44        15.69 o
  -9   2   6         65.91         74.82         3.61 o
  -8   2   6       2659.48       2600.98        27.19 o
  -7   2   6        501.01        555.50         7.12 o
  -6   2   6       1379.95       1355.75        11.05 o
  -5   2   6       1118.64       1159.27        10.26 o
  -4   2   6       4922.31       5098.88        35.63 o
  -3   2   6       5654.60       6517.35        36.39 o
  -2   2   6       4765.34       5500.02        29.57 o
  -1   2   6       1789.63       1955.64        11.25 o
   0   2   6         25.61         27.66         2.00 o
   1   2   6      10395.58      11597.96        81.73 o
   2   2   6        107.77        125.84         3.37 o
   3   2   6       1947.01       1995.30        12.33 o
   4   2   6        129.70         94.20         3.18 o
   5   2   6       8169.31       8747.39        40.85 o
   6   2   6       6026.00       6199.60        31.69 o
   7   2   6       1316.16       1200.98        12.93 o
   8   2   6       3471.65       3556.67        31.44 o
   9   2   6         37.85         50.77         3.69 o
  10   2   6       3500.56       3634.29        25.89 o
  11   2   6         61.54         52.08         3.81 o
  12   2   6       2242.53       2295.29        21.38 o
  13   2   6        104.48        110.84         6.40 o
  14   2   6       1271.91       1168.67        13.87 o
  15   2   6        403.38        391.71        10.07 o
  16   2   6        134.98        130.08         7.05 o
  17   2   6         48.58         48.83         5.02 o
  18   2   6        184.84        176.33         8.98 o
  19   2   6          9.51         16.81         4.67 o
  20   2   6         50.67         38.09         4.71 o
  21   2   6         11.39         13.70         3.03 o
 -22   3   6        159.19        -27.01        27.01 o
 -21   3   6        557.88        593.05        14.61 o
 -20   3   6         48.34         44.42         5.40 o
 -19   3   6        191.40        200.70         8.76 o
 -18   3   6         27.76         21.73         4.27 o
 -17   3   6          1.39          5.20         3.35 o
 -16   3   6        346.51        321.16        11.16 o
 -15   3   6       2924.48       2908.54        32.40 o
 -14   3   6       1389.88       1300.29        14.87 o
 -13   3   6        939.85        927.22        11.40 o
 -12   3   6          1.63          2.32         2.36 o
 -11   3   6       2770.40       2634.22        28.42 o
 -10   3   6          3.17          4.43         2.14 o
  -9   3   6       1830.29       1794.36        16.76 o
  -8   3   6          2.86          4.23         1.99 o
  -7   3   6          9.96          7.47         1.73 o
  -6   3   6        733.24        790.76         9.40 o
  -5   3   6         53.33         59.41         3.08 o
  -4   3   6        910.16        998.05        10.73 o
  -3   3   6         96.78        101.83         3.71 o
  -2   3   6        373.61        360.72         5.84 o
  -1   3   6        378.09        399.49         5.82 o
   0   3   6        158.86        147.94         3.61 o
   1   3   6        676.54        693.87         7.46 o
   2   3   6       1556.91       1604.07        13.51 o
   3   3   6         35.63         37.20         2.80 o
   4   3   6        185.34        166.37         5.21 o
   5   3   6         50.27         45.96         2.99 o
   6   3   6        463.17        448.99         9.05 o
   7   3   6        219.29        197.67         6.27 o
   8   3   6         60.24         61.38         4.67 o
   9   3   6          3.83          4.86         2.91 o
  10   3   6        374.06        334.15         9.94 o
  11   3   6        102.07         95.41         5.40 o
  12   3   6          0.98          3.91         2.23 o
  13   3   6        279.75        264.24         7.83 o
  14   3   6         63.12         54.89         4.24 o
  15   3   6        398.71        364.21        12.28 o
  16   3   6        111.24        116.52         6.71 o
  17   3   6        114.41        104.01         6.07 o
  18   3   6        379.03        392.33        10.29 o
  19   3   6         36.48         36.37         4.41 o
  20   3   6        129.79        128.82         6.25 o
 -20   4   6         46.07         48.96         5.30 o
 -19   4   6        782.47        858.06        22.53 o
 -18   4   6        605.10        639.04        15.55 o
 -17   4   6       1123.93       1139.80        22.55 o
 -16   4   6         39.83         29.03         4.38 o
 -15   4   6        276.76        275.87        10.43 o
 -14   4   6       1034.86       1007.82        19.67 o
 -13   4   6          0.05         -1.27         3.04 o
 -12   4   6       1590.82       1515.24        27.38 o
 -11   4   6         12.53         16.17         2.59 o
 -10   4   6       3459.25       3241.48        33.19 o
  -9   4   6         73.87         64.41         4.09 o
  -8   4   6       2022.14       1921.22        20.72 o
  -7   4   6         75.19         94.99         4.23 o
  -6   4   6       1980.44       1817.65        18.49 o
  -5   4   6        849.35        889.33        11.65 o
  -4   4   6        640.90        650.48         9.90 o
  -3   4   6         62.08         85.44         4.05 o
  -2   4   6        113.54        110.00         4.17 o
  -1   4   6       1046.72        948.88        11.35 o
   0   4   6        705.60        577.33         8.92 o
   1   4   6         28.83         22.76         2.64 o
   2   4   6          0.73          0.13         2.02 o
   3   4   6        356.62        339.04         8.02 o
   4   4   6        166.05        129.08         5.50 o
   5   4   6       1000.53        937.42        13.99 o
   6   4   6        196.83        184.64         7.33 o
   7   4   6         60.35         71.73         4.93 o
   8   4   6        841.14        831.74        14.49 o
   9   4   6         26.05         27.99         2.75 o
  10   4   6         36.14         32.71         2.69 o
  11   4   6         33.17         28.10         3.86 o
  12   4   6       1221.31       1135.84        18.38 o
  13   4   6        572.97        565.62        14.41 o
  14   4   6       1221.42       1214.27        20.31 o
  15   4   6          4.16          4.78         3.20 o
  16   4   6        678.98        678.74        13.96 o
  17   4   6        142.19        126.82         6.45 o
  18   4   6        800.65        815.81        16.34 o
  19   4   6         13.92         11.96         3.46 o
 -18   5   6        804.73        948.58        19.97 o
 -17   5   6        105.88        102.86         6.20 o
 -16   5   6        555.01        581.72        16.56 o
 -15   5   6        312.95        324.92        11.05 o
 -14   5   6        168.95        160.77         7.79 o
 -13   5   6         16.88         13.44         3.72 o
 -12   5   6        346.84        315.30        10.43 o
 -11   5   6         24.49         28.86         3.52 o
 -10   5   6        398.51        379.35        10.89 o
  -9   5   6       1564.12       1535.82        24.48 o
  -8   5   6          0.87          7.64         1.89 o
  -7   5   6       3110.69       2966.63        22.27 o
  -6   5   6        753.24        681.31        11.15 o
  -5   5   6        247.70        238.63         5.79 o
  -4   5   6        215.50        231.50         7.40 o
  -3   5   6          4.32          7.70         2.80 o
  -2   5   6         71.07         61.28         4.24 o
  -1   5   6         68.61         68.15         4.31 o
   0   5   6       6015.08       5881.37        62.44 o
   1   5   6       1369.91       1308.32        17.52 o
   2   5   6       6811.75       6684.43        49.26 o
   3   5   6         69.19         64.77         4.42 o
   4   5   6       4456.66       4257.49        24.09 o
   5   5   6        487.56        496.87         8.27 o
   6   5   6       3718.60       3653.26        27.83 o
   7   5   6        254.96        252.91         8.69 o
   8   5   6        360.38        339.12         9.68 o
   9   5   6          0.26          1.15         2.75 o
  10   5   6        169.43        165.39         8.25 o
  11   5   6        404.01        395.10        14.31 o
  12   5   6        682.74        721.52        15.50 o
  13   5   6        696.20        678.39        14.47 o
  14   5   6        165.21        149.10         6.81 o
  15   5   6        664.10        709.79        13.89 o
  16   5   6        151.89        156.62         6.67 o
  17   5   6        461.43        550.33        12.86 o
 -15   6   6        383.55        419.32         8.83 o
 -14   6   6       1007.75       1065.31        15.44 o
 -13   6   6        401.17        450.32        11.96 o
 -12   6   6         77.39        104.73         6.08 o
 -11   6   6         36.48         46.90         4.68 o
 -10   6   6        189.00        164.25         7.56 o
  -9   6   6        246.71        243.12         9.76 o
  -8   6   6         27.06         21.66         3.90 o
  -7   6   6          3.55         13.81         4.19 o
  -6   6   6        138.11        109.70         7.11 o
  -5   6   6       1094.72       1050.70        18.02 o
  -4   6   6        138.09        121.25         7.52 o
  -3   6   6         22.26         13.15         3.22 o
  -2   6   6        137.22        148.17         6.32 o
  -1   6   6        991.58        901.77        13.70 o
   0   6   6         19.22         13.79         2.67 o
   1   6   6         47.55         42.40         3.82 o
   2   6   6         19.47         20.68         3.78 o
   3   6   6         42.77         38.98         5.86 o
   4   6   6        244.61        237.49        10.96 o
   5   6   6         45.62         38.85         5.01 o
   6   6   6        129.97        129.93         7.09 o
   7   6   6        339.48        315.31        11.45 o
   8   6   6        306.39        285.51        11.62 o
   9   6   6        180.17        166.20         9.55 o
  10   6   6        568.39        608.89        17.15 o
  11   6   6        213.12        224.92        10.14 o
  12   6   6          0.26          3.43         3.02 o
  13   6   6         49.87         58.75         5.55 o
  14   6   6        160.14        171.08         7.95 o
 -11   7   6         66.73         79.72         4.54 o
 -10   7   6        101.37        111.83         6.00 o
  -9   7   6        115.53        106.88         6.16 o
  -8   7   6          8.02          7.34         2.82 o
  -7   7   6         48.44         51.50         5.19 o
  -6   7   6        230.69        248.81         9.88 o
  -5   7   6        169.91        179.36         7.35 o
  -4   7   6          3.20          5.37         2.93 o
  -3   7   6          2.95         -0.20         3.12 o
  -2   7   6       2213.96       2308.94        27.43 o
  -1   7   6        119.07        122.06         7.42 o
   0   7   6         14.87          7.78         5.41 o
   1   7   6         75.60         74.39         8.52 o
   2   7   6          0.07         -8.63         8.63 o
   3   7   6         12.09         13.10         4.33 o
   4   7   6         11.59         12.67         4.21 o
   5   7   6         34.11         28.28         4.51 o
   6   7   6         41.14         45.96         6.23 o
   7   7   6        679.12        742.21        16.30 o
   8   7   6        215.74        175.82         9.02 o
   9   7   6        194.27        221.40         9.42 o
  10   7   6         97.30         82.58         6.84 o
  -2   8   6         30.61         41.71         4.85 o
  -1   8   6        689.00        714.24        17.10 o
   0   8   6         22.43         24.46         3.95 o
   1   8   6        363.97        446.46        17.53 o
 -23   1   7        340.94        376.05        14.71 o
 -22   1   7        275.25        287.56        15.46 o
 -21   1   7        665.94        666.41        25.27 o
 -20   1   7        177.83        191.05         8.67 o
 -19   1   7          5.85         11.77         3.83 o
 -18   1   7         18.63         23.89         4.31 o
 -17   1   7         63.01         48.37         3.76 o
 -16   1   7          2.18          3.62         2.29 o
 -15   1   7          1.46          2.68         2.64 o
 -14   1   7        538.11        534.64        11.16 o
 -13   1   7         86.70         55.72         3.26 o
 -12   1   7       1244.05       1193.19        13.26 o
 -11   1   7        234.36        201.20         5.29 o
 -10   1   7       1199.05       1138.67        10.40 o
  -9   1   7       2703.92       2909.11        18.99 o
  -8   1   7       1041.99        979.59         9.80 o
  -7   1   7       1515.28       1614.65        12.11 o
  -6   1   7        512.29        551.62         6.51 o
  -5   1   7       1734.11       2021.61        14.41 o
  -4   1   7        584.39        620.82         6.46 o
  -3   1   7         10.65         16.58         1.60 o
  -2   1   7          7.77         18.40         1.45 o
  -1   1   7        556.75        508.06         5.45 o
   0   1   7        611.61        642.36         6.13 o
   1   1   7        523.37        636.54         5.95 o
   2   1   7        509.77        577.51         6.03 o
   3   1   7       1354.34       1321.65         9.28 o
   4   1   7        124.06        109.53         3.29 o
   5   1   7          0.05          4.06         1.71 o
   6   1   7       2953.63       3137.70        19.01 o
   7   1   7       1387.75       1573.93        13.60 o
   8   1   7       4732.52       4897.59        23.91 o
   9   1   7         33.09         43.06         2.83 o
  10   1   7        220.87        200.46         5.29 o
  11   1   7        887.78        820.88        11.76 o
  12   1   7        799.26        736.88        12.84 o
  13   1   7         64.55         55.75         4.35 o
  14   1   7         86.93        103.43         4.53 o
  15   1   7        204.02        200.21         7.73 o
  16   1   7        890.96        925.82        16.82 o
  17   1   7       1175.84       1204.92        27.63 o
  18   1   7         93.87         82.43         7.88 o
  19   1   7        400.04        436.46        15.12 o
  20   1   7         14.02         18.93         5.32 o
  21   1   7        821.34        909.16        24.53 o
 -22   2   7        312.72        317.04        11.96 o
 -21   2   7        216.85        260.07        12.42 o
 -20   2   7          0.06         -3.72         4.38 o
 -19   2   7        304.26        298.43        12.03 o
 -18   2   7        410.10        371.34        12.65 o
 -17   2   7        167.22        141.64         8.46 o
 -16   2   7        522.70        527.07        12.69 o
 -15   2   7         59.74         60.38         3.64 o
 -14   2   7         23.84         20.96         2.63 o
 -13   2   7         42.13         27.76         3.28 o
 -12   2   7         65.59         49.05         3.78 o
 -11   2   7         90.84        104.30         4.73 o
 -10   2   7       3015.26       2957.21        22.22 o
  -9   2   7        647.78        712.59        10.79 o
  -8   2   7        299.79        240.24         6.43 o
  -7   2   7        507.55        439.57         7.72 o
  -6   2   7        750.59        750.47        10.11 o
  -5   2   7         22.35         12.69         2.18 o
  -4   2   7       1653.46       1627.75        13.01 o
  -3   2   7        871.59        824.18         8.88 o
  -2   2   7       4116.95       4375.80        18.60 o
  -1   2   7         88.55         98.56         3.22 o
   0   2   7       3480.60       3786.24        23.14 o
   1   2   7        829.55        847.33         8.08 o
   2   2   7       1705.17       1903.44        13.05 o
   3   2   7        119.98        103.80         3.27 o
   4   2   7       4467.20       4759.52        26.30 o
   5   2   7        923.13        944.37        10.44 o
   6   2   7       5068.92       5108.59        30.62 o
   7   2   7       1055.49       1111.55        13.66 o
   8   2   7        697.16        737.77        11.47 o
   9   2   7         63.09         87.45         4.47 o
  10   2   7        383.92        392.16         9.31 o
  11   2   7         89.12         89.51         5.12 o
  12   2   7       1720.47       1560.65        21.66 o
  13   2   7        338.90        335.20         7.76 o
  14   2   7         31.08         35.24         3.45 o
  15   2   7        182.49        146.00         6.06 o
  16   2   7        186.87        171.19         7.85 o
  17   2   7         31.32         35.45         4.72 o
  18   2   7        226.18        215.48        10.01 o
  19   2   7        401.90        408.76        13.94 o
  20   2   7        287.53        285.63        11.14 o
  21   2   7          0.11          9.82         5.75 o
 -21   3   7         14.51          5.83         2.65 o
 -20   3   7       1230.02       1293.30        28.36 o
 -19   3   7        261.56        287.61         9.92 o
 -18   3   7        150.63        134.48         6.95 o
 -17   3   7       2199.63       2188.09        27.14 o
 -16   3   7        281.49        266.68        11.19 o
 -15   3   7         45.12         40.87         4.21 o
 -14   3   7         22.65         16.38         4.35 o
 -13   3   7        126.11        123.50         4.35 o
 -12   3   7       1234.09       1216.96        16.73 o
 -11   3   7       3011.12       2922.52        53.18 o
 -10   3   7        583.64        564.05        11.22 o
  -9   3   7       2447.09       2415.42        31.63 o
  -8   3   7        839.88        822.94        12.45 o
  -7   3   7        582.90        506.27         8.81 o
  -6   3   7       4945.20       4741.98        30.43 o
  -5   3   7        315.23        311.91         6.58 o
  -4   3   7       1331.53       1305.62        13.28 o
  -3   3   7       1219.87       1283.85        13.03 o
  -2   3   7          0.59          6.42         1.86 o
  -1   3   7          8.90          4.99         1.67 o
   0   3   7       1234.49       1195.06        10.40 o
   1   3   7       1873.71       1795.41        13.18 o
   2   3   7       1400.92       1367.59        12.85 o
   3   3   7       3046.08       3050.42        31.84 o
   4   3   7        349.45        307.05         6.95 o
   5   3   7       4797.42       4691.73        31.15 o
   6   3   7         94.80         88.78         4.36 o
   7   3   7        806.10        830.59        13.06 o
   8   3   7          2.22          3.17         2.56 o
   9   3   7          1.87          6.24         2.62 o
  10   3   7        225.95        189.16         7.77 o
  11   3   7        177.79        165.16         5.17 o
  12   3   7        225.07        216.59         5.88 o
  13   3   7        585.25        604.12        11.54 o
  14   3   7        913.81        807.63        16.84 o
  15   3   7        189.56        198.03         8.41 o
  16   3   7        325.14        331.94        10.38 o
  17   3   7        500.67        484.50        11.76 o
  18   3   7        574.45        547.00        13.19 o
  19   3   7         77.61         77.84         5.50 o
  20   3   7         14.62         17.93         4.89 o
 -20   4   7          0.44         -1.12         3.63 o
 -19   4   7        431.13        491.02        22.88 o
 -18   4   7        149.73        163.54        11.20 o
 -17   4   7        545.82        579.13        17.80 o
 -16   4   7         87.34         89.23         6.73 o
 -15   4   7         41.99         44.93         5.21 o
 -14   4   7         16.65         16.59         4.26 o
 -13   4   7        163.68        163.77         8.29 o
 -12   4   7        226.00        209.81         8.73 o
 -11   4   7       1780.14       1781.50        19.98 o
 -10   4   7        101.27         81.60         4.34 o
  -9   4   7          1.65          3.63         2.39 o
  -8   4   7        231.02        242.81         7.22 o
  -7   4   7        168.38        186.56         6.11 o
  -6   4   7        303.98        284.57         7.06 o
  -5   4   7         43.84         37.69         2.98 o
  -4   4   7        340.85        352.74         7.74 o
  -3   4   7        760.00        717.49        10.75 o
  -2   4   7        299.60        305.79         7.11 o
  -1   4   7         50.84         49.28         3.27 o
   0   4   7         32.66         38.35         2.94 o
   1   4   7        565.78        524.56         9.22 o
   2   4   7          0.63          5.63         2.68 o
   3   4   7        164.54        138.29         5.70 o
   4   4   7         38.18         49.15         3.68 o
   5   4   7       1761.41       1740.50        20.19 o
   6   4   7       1388.64       1318.39        18.90 o
   7   4   7        249.17        257.18         8.66 o
   8   4   7        105.82         80.95         4.02 o
   9   4   7        446.29        396.54         9.08 o
  10   4   7        562.31        498.84        14.22 o
  11   4   7         12.59         10.42         3.66 o
  12   4   7        238.60        233.32         9.37 o
  13   4   7        384.64        396.41        11.07 o
  14   4   7        913.55        916.50        16.06 o
  15   4   7       1220.46       1163.86        17.23 o
  16   4   7        122.41        132.46         6.76 o
  17   4   7        955.72       1059.25        17.31 o
  18   4   7          0.00         -1.54         2.58 o
 -18   5   7        161.68        180.02         8.90 o
 -17   5   7        195.61        211.51         8.00 o
 -16   5   7        111.29        121.02         7.03 o
 -15   5   7        540.99        586.09        14.17 o
 -14   5   7        432.03        415.30        11.78 o
 -13   5   7        132.17        133.85         7.32 o
 -12   5   7         74.96         77.84         5.47 o
 -11   5   7        520.98        517.93        11.74 o
 -10   5   7        343.51        322.45        11.35 o
  -9   5   7         98.75         99.50         6.34 o
  -8   5   7        257.28        239.40         8.83 o
  -7   5   7         20.08         19.38         3.12 o
  -6   5   7         70.82         75.80         3.60 o
  -5   5   7        851.91        756.72        10.15 o
  -4   5   7        497.91        448.91         8.08 o
  -3   5   7        451.53        444.80         8.23 o
  -2   5   7         24.87         34.88         2.84 o
  -1   5   7       2454.12       2321.23        23.99 o
   0   5   7        301.01        274.90         7.51 o
   1   5   7         35.74         38.98         3.29 o
   2   5   7         31.22         25.51         2.73 o
   3   5   7         55.11         51.87         3.35 o
   4   5   7         42.76         51.83         3.34 o
   5   5   7          0.39          0.90         2.12 o
   6   5   7        175.95        150.80         6.41 o
   7   5   7        532.58        480.07        10.83 o
   8   5   7        268.58        271.20        10.04 o
   9   5   7          1.00          0.83         4.21 o
  10   5   7        185.90        163.33         9.56 o
  11   5   7         54.35         48.66         5.80 o
  12   5   7        237.71        240.26        11.76 o
  13   5   7          2.60          6.57         4.30 o
  14   5   7          0.56          0.48         3.21 o
  15   5   7        529.87        587.40        14.01 o
  16   5   7         23.78         23.29         3.89 o
 -15   6   7        100.89        112.93         7.03 o
 -14   6   7        105.62        116.88         6.12 o
 -13   6   7          0.57          0.82         2.74 o
 -12   6   7          0.59          2.73         2.89 o
 -11   6   7        162.58        146.35         7.30 o
 -10   6   7          8.95          6.62         2.98 o
  -9   6   7         22.16         15.52         3.57 o
  -8   6   7          9.59         10.31         2.94 o
  -7   6   7         43.33         44.04         4.48 o
  -6   6   7         19.52         17.55         3.33 o
  -5   6   7         37.38         43.92         4.00 o
  -4   6   7          5.64          7.87         2.96 o
  -3   6   7         20.55         22.27         3.73 o
  -2   6   7          3.57          3.25         4.71 o
  -1   6   7          7.79         13.73         3.64 o
   0   6   7         75.32         59.79         5.63 o
   1   6   7        122.15        107.19         6.67 o
   2   6   7          9.95          4.26         3.64 o
   3   6   7         10.96          5.54         3.93 o
   4   6   7         58.51         55.49         5.72 o
   5   6   7        200.05        220.59        10.44 o
   6   6   7        192.56        196.84        10.51 o
   7   6   7          5.94          7.66         3.42 o
   8   6   7        210.57        212.95        12.11 o
   9   6   7         92.41         83.13         8.24 o
  10   6   7         31.68         32.39         5.54 o
  11   6   7          2.82          0.95         4.18 o
  12   6   7         80.41        103.26         7.36 o
  13   6   7         20.39         13.34         3.34 o
 -11   7   7        132.63        113.62         7.21 o
 -10   7   7        412.38        493.28        10.90 o
  -9   7   7        116.09        121.29         6.30 o
  -8   7   7         19.23         21.20         3.30 o
  -7   7   7          0.20          2.09         3.01 o
  -6   7   7         28.59         27.42         4.23 o
  -5   7   7        670.28        690.69        13.50 o
  -4   7   7         14.77         11.04         3.03 o
  -3   7   7       1081.92       1113.58        17.44 o
  -2   7   7         10.80         11.60         3.15 o
  -1   7   7       1598.85       1640.63        41.22 o
   0   7   7          2.88          2.94         6.87 o
   1   7   7        535.65        557.82        20.33 o
   2   7   7        139.78        153.55         8.27 o
   3   7   7         18.20         14.55         3.55 o
   4   7   7          0.17          3.55         2.99 o
   5   7   7          0.26          1.50         2.62 o
   6   7   7         42.46         43.46         3.99 o
   7   7   7         14.64         18.91         3.51 o
   8   7   7        722.10        786.21        17.01 o
   9   7   7         56.49         75.14         6.63 o
 -22   0   8         20.49         13.94         4.90 o
 -21   0   8       3764.60       4044.12        57.94 o
 -20   0   8          0.70          2.57         6.02 o
 -19   0   8        176.60        202.07        28.06 o
 -18   0   8        970.74        895.85        33.78 o
 -17   0   8        154.85        154.99        10.48 o
 -16   0   8        537.07        474.96        16.03 o
 -15   0   8        606.06        606.31        13.39 o
 -14   0   8        536.16        516.06        12.95 o
 -13   0   8        414.80        439.84        12.52 o
 -12   0   8       4794.25       4609.73        46.19 o
 -11   0   8        384.71        415.88        12.30 o
 -10   0   8       8153.87       8036.53        80.66 o
  -9   0   8       4552.56       5007.49        31.55 o
  -8   0   8       3484.84       3603.47        36.95 o
  -7   0   8         91.15        106.82         4.18 o
  -6   0   8         24.08         27.54         2.56 o
  -5   0   8       2746.06       3055.82        32.59 o
  -4   0   8       1161.84       1127.83        12.51 o
  -3   0   8        851.71        824.35         9.77 o
  -2   0   8         81.15         63.95         3.58 o
  -1   0   8       2044.14       2035.75        17.79 o
   0   0   8        317.19        264.73         6.44 o
   1   0   8       5619.08       5532.83        38.52 o
   2   0   8          0.04          2.69         1.95 o
   3   0   8       5124.70       5216.73        29.16 o
   4   0   8        182.43        163.43         6.44 o
   5   0   8        422.35        403.21        10.89 o
   6   0   8        877.95        884.89        13.35 o
   7   0   8        961.56        998.14        14.60 o
   8   0   8        141.77        136.92         5.93 o
   9   0   8       1032.16       1081.48        18.81 o
  10   0   8       1000.89       1008.94        18.76 o
  11   0   8        300.72        320.15        11.07 o
  12   0   8       5089.47       4959.13        46.88 o
  13   0   8        581.36        588.41        14.35 o
  14   0   8       1380.90       1396.46        44.65 o
  15   0   8          5.75         10.94         6.94 o
  16   0   8         97.53         81.96        11.54 o
  17   0   8        729.48        674.10        24.70 o
  18   0   8        759.82        745.08        29.54 o
  19   0   8        477.47        475.31        21.57 o
  20   0   8       2559.04       2818.80        45.07 o
  21   0   8         49.31         38.58         7.54 o
 -22   1   8       1484.49       1579.65        42.53 o
 -21   1   8         59.63         49.40         5.61 o
 -20   1   8        110.44        100.56         6.97 o
 -19   1   8         31.28         30.27         4.94 o
 -18   1   8         36.87         37.47         4.90 o
 -17   1   8         75.92         52.32         6.44 o
 -16   1   8        234.84        233.49         8.44 o
 -15   1   8        100.75         72.95         3.73 o
 -14   1   8        344.87        323.88         7.54 o
 -13   1   8         14.02          6.35         2.18 o
 -12   1   8         11.24         13.39         2.33 o
 -11   1   8        898.79        824.11        12.48 o
 -10   1   8       1395.65       1473.96        19.74 o
  -9   1   8        337.71        301.90         6.27 o
  -8   1   8        533.98        580.42         8.01 o
  -7   1   8         14.43         21.84         2.07 o
  -6   1   8       2367.92       2339.29        17.68 o
  -5   1   8         46.41         39.25         2.29 o
  -4   1   8        259.72        318.01         5.17 o
  -3   1   8        447.31        435.10         6.13 o
  -2   1   8        220.83        204.33         3.97 o
  -1   1   8        796.95        926.53         8.61 o
   0   1   8         39.75         72.51         2.59 o
   1   1   8         20.82         25.84         1.74 o
   2   1   8       1698.90       1779.29        10.95 o
   3   1   8       3363.07       3649.91        22.71 o
   4   1   8        255.07        331.93         5.58 o
   5   1   8        532.14        511.74         7.49 o
   6   1   8         58.64         52.88         3.12 o
   7   1   8          8.36         19.19         2.50 o
   8   1   8        116.04        117.45         4.46 o
   9   1   8          9.99          6.67         2.20 o
  10   1   8        308.31        313.00         7.61 o
  11   1   8         59.26         65.50         4.52 o
  12   1   8        519.84        485.16        12.34 o
  13   1   8        898.36        848.39        14.59 o
  14   1   8          5.16          5.87         3.23 o
  15   1   8       1438.47       1387.17        21.92 o
  16   1   8        140.58        134.60        10.23 o
  17   1   8         12.98         17.33         5.71 o
  18   1   8        463.61        455.62        17.39 o
  19   1   8       1019.16        998.41        18.16 o
  20   1   8         21.28         25.35         4.03 o
  21   1   8        214.16        248.56        11.96 o
 -22   2   8         44.22         58.80         6.94 o
 -21   2   8         14.80         18.59         3.72 o
 -20   2   8          0.67          4.27         3.54 o
 -19   2   8        185.69        184.65         8.41 o
 -18   2   8        103.64        104.11         6.92 o
 -17   2   8        283.61        278.87        11.18 o
 -16   2   8       1892.03       1978.23        25.54 o
 -15   2   8        379.86        353.79         9.48 o
 -14   2   8       1822.32       1782.46        17.58 o
 -13   2   8          1.17         -2.35         2.35 o
 -12   2   8       1885.33       1832.98        20.66 o
 -11   2   8         52.72         58.21         3.84 o
 -10   2   8       3359.67       3392.21        35.11 o
  -9   2   8        724.06        677.49        10.43 o
  -8   2   8         48.99         46.36         3.22 o
  -7   2   8       4103.60       4135.92        24.24 o
  -6   2   8         91.25         79.20         3.80 o
  -5   2   8       5322.03       5288.70        25.92 o
  -4   2   8        587.35        572.66         7.97 o
  -3   2   8        331.13        312.53         5.88 o
  -2   2   8         45.01         53.45         2.82 o
  -1   2   8       4899.35       5125.47        30.96 o
   0   2   8          2.54          5.07         1.71 o
   1   2   8       5738.08       6615.06        44.04 o
   2   2   8       5102.70       5391.26        29.22 o
   3   2   8       1740.43       1771.03        15.18 o
   4   2   8        934.30        857.56        10.70 o
   5   2   8          4.07          2.60         2.03 o
   6   2   8        763.59        681.10        10.99 o
   7   2   8        865.55        839.72        12.84 o
   8   2   8         15.05         16.63         2.55 o
   9   2   8         70.59         67.32         4.29 o
  10   2   8        941.79        935.50        14.62 o
  11   2   8        187.36        184.74         6.56 o
  12   2   8        144.82        138.64         4.47 o
  13   2   8        396.37        390.24         9.14 o
  14   2   8         51.79         40.91         3.66 o
  15   2   8        521.86        480.69        12.61 o
  16   2   8         28.37         25.25         4.27 o
  17   2   8       1014.62        999.87        19.34 o
  18   2   8        331.14        320.56        13.36 o
  19   2   8        328.83        301.30        12.40 o
  20   2   8          0.03          5.68         3.54 o
 -21   3   8        467.72        514.73        23.42 o
 -20   3   8         28.01         33.92         3.97 o
 -19   3   8        139.10        162.30         7.26 o
 -18   3   8         93.56         98.77         5.68 o
 -17   3   8         95.22         89.61         6.09 o
 -16   3   8          4.85          6.00         4.13 o
 -15   3   8        494.03        492.34        14.92 o
 -14   3   8          8.88         12.66         3.06 o
 -13   3   8         50.24         51.96         4.11 o
 -12   3   8        968.49        919.56        12.17 o
 -11   3   8       1241.77       1258.81        16.20 o
 -10   3   8        119.00         96.85         4.73 o
  -9   3   8       1164.68       1082.70        14.72 o
  -8   3   8         65.06         67.57         3.81 o
  -7   3   8         14.98         22.37         2.58 o
  -6   3   8        440.00        422.63         8.08 o
  -5   3   8         56.30         56.55         3.53 o
  -4   3   8         27.87         20.05         2.69 o
  -3   3   8         14.58         16.83         2.63 o
  -2   3   8        105.25         78.42         3.68 o
  -1   3   8        668.64        697.95         8.66 o
   0   3   8        425.73        392.59         6.71 o
   1   3   8         10.44         15.57         2.02 o
   2   3   8        585.31        580.52         8.63 o
   3   3   8         61.97         55.45         3.08 o
   4   3   8          1.14          3.77         2.07 o
   5   3   8        331.36        346.54         8.43 o
   6   3   8         21.02         24.54         2.99 o
   7   3   8        414.60        407.22        11.13 o
   8   3   8         25.26         17.69         2.98 o
   9   3   8        514.73        479.14        11.33 o
  10   3   8        160.94        160.27         5.08 o
  11   3   8       1339.46       1228.91        14.11 o
  12   3   8         70.40         64.59         4.56 o
  13   3   8         38.72         36.88         3.62 o
  14   3   8        360.68        335.77        10.12 o
  15   3   8         67.58         66.08         4.98 o
  16   3   8        199.38        188.05         8.24 o
  17   3   8        167.71        174.17         7.96 o
  18   3   8         35.67         37.85         3.93 o
  19   3   8         65.09         66.39         4.55 o
 -19   4   8        312.81        379.45        23.35 o
 -18   4   8        134.62        141.75         8.12 o
 -17   4   8        618.29        588.98        17.49 o
 -16   4   8       1041.04       1070.20        22.21 o
 -15   4   8        243.67        264.53        10.67 o
 -14   4   8        519.95        543.50        16.93 o
 -13   4   8        958.63        867.98        21.69 o
 -12   4   8         65.20         61.72         6.23 o
 -11   4   8         62.32         60.22         4.58 o
 -10   4   8          1.93          3.28         1.92 o
  -9   4   8        201.06        198.66         5.71 o
  -8   4   8         88.09         72.54         3.82 o
  -7   4   8        643.42        555.92        10.83 o
  -6   4   8         59.00         66.71         4.10 o
  -5   4   8        929.58        866.47        13.34 o
  -4   4   8       1665.42       1593.23        17.11 o
  -3   4   8       1266.12       1170.42        14.58 o
  -2   4   8        497.74        486.31         9.43 o
  -1   4   8          8.54          7.92         2.32 o
   0   4   8         63.30         54.65         3.91 o
   1   4   8         47.95         40.45         3.28 o
   2   4   8       1345.73       1237.12        15.57 o
   3   4   8         50.75         51.53         3.69 o
   4   4   8       2960.40       2847.25        23.57 o
   5   4   8       3130.90       3053.69        25.23 o
   6   4   8       3360.78       3206.53        27.14 o
   7   4   8        136.59        131.85         4.77 o
   8   4   8        774.34        834.62        12.04 o
   9   4   8        578.35        503.59        12.27 o
  10   4   8        319.04        285.14         9.38 o
  11   4   8        201.00        171.42         9.40 o
  12   4   8        120.27        115.48         7.02 o
  13   4   8        360.98        388.86        12.19 o
  14   4   8          4.37          3.80         3.23 o
  15   4   8        390.14        410.94        10.42 o
  16   4   8         37.75         40.95         3.85 o
  17   4   8        124.82        126.02         6.45 o
  18   4   8        331.13        412.18        23.03 o
 -17   5   8        401.57        462.59        12.41 o
 -16   5   8        404.80        439.12        13.54 o
 -15   5   8        110.33        119.46         7.26 o
 -14   5   8       1274.65       1257.62        21.20 o
 -13   5   8          4.03          5.20         3.47 o
 -12   5   8          1.98          1.19         3.25 o
 -11   5   8         31.19         36.60         4.08 o
 -10   5   8        518.16        466.57        14.68 o
  -9   5   8        183.98        152.95         8.16 o
  -8   5   8       2159.09       2037.33        27.30 o
  -7   5   8       1005.87        900.40        21.13 o
  -6   5   8       3841.67       3599.26        30.83 o
  -5   5   8        171.42        166.35         6.59 o
  -4   5   8        374.79        316.32         7.94 o
  -3   5   8        149.64        155.05         5.43 o
  -2   5   8        220.76        178.14         6.13 o
  -1   5   8          6.78          6.28         2.37 o
   0   5   8        114.46        100.64         5.30 o
   1   5   8        245.63        193.98         6.94 o
   2   5   8        452.04        443.05         9.79 o
   3   5   8        475.83        448.35        12.58 o
   4   5   8        217.10        200.90         7.68 o
   5   5   8        313.69        311.85         9.40 o
   6   5   8         55.43         72.32         5.02 o
   7   5   8        108.27         93.31         7.41 o
   8   5   8        128.17        143.58         9.54 o
   9   5   8          4.79          8.97         4.76 o
  10   5   8        297.89        291.64        14.65 o
  11   5   8         10.52          6.38         5.32 o
  12   5   8         49.95         47.68         6.63 o
  13   5   8         61.75         62.95         7.10 o
  14   5   8         96.91        106.02         7.56 o
  15   5   8          7.97          8.30         3.60 o
  16   5   8        250.06        268.58        12.65 o
 -14   6   8        693.47        793.62        16.02 o
 -13   6   8       1044.40       1135.74        21.31 o
 -12   6   8        260.92        268.19         8.41 o
 -11   6   8          5.21         10.35         2.99 o
 -10   6   8        604.88        615.85        13.99 o
  -9   6   8         75.54         97.01         6.19 o
  -8   6   8        406.26        369.47        10.85 o
  -7   6   8        182.51        208.58         7.84 o
  -6   6   8        134.10        121.02         6.27 o
  -5   6   8         23.92         23.74         3.29 o
  -4   6   8         22.65         21.89         3.70 o
  -3   6   8        510.92        497.86        12.88 o
  -2   6   8          5.83         12.73         3.48 o
  -1   6   8        756.82        727.69        17.47 o
   0   6   8         19.58         25.06         5.28 o
   1   6   8        873.34        854.24        20.90 o
   2   6   8         26.96         34.18         5.84 o
   3   6   8        809.98        834.95        20.68 o
   4   6   8       1114.67       1170.78        24.73 o
   5   6   8          0.01          1.54         4.15 o
   6   6   8         53.41         40.89         5.52 o
   7   6   8        189.98        192.34         9.84 o
   8   6   8        206.05        211.46        11.58 o
   9   6   8        240.54        237.63        11.97 o
  10   6   8        632.05        656.02        18.35 o
  11   6   8       1340.06       1527.47        29.29 o
  12   6   8       1299.19       1502.08        27.08 o
  13   6   8        134.25        143.41         7.70 o
 -10   7   8          8.93         13.66         3.93 o
  -9   7   8        410.97        484.38        10.69 o
  -8   7   8          2.07          3.26         2.31 o
  -7   7   8         39.54         39.21         3.11 o
  -6   7   8         95.09        107.32         5.18 o
  -5   7   8        205.23        219.34         6.87 o
  -4   7   8         28.77         35.49         3.44 o
  -3   7   8         56.61         70.28         5.33 o
  -2   7   8        461.81        468.88         9.73 o
  -1   7   8         31.42         24.62         3.11 o
   0   7   8        289.66        305.74         8.79 o
   1   7   8        134.13        133.41         7.81 o
   2   7   8        204.87        236.04         9.73 o
   3   7   8        345.42        375.24        11.84 o
   4   7   8          8.84          9.28         3.30 o
   5   7   8         63.57         71.32         5.30 o
   6   7   8         63.03         82.73         5.33 o
   7   7   8        454.15        533.79        13.65 o
   8   7   8        146.65        178.34        16.15 o
 -22   1   9         28.61         48.74         6.61 o
 -21   1   9        911.69        934.57        22.45 o
 -20   1   9        731.92        722.51        14.78 o
 -19   1   9        893.41        922.05        19.97 o
 -18   1   9        433.37        422.59        14.31 o
 -17   1   9       1197.40       1215.66        27.74 o
 -16   1   9       1014.17        910.10        16.25 o
 -15   1   9        304.71        267.84         8.23 o
 -14   1   9        207.17        162.65         5.57 o
 -13   1   9        283.25        270.11         7.81 o
 -12   1   9        345.46        266.30         8.39 o
 -11   1   9         57.94         48.29         3.69 o
 -10   1   9       4664.31       4496.33        26.68 o
  -9   1   9        679.61        636.87         9.95 o
  -8   1   9       1084.83       1049.35        11.53 o
  -7   1   9        546.09        567.42         8.31 o
  -6   1   9        192.93        197.84         4.76 o
  -5   1   9        603.63        618.76         8.01 o
  -4   1   9         71.43         83.56         3.15 o
  -3   1   9        451.00        478.77         6.90 o
  -2   1   9        792.44        852.27         8.89 o
  -1   1   9       9533.73      10318.13        63.13 o
   0   1   9       2825.24       2981.48        18.01 o
   1   1   9        882.76        878.56         8.71 o
   2   1   9       2026.33       2067.97        14.03 o
   3   1   9       7750.33       8160.00        55.00 o
   4   1   9       1075.98       1140.56        13.98 o
   5   1   9        775.04        710.23         9.28 o
   6   1   9        706.68        695.34         9.77 o
   7   1   9         49.38         59.92         3.48 o
   8   1   9         67.78         74.08         3.83 o
   9   1   9        659.79        640.93        10.82 o
  10   1   9        549.15        523.05        10.89 o
  11   1   9        238.87        209.97         7.16 o
  12   1   9       1299.00       1196.51        15.90 o
  13   1   9       1542.97       1495.56        22.59 o
  14   1   9        567.95        548.74        14.01 o
  15   1   9        686.32        700.00        25.47 o
  16   1   9         58.39         58.78         6.12 o
  17   1   9        201.08        205.99        10.20 o
  18   1   9         34.55         27.42         6.79 o
  19   1   9        465.28        487.64        14.20 o
  20   1   9        188.48        220.40        12.18 o
 -21   2   9        290.15        314.56        11.89 o
 -20   2   9        695.69        722.62        15.54 o
 -19   2   9         64.65         69.99         5.37 o
 -18   2   9       1041.12       1035.49        21.45 o
 -17   2   9        259.25        232.62        10.00 o
 -16   2   9        608.48        593.21        14.76 o
 -15   2   9        176.21        179.86         6.59 o
 -14   2   9       1128.52       1128.76        15.34 o
 -13   2   9        707.68        630.68         9.28 o
 -12   2   9         50.64         55.35         3.25 o
 -11   2   9       2145.68       2038.14        25.01 o
 -10   2   9       5180.10       5071.04        49.99 o
  -9   2   9       3631.24       3474.24        36.39 o
  -8   2   9        427.62        402.26         8.55 o
  -7   2   9       1409.33       1358.25        13.53 o
  -6   2   9        130.29        155.59         4.93 o
  -5   2   9          0.64          4.52         1.95 o
  -4   2   9        663.36        698.12         9.00 o
  -3   2   9        728.60        707.19         9.56 o
  -2   2   9       2734.30       2818.66        22.37 o
  -1   2   9         18.76         35.44         2.75 o
   0   2   9          6.60          7.39         2.13 o
   1   2   9          3.23          3.09         1.91 o
   2   2   9       3336.52       3344.63        27.92 o
   3   2   9        628.70        671.92         9.27 o
   4   2   9          8.53          9.05         2.28 o
   5   2   9        184.65        162.05         5.45 o
   6   2   9        121.72        125.81         5.46 o
   7   2   9          1.43          4.69         2.49 o
   8   2   9        315.39        281.27         7.81 o
   9   2   9         25.77         26.39         3.12 o
  10   2   9       1179.40       1101.66        15.51 o
  11   2   9        965.60        903.49        11.93 o
  12   2   9         94.28         85.96         5.55 o
  13   2   9        896.46        818.76        15.88 o
  14   2   9        168.53        155.03         9.52 o
  15   2   9        303.53        320.32        13.07 o
  16   2   9         75.88         65.90         6.34 o
  17   2   9         54.86         50.77         5.22 o
  18   2   9        117.30        128.71         7.28 o
  19   2   9        136.63        138.04         8.73 o
 -20   3   9         72.95         85.10         5.64 o
 -19   3   9          0.54         -1.47         2.93 o
 -18   3   9        157.28        162.64         6.68 o
 -17   3   9         46.75         50.68         5.00 o
 -16   3   9       2144.90       2203.89        29.33 o
 -15   3   9        236.28        232.45        10.22 o
 -14   3   9        637.91        595.04        15.21 o
 -13   3   9          1.93          6.34         2.66 o
 -12   3   9        902.74        859.91        13.52 o
 -11   3   9         31.10         29.80         2.44 o
 -10   3   9        648.99        639.23         9.14 o
  -9   3   9        212.84        212.43         6.53 o
  -8   3   9         17.28         12.83         2.32 o
  -7   3   9        740.94        662.05        10.45 o
  -6   3   9        140.34        158.15         5.29 o
  -5   3   9        969.81        875.89        13.09 o
  -4   3   9         14.69         10.87         2.79 o
  -3   3   9       3091.45       2877.58        24.13 o
  -2   3   9          7.76          7.48         2.08 o
  -1   3   9       3168.60       3209.79        20.79 o
   0   3   9        388.15        399.15         7.12 o
   1   3   9        102.52         73.50         3.79 o
   2   3   9        375.16        360.73         7.43 o
   3   3   9        185.92        204.84         5.77 o
   4   3   9       1147.83       1057.63        13.68 o
   5   3   9        267.13        261.46         7.08 o
   6   3   9       2522.82       2576.60        26.23 o
   7   3   9        301.54        287.83         9.65 o
   8   3   9       5335.06       5197.68        38.47 o
   9   3   9          0.83         -0.75         2.31 o
  10   3   9       1992.18       1902.26        20.93 o
  11   3   9        566.71        535.05        12.49 o
  12   3   9        591.55        565.26        17.66 o
  13   3   9        288.03        249.40         9.98 o
  14   3   9        197.77        211.58         9.74 o
  15   3   9       1125.16       1112.71        17.56 o
  16   3   9        322.07        301.20        10.21 o
  17   3   9       1881.01       1938.59        22.79 o
  18   3   9          6.19          1.27         2.81 o
 -19   4   9        128.85        155.91        10.01 o
 -18   4   9         11.42         15.89         3.89 o
 -17   4   9        159.99        148.70         7.90 o
 -16   4   9         11.46          6.73         3.91 o
 -15   4   9        184.09        165.11        10.31 o
 -14   4   9        273.92        248.95        13.06 o
 -13   4   9        304.89        299.96        12.80 o
 -12   4   9        379.06        370.80        13.07 o
 -11   4   9         54.85         54.22         4.76 o
 -10   4   9          2.92          7.51         2.74 o
  -9   4   9        146.64        129.06         6.30 o
  -8   4   9       2386.88       2239.36        25.91 o
  -7   4   9        251.40        220.53         5.50 o
  -6   4   9       2381.61       2198.45        17.21 o
  -5   4   9         93.03         97.51         4.80 o
  -4   4   9        418.47        388.25         8.84 o
  -3   4   9       1902.40       1821.21        19.95 o
  -2   4   9        782.47        708.41        11.67 o
  -1   4   9        340.26        309.05         8.49 o
   0   4   9         11.53          8.00         2.99 o
   1   4   9         15.81         21.18         3.06 o
   2   4   9         82.93         82.68         4.61 o
   3   4   9        369.43        344.46         8.33 o
   4   4   9        821.53        780.53        11.65 o
   5   4   9       5244.66       5063.83        34.56 o
   6   4   9         23.96         24.97         2.80 o
   7   4   9       4930.55       4833.60        39.14 o
   8   4   9        429.72        453.42        11.58 o
   9   4   9        881.85        897.57        16.12 o
  10   4   9          9.39         16.11         4.47 o
  11   4   9        272.42        250.02        11.13 o
  12   4   9         68.23         69.69         6.05 o
  13   4   9        114.62        109.86         7.74 o
  14   4   9        450.47        420.14        12.48 o
  15   4   9         16.16         17.08         3.26 o
  16   4   9        696.95        721.10        13.22 o
  17   4   9         52.06         75.44         6.02 o
 -17   5   9        730.70        815.11        21.32 o
 -16   5   9        237.59        247.03         9.81 o
 -15   5   9         40.20         50.45         5.06 o
 -14   5   9        337.59        376.13        11.26 o
 -13   5   9         60.49         53.70         5.05 o
 -12   5   9        524.37        536.51        14.67 o
 -11   5   9        316.53        320.45        10.86 o
 -10   5   9        397.79        443.44        14.13 o
  -9   5   9        455.71        455.88        14.57 o
  -8   5   9        922.85        953.10        19.29 o
  -7   5   9       1234.55       1233.92        23.96 o
  -6   5   9         28.99         20.81         3.25 o
  -5   5   9          1.16          5.44         2.64 o
  -4   5   9        298.12        290.37         9.70 o
  -3   5   9       1270.63       1252.17        26.05 o
  -2   5   9        205.03        206.79        10.24 o
  -1   5   9          2.50          3.27         4.21 o
   0   5   9         81.30         69.01         6.40 o
   1   5   9         31.49         38.91         4.91 o
   2   5   9        252.45        237.35         9.82 o
   3   5   9         30.72         28.52         3.76 o
   4   5   9        250.04        243.07         9.38 o
   5   5   9        347.43        346.40        14.18 o
   6   5   9       1338.91       1303.72        26.95 o
   7   5   9          2.19          7.14         3.99 o
   8   5   9          3.73          4.81         4.41 o
   9   5   9          1.04          3.58         4.01 o
  10   5   9        487.29        498.46        18.18 o
  11   5   9         96.09         94.46         8.40 o
  12   5   9        260.26        281.14        12.73 o
  13   5   9          1.48          2.35         3.89 o
  14   5   9          0.36          2.91         3.09 o
  15   5   9         42.00         53.61         5.22 o
 -13   6   9        967.47       1153.95        19.77 o
 -12   6   9        374.69        436.29        10.78 o
 -11   6   9          5.85          1.61         2.97 o
 -10   6   9         39.68         41.63         4.89 o
  -9   6   9        116.61        134.17         6.37 o
  -8   6   9         46.20         39.42         4.42 o
  -7   6   9          4.63          4.14         2.94 o
  -6   6   9        835.89        778.74        14.44 o
  -5   6   9        217.96        201.15         7.66 o
  -4   6   9        341.33        362.28        10.17 o
  -3   6   9        138.58        152.78         7.37 o
  -2   6   9        685.56        669.85        15.76 o
  -1   6   9         37.46         34.50         4.92 o
   0   6   9         52.14         52.22         5.97 o
   1   6   9          4.94         11.68         4.88 o
   2   6   9        155.51        146.35         9.01 o
   3   6   9         22.89         18.81         4.69 o
   4   6   9          1.32         -2.22         4.21 o
   5   6   9        683.50        707.06        16.59 o
   6   6   9          1.55         -2.18         4.00 o
   7   6   9        586.02        615.63        16.28 o
   8   6   9         12.52          9.90         4.12 o
   9   6   9        376.44        378.06        15.89 o
  10   6   9          3.21          5.38         3.08 o
  11   6   9         73.32         68.14         5.37 o
  12   6   9         21.50         29.49         4.45 o
  -8   7   9        220.33        254.49         8.54 o
  -7   7   9         60.87         56.55         3.76 o
  -6   7   9        421.07        439.52         8.58 o
  -5   7   9         63.05         69.74         3.73 o
  -4   7   9         53.91         53.24         3.23 o
  -3   7   9         31.12         24.83         2.61 o
  -2   7   9         16.83         20.54         2.54 o
  -1   7   9        111.60        115.00         4.78 o
   0   7   9        696.35        759.19        13.63 o
   1   7   9        100.52        105.98         5.46 o
   2   7   9        162.84        156.89         6.97 o
   3   7   9         90.87        105.90         6.34 o
   4   7   9         25.75         31.21         3.44 o
   5   7   9         21.15         28.97         3.23 o
   6   7   9          1.91          5.50         3.07 o
 -21   0  10        235.55        237.81        15.82 o
 -20   0  10       3043.12       3023.71        41.38 o
 -19   0  10        533.71        586.35        20.31 o
 -18   0  10        432.93        442.96        27.36 o
 -17   0  10         43.55         70.64        15.01 o
 -16   0  10        482.74        429.21        30.79 o
 -15   0  10        439.12        429.99        13.97 o
 -14   0  10         19.56         25.59         4.16 o
 -13   0  10        402.20        348.28         9.78 o
 -12   0  10          0.22          2.83         3.10 o
 -11   0  10          6.85         10.37         3.94 o
 -10   0  10       1125.85       1006.80        18.35 o
  -9   0  10       2014.56       1932.43        22.98 o
  -8   0  10       1141.09       1145.17        18.92 o
  -7   0  10         77.16         54.89         4.33 o
  -6   0  10        556.35        473.99        10.99 o
  -5   0  10       1229.15       1182.79        18.07 o
  -4   0  10        291.30        288.44         8.93 o
  -3   0  10        122.19        108.46         5.35 o
  -2   0  10        183.60        180.02         6.25 o
  -1   0  10        490.73        593.26        10.92 o
   0   0  10         18.76         27.56         3.51 o
   1   0  10        622.67        608.92        12.13 o
   2   0  10        822.51        781.92        14.79 o
   3   0  10        703.44        727.03        14.54 o
   4   0  10        666.32        554.63        12.95 o
   5   0  10        285.65        234.47         8.85 o
   6   0  10       1524.18       1496.66        21.88 o
   7   0  10         57.13         66.39         5.03 o
   8   0  10       3435.01       3813.81        36.58 o
   9   0  10        432.05        488.03        15.03 o
  10   0  10        453.64        462.80        13.57 o
  11   0  10       1260.31       1176.04        17.02 o
  12   0  10        343.31        369.19        11.32 o
  13   0  10        722.30        690.43        19.28 o
  14   0  10        134.60        119.03        14.37 o
  15   0  10         49.10         43.66         8.38 o
  16   0  10        642.59        618.29        26.65 o
  17   0  10        875.88        794.34        33.79 o
  18   0  10         41.01         37.59         5.96 o
  19   0  10         37.20         33.41         4.86 o
 -21   1  10        287.47        322.23        16.62 o
 -20   1  10         63.51         54.53         4.59 o
 -19   1  10        384.19        378.46        14.22 o
 -18   1  10        582.77        575.95        18.31 o
 -17   1  10        205.45        183.54        13.18 o
 -16   1  10        448.93        456.50        14.29 o
 -15   1  10         11.93          9.95         2.81 o
 -14   1  10         78.46         61.94         4.83 o
 -13   1  10       3820.72       3586.13        25.00 o
 -12   1  10       1208.71       1150.16        14.65 o
 -11   1  10         12.34         10.69         2.83 o
 -10   1  10       1268.58       1224.62        14.48 o
  -9   1  10          1.19          6.28         2.08 o
  -8   1  10         10.13          6.31         2.08 o
  -7   1  10       1720.00       1616.90        15.70 o
  -6   1  10        149.96        135.77         4.43 o
  -5   1  10       3450.01       3501.32        20.47 o
  -4   1  10        518.38        463.35         7.24 o
  -3   1  10       2055.10       2219.83        17.32 o
  -2   1  10       1079.95       1072.98        11.50 o
  -1   1  10        191.20        213.03         4.98 o
   0   1  10        167.51        212.61         5.01 o
   1   1  10       1207.12       1151.71        12.16 o
   2   1  10        202.49        215.60         5.58 o
   3   1  10       3565.51       3704.92        28.02 o
   4   1  10        963.50        936.71        11.27 o
   5   1  10        109.69        110.74         4.39 o
   6   1  10       1383.03       1325.69        14.41 o
   7   1  10          0.70          6.03         2.12 o
   8   1  10        248.42        222.07         6.42 o
   9   1  10       2397.84       2403.98        26.61 o
  10   1  10         56.62         53.80         3.17 o
  11   1  10        246.90        255.62         6.60 o
  12   1  10        360.95        323.51        10.63 o
  13   1  10          8.49         20.30         3.80 o
  14   1  10        694.09        662.84        17.14 o
  15   1  10        493.59        459.92        14.31 o
  16   1  10          1.16          1.32         4.21 o
  17   1  10          5.45          1.60         4.31 o
  18   1  10          2.03          4.18         3.39 o
  19   1  10        510.94        556.26        13.58 o
 -21   2  10        141.75        146.03        14.35 o
 -20   2  10          0.18          1.37         2.78 o
 -19   2  10         24.16         26.39         4.67 o
 -18   2  10        136.84        154.41         9.72 o
 -17   2  10          6.21         11.70         3.48 o
 -16   2  10        968.35       1011.31        18.77 o
 -15   2  10         11.75         12.14         3.49 o
 -14   2  10         45.77         42.10         3.68 o
 -13   2  10         52.79         43.34         3.94 o
 -12   2  10         14.72         18.45         2.36 o
 -11   2  10        849.02        773.30         9.96 o
 -10   2  10        165.01        149.75         6.00 o
  -9   2  10         13.24         12.90         2.38 o
  -8   2  10        767.01        783.84        11.71 o
  -7   2  10         18.68         28.63         2.75 o
  -6   2  10        556.03        523.17         9.33 o
  -5   2  10        440.42        367.51         7.75 o
  -4   2  10          0.52          1.80         1.94 o
  -3   2  10        294.38        244.15         6.83 o
  -2   2  10         10.08         14.25         2.37 o
  -1   2  10       1202.72       1179.07        15.00 o
   0   2  10         36.66         40.08         3.00 o
   1   2  10        684.27        742.12        10.86 o
   2   2  10          1.47          4.01         2.02 o
   3   2  10         20.23         21.45         2.58 o
   4   2  10        906.07        893.50        13.49 o
   5   2  10         14.25         20.50         2.82 o
   6   2  10       1034.75        927.34        15.65 o
   7   2  10        211.20        217.63         7.57 o
   8   2  10        585.59        572.95        16.88 o
   9   2  10        517.85        470.20         8.93 o
  10   2  10        165.74        172.36         5.40 o
  11   2  10        902.78        904.53        15.93 o
  12   2  10        643.98        631.03        14.93 o
  13   2  10        860.87        771.20        26.74 o
  14   2  10          4.02          5.22         4.70 o
  15   2  10        511.21        483.90        15.26 o
  16   2  10          0.91          2.74         3.12 o
  17   2  10         31.01         30.66         4.30 o
  18   2  10        200.77        213.98         9.30 o
  19   2  10        502.30        527.63        17.14 o
 -19   3  10        151.20        169.62         6.80 o
 -18   3  10         40.82         39.37         3.99 o
 -17   3  10         11.11          7.54         4.02 o
 -16   3  10        286.86        290.54        10.66 o
 -15   3  10        453.68        442.58        13.70 o
 -14   3  10        664.08        683.99        14.99 o
 -13   3  10         22.29         19.92         3.56 o
 -12   3  10         32.37         35.17         3.42 o
 -11   3  10         26.51         28.39         3.01 o
 -10   3  10        440.01        410.43         7.24 o
  -9   3  10          7.50          4.94         2.18 o
  -8   3  10        505.49        457.22         9.07 o
  -7   3  10        163.61        138.49         4.97 o
  -6   3  10         30.47         27.19         2.79 o
  -5   3  10         52.83         61.51         4.14 o
  -4   3  10         36.61         33.51         3.52 o
  -3   3  10         18.90         17.33         2.71 o
  -2   3  10        122.79        115.20         4.67 o
  -1   3  10          0.88          4.22         2.11 o
   0   3  10          0.08          1.60         1.91 o
   1   3  10        852.39        818.06        12.46 o
   2   3  10        190.92        187.27         6.53 o
   3   3  10        114.50         96.45         4.79 o
   4   3  10         49.27         37.65         3.08 o
   5   3  10         12.60         18.60         2.71 o
   6   3  10        609.09        606.93        12.56 o
   7   3  10        119.38         99.60         4.10 o
   8   3  10        244.96        238.44         6.32 o
   9   3  10       1684.43       1588.99        20.08 o
  10   3  10        213.44        201.39         7.78 o
  11   3  10         33.96         29.72         4.74 o
  12   3  10        441.03        396.66        14.74 o
  13   3  10        151.71        126.81         8.48 o
  14   3  10        136.08        110.33         7.55 o
  15   3  10         27.46         29.83         4.02 o
  16   3  10        395.83        431.39        15.04 o
  17   3  10         52.53         49.34         5.14 o
  18   3  10         69.80         77.41        11.63 o
 -18   4  10         11.86         10.01         3.62 o
 -17   4  10          5.63          1.39         3.08 o
 -16   4  10        937.75        954.50        18.10 o
 -15   4  10          1.21          0.64         3.65 o
 -14   4  10        278.54        277.93        11.65 o
 -13   4  10        118.64        130.51         7.87 o
 -12   4  10       1795.23       1772.95        25.16 o
 -11   4  10          4.00          7.57         3.37 o
 -10   4  10         13.11         16.30         2.94 o
  -9   4  10         10.69          8.68         2.59 o
  -8   4  10         22.47         21.84         3.14 o
  -7   4  10       1640.96       1499.86        16.99 o
  -6   4  10        362.86        332.98         7.21 o
  -5   4  10        154.38        141.15         4.51 o
  -4   4  10        499.53        441.46         8.02 o
  -3   4  10       5411.35       5139.38        43.86 o
  -2   4  10         74.55         69.19         3.68 o
  -1   4  10        287.61        253.27         8.99 o
   0   4  10         68.49         69.68         3.65 o
   1   4  10          8.26         10.36         3.36 o
   2   4  10         37.10         38.93         2.80 o
   3   4  10          1.64          5.91         2.38 o
   4   4  10        146.20        156.02         5.34 o
   5   4  10        265.63        225.91         8.63 o
   6   4  10        271.09        265.13         9.90 o
   7   4  10         71.65         61.93         5.19 o
   8   4  10         57.23         58.10         5.38 o
   9   4  10         43.35         48.37         5.07 o
  10   4  10         69.04         76.91         5.59 o
  11   4  10          2.14          0.22         3.60 o
  12   4  10        125.41        127.52         7.46 o
  13   4  10          6.09          8.21         3.08 o
  14   4  10         15.20         17.15         3.53 o
  15   4  10         32.25         41.23         4.17 o
  16   4  10         38.91         55.77         7.00 o
 -16   5  10        214.03        252.62        10.21 o
 -15   5  10        226.33        224.06        11.81 o
 -14   5  10        336.03        372.83        10.37 o
 -13   5  10        563.85        577.93        13.75 o
 -12   5  10          1.78          1.92         3.30 o
 -11   5  10        101.45        116.44         6.74 o
 -10   5  10        828.48        795.08        18.34 o
  -9   5  10          0.29         -2.07         3.44 o
  -8   5  10        832.11        765.07        17.09 o
  -7   5  10        107.70         84.71         6.39 o
  -6   5  10        491.66        452.25        14.72 o
  -5   5  10        230.97        220.52        10.48 o
  -4   5  10        540.04        458.17        16.18 o
  -3   5  10          9.86         12.77         4.34 o
  -2   5  10        640.74        582.42        14.32 o
  -1   5  10          0.18          4.85         3.47 o
   0   5  10         20.17         21.62         3.88 o
   1   5  10        387.58        392.83        15.03 o
   2   5  10         55.21         69.99         7.98 o
   3   5  10         34.77         37.01         6.18 o
   4   5  10        161.71        146.53         8.65 o
   5   5  10         87.00         86.23         7.35 o
   6   5  10       2500.79       2541.52        36.50 o
   7   5  10        753.94        739.27        21.71 o
   8   5  10         88.24         84.67         7.11 o
   9   5  10       1349.58       1458.78        25.89 o
  10   5  10         80.52         84.47         7.84 o
  11   5  10        426.69        457.62        15.46 o
  12   5  10        183.92        173.41         9.28 o
  13   5  10          3.65          7.58         4.43 o
  14   5  10        314.99        369.06        12.05 o
 -12   6  10        128.76        125.59         7.00 o
 -11   6  10        321.96        368.71         9.84 o
 -10   6  10        189.70        217.73         7.59 o
  -9   6  10        164.48        177.65         7.40 o
  -8   6  10        978.20       1001.62        18.66 o
  -7   6  10        126.07        138.90         6.62 o
  -6   6  10        524.92        500.84        11.27 o
  -5   6  10         31.47         45.93         4.22 o
  -4   6  10        357.21        379.41        10.16 o
  -3   6  10        125.23        120.74         7.04 o
  -2   6  10         63.54         66.49         5.52 o
  -1   6  10         28.61         28.19         4.52 o
   0   6  10        732.73        695.43        18.88 o
   1   6  10         68.77         62.19         5.61 o
   2   6  10       1011.37       1037.38        20.03 o
   3   6  10        223.74        239.48        10.70 o
   4   6  10       1078.38       1139.08        21.90 o
   5   6  10        190.87        191.17         8.50 o
   6   6  10         92.94         94.88         5.55 o
   7   6  10         16.54         22.50         3.49 o
   8   6  10         48.91         55.52         4.89 o
   9   6  10         36.41         27.68         4.05 o
  10   6  10          6.18          4.48         2.84 o
  -6   7  10         49.35         44.18         4.46 o
  -5   7  10        723.38        829.77        14.63 o
  -4   7  10         44.73         37.99         2.96 o
  -3   7  10        195.34        189.61         5.83 o
  -2   7  10        201.55        222.23         6.35 o
  -1   7  10        274.80        296.04         7.14 o
   0   7  10         67.97         65.85         3.63 o
   1   7  10        255.51        265.55        10.09 o
   2   7  10          2.66          5.25         2.66 o
   3   7  10         36.96         44.02         4.55 o
   4   7  10        328.01        404.96        12.90 o
 -21   1  11         66.37         83.91        11.58 o
 -20   1  11       1327.51       1478.72        21.04 o
 -19   1  11         88.88         76.12         6.88 o
 -18   1  11       1101.89       1149.20        24.80 o
 -17   1  11        215.92        212.45        11.44 o
 -16   1  11       1143.99       1163.98        22.10 o
 -15   1  11        644.61        549.03        15.93 o
 -14   1  11          6.75         11.38         2.49 o
 -13   1  11         19.03         35.92         3.47 o
 -12   1  11         22.20         18.70         2.26 o
 -11   1  11        662.45        638.11         9.16 o
 -10   1  11        384.06        359.75         8.86 o
  -9   1  11       8696.37       8551.45        59.74 o
  -8   1  11        251.66        241.78         6.44 o
  -7   1  11       3792.88       3593.32        30.18 o
  -6   1  11        188.20        159.46         5.00 o
  -5   1  11       2080.36       1947.17        16.18 o
  -4   1  11        147.25        171.45         5.37 o
  -3   1  11        841.35        769.49        10.97 o
  -2   1  11         72.02         76.85         3.77 o
  -1   1  11          9.22         10.48         1.94 o
   0   1  11        100.05         97.96         4.22 o
   1   1  11          5.70         10.05         2.28 o
   2   1  11          6.28          5.29         2.22 o
   3   1  11        276.89        258.80         7.58 o
   4   1  11        915.70        855.96        12.92 o
   5   1  11         94.20         93.76         4.36 o
   6   1  11       2233.65       2139.95        21.19 o
   7   1  11        109.37        107.20         5.21 o
   8   1  11         83.17         80.36         4.65 o
   9   1  11        105.92        103.44         4.22 o
  10   1  11        406.29        406.19         9.45 o
  11   1  11        247.69        233.30         7.81 o
  12   1  11          6.34         10.98         2.76 o
  13   1  11        477.21        443.41        13.06 o
  14   1  11          3.68          8.66         3.68 o
  15   1  11       1254.39       1203.52        26.60 o
  16   1  11        117.25        118.30         8.64 o
  17   1  11        191.03        196.71         9.74 o
  18   1  11        434.96        486.97        13.16 o
 -20   2  11          1.86          3.01         2.52 o
 -19   2  11       1240.10       1357.73        20.51 o
 -18   2  11        213.82        193.93        10.82 o
 -17   2  11        755.47        768.58        18.11 o
 -16   2  11         77.11         68.50         6.07 o
 -15   2  11        569.33        545.34        14.28 o
 -14   2  11         10.72          8.67         3.45 o
 -13   2  11        194.16        208.54         7.50 o
 -12   2  11        473.76        474.31        10.50 o
 -11   2  11        108.85         91.83         3.66 o
 -10   2  11          4.75          3.96         1.70 o
  -9   2  11       1002.39        906.76        11.61 o
  -8   2  11          6.94         14.52         2.44 o
  -7   2  11         34.31         41.59         3.22 o
  -6   2  11        635.75        574.21         9.73 o
  -5   2  11         56.90         50.00         3.49 o
  -4   2  11        252.23        210.45         6.51 o
  -3   2  11         14.10          7.74         2.13 o
  -2   2  11        368.73        342.22         7.53 o
  -1   2  11         98.61         98.17         4.65 o
   0   2  11         28.87         34.64         2.80 o
   1   2  11        181.93        195.27         6.05 o
   2   2  11        555.32        543.98        10.58 o
   3   2  11       3347.66       3353.83        45.93 o
   4   2  11         70.27         67.65         4.35 o
   5   2  11        290.83        270.45         7.90 o
   6   2  11        236.09        211.04         7.86 o
   7   2  11        545.69        507.04         9.46 o
   8   2  11        551.65        532.25         9.46 o
   9   2  11        121.02        124.25         6.00 o
  10   2  11       1814.63       1750.24        23.17 o
  11   2  11          3.21          5.17         2.74 o
  12   2  11         80.91         76.88         7.21 o
  13   2  11        134.70        141.68         9.18 o
  14   2  11         63.33         69.46         6.75 o
  15   2  11         38.37         30.89         4.84 o
  16   2  11        426.40        450.77        14.74 o
  17   2  11         14.88         15.58         3.71 o
  18   2  11        134.67        162.84        10.26 o
 -19   3  11        170.89        162.22         8.61 o
 -18   3  11         18.61         13.49         3.13 o
 -17   3  11          9.30         19.91         3.41 o
 -16   3  11         41.29         30.76         4.74 o
 -15   3  11         68.07         77.19         5.82 o
 -14   3  11         74.53         66.83         5.21 o
 -13   3  11        775.62        752.07        15.69 o
 -12   3  11       2746.36       2803.08        46.20 o
 -11   3  11          5.73          7.82         2.57 o
 -10   3  11        812.52        784.05        13.48 o
  -9   3  11         35.28         33.98         3.19 o
  -8   3  11       1055.23       1039.43        11.54 o
  -7   3  11        582.01        538.99         8.57 o
  -6   3  11        263.48        229.94         5.99 o
  -5   3  11         37.90         35.19         3.90 o
  -4   3  11       2404.53       2261.25        23.43 o
  -3   3  11       2009.78       1922.45        24.08 o
  -2   3  11       2561.76       2484.27        20.68 o
  -1   3  11       1655.61       1553.41        18.79 o
   0   3  11        573.25        540.58        10.18 o
   1   3  11       1269.51       1236.81        16.75 o
   2   3  11         61.33         63.83         4.45 o
   3   3  11          0.62          0.04         3.11 o
   4   3  11          4.41         -0.45         2.10 o
   5   3  11       3391.46       3219.84        30.59 o
   6   3  11        447.68        450.29         8.65 o
   7   3  11        888.20        842.87        15.23 o
   8   3  11        413.94        376.42         9.83 o
   9   3  11       2261.69       2224.64        23.38 o
  10   3  11       1124.18       1179.43        22.91 o
  11   3  11         51.73         72.30         6.19 o
  12   3  11        355.53        354.94        15.37 o
  13   3  11         11.39          2.51         3.60 o
  14   3  11         66.38         75.89         6.25 o
  15   3  11        213.27        200.38         7.99 o
  16   3  11         65.39         91.13         4.99 o
  17   3  11         98.36        105.53         8.48 o
 -17   4  11         38.58         44.95         4.46 o
 -16   4  11         12.09         11.32         2.79 o
 -15   4  11          0.20          2.69         2.83 o
 -14   4  11        794.08        845.20        16.96 o
 -13   4  11        427.28        420.73        12.80 o
 -12   4  11         52.85         49.61         5.45 o
 -11   4  11        579.14        578.22        16.11 o
 -10   4  11        642.13        631.13        14.43 o
  -9   4  11       1041.10        999.40        17.36 o
  -8   4  11        200.17        188.08         7.39 o
  -7   4  11          4.82          7.60         3.06 o
  -6   4  11        137.92        167.09         6.45 o
  -5   4  11          0.97         -0.41         2.83 o
  -4   4  11         55.10         44.49         3.71 o
  -3   4  11        158.24        120.88         5.54 o
  -2   4  11        639.07        562.01        10.12 o
  -1   4  11       1258.37       1143.25        19.16 o
   0   4  11          2.10          3.30         2.63 o
   1   4  11        628.49        590.39        13.04 o
   2   4  11         29.67         29.05         3.55 o
   3   4  11         55.58         67.81         5.15 o
   4   4  11         83.94         73.82         5.88 o
   5   4  11        286.32        314.47        11.33 o
   6   4  11       1191.78       1146.73        26.02 o
   7   4  11        190.68        168.51         9.07 o
   8   4  11         39.81         44.67         5.21 o
   9   4  11        379.62        398.65        12.14 o
  10   4  11        340.62        325.86        10.62 o
  11   4  11         51.50         52.68         5.07 o
  12   4  11          8.94          6.24         3.57 o
  13   4  11         43.94         43.29         4.32 o
  14   4  11         28.44         27.13         3.52 o
  15   4  11         25.31         19.82         4.07 o
 -15   5  11        110.47        128.58         9.60 o
 -14   5  11        165.19        192.02         7.77 o
 -13   5  11        385.24        437.54        11.41 o
 -12   5  11          5.94          8.05         2.82 o
 -11   5  11        325.78        360.53         9.71 o
 -10   5  11         67.68         69.38         5.28 o
  -9   5  11        182.64        187.83         9.39 o
  -8   5  11         20.65         16.27         3.61 o
  -7   5  11        240.85        197.33         8.90 o
  -6   5  11        465.22        447.70        14.29 o
  -5   5  11         46.05         55.32         5.30 o
  -4   5  11         42.18         53.45         6.58 o
  -3   5  11        782.18        687.59        22.65 o
  -2   5  11         13.21         19.29         4.65 o
  -1   5  11        350.04        353.67        13.02 o
   0   5  11       1224.05       1210.48        23.84 o
   1   5  11          4.46          4.42         4.58 o
   2   5  11         17.75         25.29         5.06 o
   3   5  11        233.00        248.29        11.86 o
   4   5  11       1015.52        993.85        23.06 o
   5   5  11        108.39        114.41         8.28 o
   6   5  11        133.59        126.66         8.48 o
   7   5  11          8.98          8.39         3.94 o
   8   5  11        349.98        352.11        14.07 o
   9   5  11         52.14         49.42         5.98 o
  10   5  11          0.51          5.08         4.27 o
  11   5  11        235.22        261.31        10.57 o
  12   5  11         24.92         21.97         3.90 o
  13   5  11        424.84        484.60        16.76 o
 -11   6  11        434.91        521.27        12.65 o
 -10   6  11         19.74         17.97         2.51 o
  -9   6  11          9.79          7.35         2.85 o
  -8   6  11        132.40        138.52         6.81 o
  -7   6  11         10.20          4.38         2.87 o
  -6   6  11        150.13        158.78         7.20 o
  -5   6  11         64.32         68.68         4.80 o
  -4   6  11        437.01        459.95        11.26 o
  -3   6  11        103.60        107.01         5.89 o
  -2   6  11        165.81        187.11         8.80 o
  -1   6  11        866.87        893.88        18.45 o
   0   6  11         72.78         78.78         6.13 o
   1   6  11         35.80         38.97         5.20 o
   2   6  11        126.47        124.54         8.08 o
   3   6  11        171.73        170.72         9.09 o
   4   6  11        255.63        291.55        16.65 o
   5   6  11        170.24        154.51         8.32 o
   6   6  11          0.17         -0.22         2.94 o
   7   6  11          0.15         -0.76         3.76 o
   8   6  11         17.55          4.34         3.13 o
   9   6  11         63.36         71.52        10.50 o
  -2   7  11          2.60          3.01         5.95 o
  -1   7  11         12.71         12.80         4.05 o
   0   7  11        197.53        233.78        12.64 o
 -20   0  12          2.61          1.71         3.36 o
 -19   0  12         90.46        124.67         8.83 o
 -18   0  12        684.08        714.68        21.61 o
 -17   0  12        558.88        575.08        20.31 o
 -16   0  12       2024.49       2143.66        40.01 o
 -15   0  12         26.93         23.98         5.73 o
 -14   0  12       2761.78       2748.51        47.51 o
 -13   0  12        440.75        406.42        12.50 o
 -12   0  12        694.09        624.89        15.52 o
 -11   0  12          0.82         -2.37         3.44 o
 -10   0  12         47.78         40.57         4.05 o
  -9   0  12        604.85        539.18        15.20 o
  -8   0  12        432.71        405.87        13.06 o
  -7   0  12       3968.68       3773.11        38.69 o
  -6   0  12        908.66        847.85        20.94 o
  -5   0  12       3394.44       3272.73        35.27 o
  -4   0  12         34.72         24.46         4.36 o
  -3   0  12       3935.77       3719.92        78.68 o
  -2   0  12         35.65         35.94         5.62 o
  -1   0  12        402.11        377.70        12.31 o
   0   0  12         16.41          8.21         3.45 o
   1   0  12         71.20         86.77         6.48 o
   2   0  12       2133.13       2193.52        32.22 o
   3   0  12       1361.45       1282.27        24.97 o
   4   0  12       8951.56       8868.71        73.55 o
   5   0  12       3108.85       3047.53        35.68 o
   6   0  12       6855.73       6845.77        66.46 o
   7   0  12        532.44        507.46        11.69 o
   8   0  12       1182.46       1108.68        19.64 o
   9   0  12        442.69        419.78        15.48 o
  10   0  12        539.49        548.89        15.77 o
  11   0  12         42.66         36.09         6.61 o
  12   0  12        352.83        341.54        17.07 o
  13   0  12        291.80        275.08        18.76 o
  14   0  12        286.58        292.73        14.65 o
  15   0  12        557.84        483.96        21.83 o
  16   0  12        121.46         89.19         8.82 o
  17   0  12       2654.00       2690.68        37.05 o
  18   0  12        575.24        701.90        27.79 o
 -20   1  12        185.24        198.90         7.17 o
 -19   1  12          2.14          0.72         3.63 o
 -18   1  12          8.71         13.01         3.65 o
 -17   1  12       1064.76       1043.29        23.56 o
 -16   1  12         28.58         19.61         4.65 o
 -15   1  12        252.58        235.34         8.95 o
 -14   1  12         51.57         53.39         4.80 o
 -13   1  12         63.59         70.30         4.56 o
 -12   1  12        121.28        120.89         5.52 o
 -11   1  12         66.29         65.21         4.03 o
 -10   1  12        994.73        912.39        11.04 o
  -9   1  12        282.54        263.68         6.15 o
  -8   1  12       1070.74        971.67        15.17 o
  -7   1  12        741.98        675.09        14.66 o
  -6   1  12       4306.28       4107.25        27.65 o
  -5   1  12        237.37        223.43         6.99 o
  -4   1  12        137.50        121.18         5.57 o
  -3   1  12        141.61        133.78         5.84 o
  -2   1  12        500.65        455.79        10.23 o
  -1   1  12        193.96        168.34         6.35 o
   0   1  12        258.93        270.74         7.70 o
   1   1  12         92.25         82.98         5.23 o
   2   1  12        120.85        107.85         5.32 o
   3   1  12         30.16         27.03         3.38 o
   4   1  12         13.51         15.13         2.99 o
   5   1  12        223.75        196.24         6.96 o
   6   1  12        201.69        200.30         6.66 o
   7   1  12        258.73        254.82         6.02 o
   8   1  12         94.69         90.06         4.05 o
   9   1  12          1.25          4.54         2.28 o
  10   1  12       1010.63       1013.22        15.22 o
  11   1  12         28.71         26.29         4.22 o
  12   1  12          0.37         -0.92         3.12 o
  13   1  12         56.00         52.15         5.02 o
  14   1  12          9.10          8.37         4.01 o
  15   1  12          1.88          1.15         3.11 o
  16   1  12         27.12         28.82         3.54 o
  17   1  12          1.44          2.19         2.26 o
 -19   2  12        250.90        239.62         9.55 o
 -18   2  12        117.86        115.37         7.95 o
 -17   2  12        201.33        214.61         9.36 o
 -16   2  12        561.65        525.61        12.76 o
 -15   2  12        434.43        375.97        11.53 o
 -14   2  12          0.84          2.46         3.00 o
 -13   2  12        647.93        592.71        15.24 o
 -12   2  12        722.41        666.02        16.32 o
 -11   2  12        627.42        561.46        11.40 o
 -10   2  12         78.63         84.75         4.27 o
  -9   2  12       5540.10       5316.20        25.51 o
  -8   2  12       1007.19        953.59         9.89 o
  -7   2  12        184.70        161.95         4.35 o
  -6   2  12        624.58        571.85        10.79 o
  -5   2  12        154.87        149.67         6.25 o
  -4   2  12         18.45         31.93         3.12 o
  -3   2  12        860.39        892.48        13.46 o
  -2   2  12        855.12        800.38        12.62 o
  -1   2  12        409.83        400.54         9.45 o
   0   2  12       2570.40       2575.60        23.28 o
   1   2  12       1708.05       1762.09        18.66 o
   2   2  12        373.23        355.77         9.37 o
   3   2  12        269.41        255.61         8.47 o
   4   2  12       1638.70       1574.05        19.58 o
   5   2  12        123.18        131.64         5.09 o
   6   2  12        637.76        567.33        10.24 o
   7   2  12        269.89        273.08         7.45 o
   8   2  12         16.49         14.42         2.75 o
   9   2  12        540.11        511.98        11.44 o
  10   2  12         14.33          9.94         4.22 o
  11   2  12        764.55        773.50        23.17 o
  12   2  12        223.96        208.15         8.84 o
  13   2  12        535.75        508.35        14.53 o
  14   2  12         14.36         18.25         4.17 o
  15   2  12        486.49        529.56        13.96 o
  16   2  12         59.05         45.86         4.05 o
  17   2  12        148.28        141.90         8.07 o
 -18   3  12         62.43         82.39         7.53 o
 -17   3  12        273.61        275.27        10.38 o
 -16   3  12         11.90         12.61         3.89 o
 -15   3  12        153.11        151.27         8.35 o
 -14   3  12        210.21        193.76         8.31 o
 -13   3  12         32.86         29.53         4.22 o
 -12   3  12         64.51         65.92         5.26 o
 -11   3  12        883.04        831.52        16.86 o
 -10   3  12        426.74        454.04        13.48 o
  -9   3  12          3.80          2.47         2.52 o
  -8   3  12        605.53        559.67        10.92 o
  -7   3  12         92.03         91.77         4.85 o
  -6   3  12          1.07          4.90         2.43 o
  -5   3  12         98.02         79.48         3.64 o
  -4   3  12        198.28        182.87         5.30 o
  -3   3  12         32.18         31.53         2.46 o
  -2   3  12         78.95         72.60         3.44 o
  -1   3  12          9.48         15.18         2.10 o
   0   3  12        535.08        495.92         8.07 o
   1   3  12        814.48        769.71        10.71 o
   2   3  12         45.04         35.31         2.87 o
   3   3  12        331.73        316.95         7.46 o
   4   3  12       1028.69        971.87        17.10 o
   5   3  12         30.28         30.50         4.10 o
   6   3  12        802.82        800.34        19.26 o
   7   3  12        719.43        723.34        15.71 o
   8   3  12        151.66        131.88         9.04 o
   9   3  12        740.72        681.16        16.08 o
  10   3  12        769.86        759.63        21.98 o
  11   3  12         80.78         72.60         6.04 o
  12   3  12       1365.70       1304.70        35.73 o
  13   3  12          3.84          7.30         3.75 o
  14   3  12        540.43        563.99        15.73 o
  15   3  12        691.09        763.90        14.69 o
  16   3  12        335.65        324.30        18.59 o
 -16   4  12         22.13         18.10         3.17 o
 -15   4  12        197.26        216.35         7.72 o
 -14   4  12        117.57        116.79         6.35 o
 -13   4  12        754.50        726.83        17.41 o
 -12   4  12         12.45          7.70         3.80 o
 -11   4  12        692.45        688.06        16.73 o
 -10   4  12        632.08        641.17        16.68 o
  -9   4  12        993.50        983.33        22.43 o
  -8   4  12         22.47         19.11         3.52 o
  -7   4  12          0.75          2.13         3.20 o
  -6   4  12        813.12        790.07        16.33 o
  -5   4  12         14.45         26.98         3.94 o
  -4   4  12         61.09         72.62         6.43 o
  -3   4  12          0.44          1.15         2.67 o
  -2   4  12        236.37        241.29         9.06 o
  -1   4  12        127.10        140.49         7.15 o
   0   4  12       1015.72       1051.62        18.85 o
   1   4  12          7.07          7.12         2.67 o
   2   4  12        139.64        136.35         6.61 o
   3   4  12        540.26        533.11        15.58 o
   4   4  12        330.35        310.66        12.85 o
   5   4  12         12.84         15.12         4.08 o
   6   4  12         33.27         37.66         5.29 o
   7   4  12         46.35         58.59         5.66 o
   8   4  12         74.25         68.06         5.97 o
   9   4  12       2671.08       2759.16        39.69 o
  10   4  12        128.32        130.69         6.74 o
  11   4  12       2075.66       2219.19        25.71 o
  12   4  12         58.97         58.40         5.12 o
  13   4  12       2669.58       2961.50        64.72 o
  14   4  12         73.17         68.47         6.99 o
 -14   5  12        332.64        387.30        15.15 o
 -13   5  12         82.07         91.03         6.12 o
 -12   5  12        292.50        362.69        10.77 o
 -11   5  12        383.91        405.30        10.13 o
 -10   5  12         84.43         88.13         5.33 o
  -9   5  12        399.95        415.83        11.25 o
  -8   5  12        263.80        263.65         9.61 o
  -7   5  12         48.53         48.81         4.81 o
  -6   5  12        107.64        108.91         6.45 o
  -5   5  12        425.30        369.66        14.10 o
  -4   5  12         31.37         25.80         4.05 o
  -3   5  12        981.47        957.93        22.78 o
  -2   5  12         38.27         40.39         4.90 o
  -1   5  12       1723.56       1689.33        31.72 o
   0   5  12         44.44         39.59         4.42 o
   1   5  12        123.72        124.95         7.12 o
   2   5  12       1573.48       1645.65        32.44 o
   3   5  12        162.76        157.11         8.30 o
   4   5  12        203.18        183.52         9.72 o
   5   5  12         21.07         21.62         4.38 o
   6   5  12         16.16         16.11         3.59 o
   7   5  12         12.46         18.39         4.03 o
   8   5  12        163.41        204.80        10.15 o
   9   5  12        145.30        143.96         8.14 o
  10   5  12        748.29        875.66        17.35 o
  11   5  12        349.90        373.15        12.52 o
 -10   6  12        162.64        181.39        14.99 o
  -9   6  12        116.01        137.85         5.70 o
  -8   6  12        415.08        413.75         9.23 o
  -7   6  12        652.87        714.60        17.50 o
  -6   6  12        400.45        399.50        10.85 o
  -5   6  12       1984.80       2164.15        23.01 o
  -4   6  12        387.53        397.58        11.21 o
  -3   6  12        958.57       1064.50        18.25 o
  -2   6  12         68.10         67.75         5.42 o
  -1   6  12        152.87        147.25         6.18 o
   0   6  12         84.84         61.70         4.72 o
   1   6  12        561.11        611.45        16.19 o
   2   6  12         36.78         35.41         4.04 o
   3   6  12        397.35        393.29        15.20 o
   4   6  12        632.93        701.82        16.91 o
   5   6  12        176.29        209.08        13.28 o
   6   6  12         75.83         89.08         5.98 o
   7   6  12          1.27         -3.32         3.72 o
 -19   1  13         26.21         26.79         3.35 o
 -18   1  13        395.95        417.33        12.84 o
 -17   1  13        430.43        433.74        12.74 o
 -16   1  13        352.91        400.25        13.28 o
 -15   1  13       1635.54       1566.32        26.45 o
 -14   1  13          5.71          0.58         2.73 o
 -13   1  13        204.12        205.84         7.14 o
 -12   1  13        223.06        228.89         7.63 o
 -11   1  13         15.61         13.06         3.33 o
 -10   1  13          0.32          3.60         3.36 o
  -9   1  13         68.36         67.86         4.27 o
  -8   1  13        512.65        477.35         8.28 o
  -7   1  13        119.37        127.47         4.23 o
  -6   1  13        106.00         98.60         3.83 o
  -5   1  13        478.82        442.66        10.15 o
  -4   1  13          3.01          6.23         2.59 o
  -3   1  13        623.36        613.69        12.29 o
  -2   1  13        301.25        271.65         8.84 o
  -1   1  13        143.81        114.57         5.90 o
   0   1  13        395.83        379.90         9.70 o
   1   1  13        606.92        592.42        12.65 o
   2   1  13         18.67         15.99         2.78 o
   3   1  13         11.43         14.25         2.23 o
   4   1  13        856.85        839.44        11.17 o
   5   1  13       1785.49       1720.34        16.42 o
   6   1  13        281.72        257.05         7.08 o
   7   1  13       1109.19       1073.32        15.71 o
   8   1  13        733.18        671.46        12.53 o
   9   1  13         56.06         48.71         4.50 o
  10   1  13         33.44         22.34         3.43 o
  11   1  13         78.32         66.18         5.00 o
  12   1  13          1.13          7.17         2.71 o
  13   1  13         12.38          8.09         2.62 o
  14   1  13        402.02        413.28         9.55 o
  15   1  13         28.83         34.36         3.35 o
  16   1  13        227.83        228.02         6.89 o
 -18   2  13        298.73        316.38        12.23 o
 -17   2  13         77.49         70.76         5.98 o
 -16   2  13        913.08        926.00        15.61 o
 -15   2  13         57.08         43.95         4.10 o
 -14   2  13        790.11        702.22        14.48 o
 -13   2  13        557.04        527.86        13.00 o
 -12   2  13         44.88         30.86         4.53 o
 -11   2  13        197.84        199.11         9.18 o
 -10   2  13       1728.19       1620.14        19.94 o
  -9   2  13        937.33        894.99        13.69 o
  -8   2  13        100.01         94.79         4.50 o
  -7   2  13       1076.63        992.87        13.47 o
  -6   2  13        339.57        306.48         6.41 o
  -5   2  13       1426.03       1346.60        15.15 o
  -4   2  13        879.46        803.55        10.46 o
  -3   2  13         10.33          9.58         2.07 o
  -2   2  13       1022.19        977.25        13.01 o
  -1   2  13       1241.49       1218.39        13.59 o
   0   2  13       1058.81       1006.01        11.93 o
   1   2  13        869.24        796.70        10.49 o
   2   2  13         16.76         19.15         2.02 o
   3   2  13         21.24         14.33         2.53 o
   4   2  13         33.53         33.72         2.87 o
   5   2  13        124.23        115.72         6.28 o
   6   2  13       1053.85       1032.24        16.74 o
   7   2  13        270.61        245.65         8.39 o
   8   2  13          0.48         -1.24         3.25 o
   9   2  13        233.94        231.15         8.48 o
  10   2  13         96.46         81.85         5.31 o
  11   2  13         25.53         24.82         3.70 o
  12   2  13        331.89        349.93        10.01 o
  13   2  13          9.36          7.96         2.93 o
  14   2  13        190.69        193.04         7.78 o
  15   2  13        258.58        271.64        10.55 o
  16   2  13          1.53          2.90         3.31 o
 -17   3  13        648.35        660.55        18.22 o
 -16   3  13         12.18          9.28         2.96 o
 -15   3  13         11.57         13.53         4.10 o
 -14   3  13         94.60         90.81         6.71 o
 -13   3  13         11.72         10.05         3.59 o
 -12   3  13         25.60         26.54         4.13 o
 -11   3  13       1412.46       1496.46        23.46 o
 -10   3  13         16.77         15.13         3.32 o
  -9   3  13       1699.43       1707.36        22.31 o
  -8   3  13        177.54        171.71         7.52 o
  -7   3  13         88.80         94.33         4.83 o
  -6   3  13        309.30        287.58         8.67 o
  -5   3  13        251.66        239.44         7.87 o
  -4   3  13         16.62         20.48         3.65 o
  -3   3  13         89.64         80.54         5.20 o
  -2   3  13        526.13        484.89        10.43 o
  -1   3  13        799.49        752.25        13.78 o
   0   3  13        785.48        713.68        14.16 o
   1   3  13        253.13        240.68         8.68 o
   2   3  13        127.73        120.37         6.83 o
   3   3  13        473.05        434.56        11.58 o
   4   3  13        402.09        372.12        12.38 o
   5   3  13        254.28        239.00        12.13 o
   6   3  13        126.92        118.95         8.94 o
   7   3  13         59.55         60.56         6.72 o
   8   3  13        280.25        274.49        11.04 o
   9   3  13         82.03         71.60         5.91 o
  10   3  13        307.20        325.24        11.42 o
  11   3  13         52.87         57.63         5.20 o
  12   3  13        552.86        559.98        13.16 o
  13   3  13        636.87        662.13        14.69 o
  14   3  13        130.82        140.21         6.36 o
 -15   4  13          8.43          6.92         3.11 o
 -14   4  13        297.05        355.88        10.37 o
 -13   4  13        468.63        501.08        13.33 o
 -12   4  13         15.92         13.76         3.42 o
 -11   4  13         63.73         72.94         5.15 o
 -10   4  13         79.78         86.66         5.85 o
  -9   4  13        212.85        224.86         9.91 o
  -8   4  13        628.47        636.08        14.02 o
  -7   4  13        125.49        112.70         6.97 o
  -6   4  13         79.80         77.82         5.61 o
  -5   4  13        434.63        399.56        12.62 o
  -4   4  13        145.33        118.86         8.10 o
  -3   4  13        103.37         82.61         5.90 o
  -2   4  13        418.75        369.02        11.12 o
  -1   4  13         84.13         87.45         5.61 o
   0   4  13        131.48        135.01         6.98 o
   1   4  13         14.65          7.24         3.18 o
   2   4  13         32.36         26.60         3.96 o
   3   4  13        225.43        226.73        11.21 o
   4   4  13        210.78        203.67        10.53 o
   5   4  13          9.26          7.89         3.80 o
   6   4  13         95.47        101.82         7.90 o
   7   4  13       1159.57       1121.50        24.72 o
   8   4  13        345.90        356.43        12.19 o
   9   4  13        175.34        184.14         8.30 o
  10   4  13         76.83        101.83         5.97 o
  11   4  13        289.15        296.81        12.03 o
  12   4  13         32.37         35.29         4.71 o
 -12   5  13         14.53         11.42         3.78 o
 -11   5  13          0.83         -0.09         2.62 o
 -10   5  13         53.68         55.60         3.98 o
  -9   5  13       1134.91       1231.76        18.68 o
  -8   5  13        194.42        188.78         7.48 o
  -7   5  13          4.37          1.24         3.41 o
  -6   5  13        175.29        165.89         8.21 o
  -5   5  13        480.22        473.79        13.45 o
  -4   5  13        268.63        315.05        11.17 o
  -3   5  13         19.60         20.19         3.78 o
  -2   5  13       1026.90       1024.19        21.40 o
  -1   5  13        353.67        326.68         9.79 o
   0   5  13        552.40        587.51        12.91 o
   1   5  13        236.72        226.63         8.13 o
   2   5  13         19.13         23.59         3.40 o
   3   5  13          7.75         10.09         4.44 o
   4   5  13        254.28        250.49        10.85 o
   5   5  13        147.66        154.28        11.54 o
   6   5  13        244.28        252.67         9.82 o
   7   5  13        146.20        177.27         8.82 o
   8   5  13        264.24        270.55        14.62 o
   9   5  13        120.53        134.70         8.57 o
  -7   6  13         18.63         26.55         3.01 o
  -6   6  13          5.37          8.89         2.75 o
  -5   6  13        153.23        171.14         6.91 o
  -4   6  13        194.96        213.66         6.52 o
  -3   6  13        218.03        214.66         6.68 o
  -2   6  13          4.44          2.38         2.51 o
  -1   6  13         29.14         27.56         3.07 o
   0   6  13          2.71          6.63         2.28 o
   1   6  13          9.96         11.72         2.78 o
   2   6  13          7.13          5.35         2.59 o
   3   6  13        439.37        469.53        16.62 o
   4   6  13         41.89         45.69         3.86 o
 -18   0  14        214.07        172.07        29.50 o
 -17   0  14        893.50       1044.72        22.68 o
 -16   0  14         18.29         12.42         4.15 o
 -15   0  14       3019.32       3196.51        32.39 o
 -14   0  14       1408.30       1462.10        25.00 o
 -13   0  14        192.38        176.76         9.59 o
 -12   0  14        644.15        621.54        16.30 o
 -11   0  14        410.63        399.22        13.41 o
 -10   0  14          5.36          4.28         3.65 o
  -9   0  14        780.96        727.46        15.56 o
  -8   0  14       1429.70       1299.63        22.53 o
  -7   0  14        503.20        487.82        13.87 o
  -6   0  14       3899.13       3751.67        31.39 o
  -5   0  14        266.89        283.49         9.99 o
  -4   0  14       7955.29       7680.92        92.84 o
  -3   0  14         62.36         72.25         5.49 o
  -2   0  14       3301.03       3054.94        31.50 o
  -1   0  14        107.64        110.16         7.09 o
   0   0  14       1918.45       1887.86        25.05 o
   1   0  14         37.64         30.24         3.99 o
   2   0  14        406.10        408.90        11.92 o
   3   0  14        194.87        204.89         8.17 o
   4   0  14        437.96        444.27        14.50 o
   5   0  14       1858.00       1764.62        28.34 o
   6   0  14       1807.12       1826.07        28.70 o
   7   0  14          8.68          1.38         5.04 o
   8   0  14        668.10        623.48        20.57 o
   9   0  14        120.27        137.87        10.28 o
  10   0  14         16.23         19.89         4.89 o
  11   0  14        509.70        514.52        17.54 o
  12   0  14        285.36        242.77        11.81 o
  13   0  14         35.96         26.28         4.29 o
  14   0  14          1.03          3.75         3.08 o
  15   0  14         91.27         84.69         6.54 o
 -18   1  14         50.40         26.52         5.19 o
 -17   1  14         10.67          8.04         2.73 o
 -16   1  14       1372.50       1465.28        20.70 o
 -15   1  14        558.83        503.25        13.39 o
 -14   1  14        106.49        128.96         6.08 o
 -13   1  14        110.71         91.37         4.84 o
 -12   1  14        813.22        803.36        12.41 o
 -11   1  14        385.01        391.35         9.32 o
 -10   1  14        292.85        289.95         8.16 o
  -9   1  14        397.59        356.89         9.05 o
  -8   1  14         89.00         73.36         4.46 o
  -7   1  14         49.00         48.08         3.71 o
  -6   1  14        926.64        897.75        13.23 o
  -5   1  14        350.62        307.28         6.28 o
  -4   1  14        400.90        355.45         7.07 o
  -3   1  14        255.47        226.59         5.50 o
  -2   1  14        269.61        260.86         6.16 o
  -1   1  14         44.55         34.50         2.65 o
   0   1  14        191.82        183.25         5.76 o
   1   1  14         73.53         62.03         3.38 o
   2   1  14         21.39         19.96         2.30 o
   3   1  14        691.42        654.72        12.29 o
   4   1  14          8.62         13.34         2.48 o
   5   1  14         45.48         46.23         3.68 o
   6   1  14       2022.62       1993.58        21.34 o
   7   1  14          2.21          2.26         2.99 o
   8   1  14        430.65        402.02        11.27 o
   9   1  14         14.41         11.67         3.09 o
  10   1  14        586.12        587.91        12.82 o
  11   1  14        790.35        789.46        13.44 o
  12   1  14        140.43        150.00         5.88 o
  13   1  14        454.33        483.03        10.48 o
  14   1  14          4.51          6.10         2.18 o
  15   1  14         13.02          6.23         2.40 o
 -17   2  14        392.43        449.86        17.56 o
 -16   2  14        893.94        955.07        20.21 o
 -15   2  14        356.83        336.97         8.93 o
 -14   2  14          1.16          4.11         2.48 o
 -13   2  14         47.13         37.41         4.22 o
 -12   2  14        367.06        348.11        11.28 o
 -11   2  14        119.93        111.26         6.39 o
 -10   2  14          9.33         10.72         3.48 o
  -9   2  14        846.17        850.86        15.85 o
  -8   2  14          4.73          6.29         3.35 o
  -7   2  14       1105.10       1044.58        14.71 o
  -6   2  14         95.38        100.84         5.10 o
  -5   2  14        235.70        234.70         8.26 o
  -4   2  14         11.20          6.27         2.45 o
  -3   2  14         78.98         91.43         4.74 o
  -2   2  14        456.94        427.55        10.76 o
  -1   2  14         42.12         39.82         3.46 o
   0   2  14        697.96        678.25        12.42 o
   1   2  14          3.12          1.76         2.36 o
   2   2  14        763.81        732.60        12.22 o
   3   2  14         10.50          8.65         2.59 o
   4   2  14        388.66        376.65         9.27 o
   5   2  14          0.88         -0.03         3.27 o
   6   2  14         28.80         23.79         3.94 o
   7   2  14        484.76        466.62        12.41 o
   8   2  14          0.35         -2.10         3.13 o
   9   2  14         52.24         59.13         4.63 o
  10   2  14        399.43        389.26        10.57 o
  11   2  14        911.07        969.09        20.37 o
  12   2  14        240.49        263.61         9.34 o
  13   2  14        739.47        817.53        15.47 o
  14   2  14        152.84        161.17         6.82 o
 -16   3  14        292.62        307.02        11.31 o
 -15   3  14         11.93          3.91         2.94 o
 -14   3  14          3.01          7.23         3.37 o
 -13   3  14         38.98         47.04         4.52 o
 -12   3  14        329.00        311.07        10.04 o
 -11   3  14         64.08         73.09         5.67 o
 -10   3  14        251.24        241.82         8.80 o
  -9   3  14         31.83         34.60         4.09 o
  -8   3  14          8.05          6.43         3.79 o
  -7   3  14          0.02         -2.86         2.86 o
  -6   3  14         72.50         77.39         5.30 o
  -5   3  14        213.95        188.63         9.70 o
  -4   3  14        119.42        128.16         7.69 o
  -3   3  14         11.00          7.20         3.44 o
  -2   3  14          1.47          1.00         3.34 o
  -1   3  14        490.83        447.81        13.09 o
   0   3  14         69.64         64.15         6.21 o
   1   3  14          8.16         10.56         3.53 o
   2   3  14         51.17         40.31         5.49 o
   3   3  14        331.52        302.19        13.16 o
   4   3  14        790.33        776.63        20.76 o
   5   3  14        167.25        177.23        10.25 o
   6   3  14        176.95        164.34         9.91 o
   7   3  14        605.71        590.94        17.32 o
   8   3  14        188.75        192.05         9.87 o
   9   3  14        181.27        172.63         8.83 o
  10   3  14        279.27        304.11        10.83 o
  11   3  14          0.39         -0.04         3.04 o
  12   3  14        264.01        264.41         8.70 o
  13   3  14        383.76        394.41        15.57 o
 -14   4  14        527.75        606.06        15.36 o
 -13   4  14         18.97         18.55         3.59 o
 -12   4  14        345.59        344.17        10.92 o
 -11   4  14        544.30        620.08        12.48 o
 -10   4  14         46.46         68.39         4.93 o
  -9   4  14        801.22        866.43        16.07 o
  -8   4  14        315.48        344.37        11.66 o
  -7   4  14        185.74        180.59         8.28 o
  -6   4  14          0.21          2.49         3.53 o
  -5   4  14       1117.03       1123.01        22.46 o
  -4   4  14         63.52         61.44         5.53 o
  -3   4  14         42.87         27.75         3.77 o
  -2   4  14        697.41        640.59        13.44 o
  -1   4  14         87.12         84.64         5.29 o
   0   4  14        636.11        597.48        12.90 o
   1   4  14        235.02        250.63         9.93 o
   2   4  14       1096.74       1078.73        18.79 o
   3   4  14        856.51        820.92        21.76 o
   4   4  14       1111.25       1124.78        22.55 o
   5   4  14          3.58         -2.73         4.32 o
   6   4  14        232.40        235.43        11.24 o
   7   4  14        185.21        189.15        11.63 o
   8   4  14          2.54          5.99         4.33 o
   9   4  14          1.41          0.75         3.85 o
  10   4  14         17.04         17.40         3.33 o
  11   4  14         10.50          8.76         6.18 o
 -10   5  14        235.38        239.17         8.82 o
  -9   5  14         77.37         84.04         5.35 o
  -8   5  14        577.40        639.15        12.89 o
  -7   5  14         18.45         17.32         3.38 o
  -6   5  14        797.30        808.52        21.72 o
  -5   5  14        969.82        997.23        16.27 o
  -4   5  14        766.78        774.74        14.52 o
  -3   5  14         57.89         44.75         4.04 o
  -2   5  14         29.88         29.45         3.01 o
  -1   5  14        186.78        179.93         6.46 o
   0   5  14        109.72        124.72         5.78 o
   1   5  14         53.96         62.30         4.20 o
   2   5  14        159.05        168.69         8.34 o
   3   5  14       1176.75       1245.44        42.35 o
   4   5  14        180.98        187.89         8.28 o
   5   5  14        390.42        430.95        19.64 o
   6   5  14          1.43          0.95         2.30 o
   7   5  14          1.86          5.04         2.92 o
 -17   1  15          6.72         11.33         3.53 o
 -16   1  15         78.04         76.99         4.40 o
 -15   1  15        310.65        309.12         8.92 o
 -14   1  15         39.70         39.72         3.85 o
 -13   1  15        138.13        131.24         5.60 o
 -12   1  15        134.31        138.77         5.39 o
 -11   1  15        781.54        774.68        11.95 o
 -10   1  15        765.21        737.29        11.92 o
  -9   1  15        946.77        893.67        14.42 o
  -8   1  15        486.76        477.00        11.23 o
  -7   1  15        202.38        182.89         7.24 o
  -6   1  15        241.61        236.86         7.44 o
  -5   1  15         69.11         65.09         4.15 o
  -4   1  15       3150.57       2994.29        24.56 o
  -3   1  15         89.40         72.71         4.00 o
  -2   1  15       2524.93       2371.59        24.23 o
  -1   1  15          3.09          7.07         3.23 o
   0   1  15       1807.08       1687.47        22.30 o
   1   1  15         48.31         50.36         4.30 o
   2   1  15        240.64        217.37         7.28 o
   3   1  15         84.33         90.64         5.56 o
   4   1  15        327.01        334.53        10.11 o
   5   1  15       1626.66       1591.65        19.73 o
   6   1  15        279.46        271.86         9.02 o
   7   1  15       1835.01       1773.97        23.61 o
   8   1  15        110.63         96.46         5.97 o
   9   1  15       1163.83       1143.12        17.96 o
  10   1  15         80.94         74.61         4.77 o
  11   1  15        751.97        796.72        12.90 o
  12   1  15         56.56         67.39         4.12 o
  13   1  15         78.31         76.54         3.57 o
  14   1  15          2.39          3.29         3.51 o
 -16   2  15        157.94        130.43         9.38 o
 -15   2  15        492.03        480.56        11.83 o
 -14   2  15         44.13         44.37         3.67 o
 -13   2  15         13.24         11.23         2.70 o
 -12   2  15        545.47        539.01        12.13 o
 -11   2  15          9.20          5.85         2.67 o
 -10   2  15        644.06        667.74        14.13 o
  -9   2  15        352.05        376.16        11.74 o
  -8   2  15          8.59          8.29         3.25 o
  -7   2  15        214.45        215.55         8.15 o
  -6   2  15          6.50          8.06         2.83 o
  -5   2  15        149.23        137.16         6.73 o
  -4   2  15        184.36        183.33         7.61 o
  -3   2  15         66.07         63.18         4.92 o
  -2   2  15        238.15        230.42         8.73 o
  -1   2  15        268.62        260.60         8.73 o
   0   2  15         25.17         21.79         3.35 o
   1   2  15        518.50        489.26        12.07 o
   2   2  15        293.13        291.33         8.77 o
   3   2  15         11.43         13.44         2.86 o
   4   2  15         55.33         48.53         4.03 o
   5   2  15        185.88        185.81         7.52 o
   6   2  15          0.05          2.12         2.57 o
   7   2  15        915.49        960.42        16.64 o
   8   2  15        334.24        347.05        10.54 o
   9   2  15         11.15         16.05         3.77 o
  10   2  15       1054.73       1072.22        17.97 o
  11   2  15          4.72          1.55         2.75 o
  12   2  15        821.80        889.89        15.28 o
  13   2  15          1.54          4.55         3.74 o
 -14   3  15        353.73        389.08        10.36 o
 -13   3  15         18.31         17.79         2.93 o
 -12   3  15         10.48         15.99         3.29 o
 -11   3  15        548.31        535.48        13.34 o
 -10   3  15       1197.72       1231.36        21.45 o
  -9   3  15         71.21         68.30         5.44 o
  -8   3  15       2012.03       2022.50        29.66 o
  -7   3  15        970.69       1036.49        18.89 o
  -6   3  15        156.09        145.89         7.79 o
  -5   3  15       1446.38       1496.07        25.18 o
  -4   3  15        155.65        167.46         9.07 o
  -3   3  15         24.32         21.29         4.49 o
  -2   3  15          0.27          1.17         4.00 o
  -1   3  15          2.80          5.92         3.59 o
   0   3  15        347.12        324.88        11.62 o
   1   3  15        406.63        390.49        14.50 o
   2   3  15        258.81        259.48        11.92 o
   3   3  15        646.63        673.81        28.80 o
   4   3  15        195.34        221.18        11.97 o
   5   3  15        244.85        224.38        11.56 o
   6   3  15        538.94        514.10        15.61 o
   7   3  15        459.63        450.62        13.52 o
   8   3  15        487.12        522.53        14.32 o
   9   3  15        258.46        252.21        10.19 o
  10   3  15         20.17         18.19         4.81 o
  11   3  15        306.72        327.15        14.33 o
 -12   4  15         28.74         43.15         4.21 o
 -11   4  15        204.19        195.22         7.63 o
 -10   4  15        491.08        568.70        15.95 o
  -9   4  15        205.06        236.41         9.60 o
  -8   4  15        285.32        270.13         9.44 o
  -7   4  15        148.97        171.28         8.03 o
  -6   4  15        228.40        223.74         9.13 o
  -5   4  15         80.84         70.89         4.86 o
  -4   4  15        220.83        221.32         8.30 o
  -3   4  15         13.87         15.38         3.08 o
  -2   4  15          0.15          1.70         2.42 o
  -1   4  15          0.49         -1.61         2.72 o
   0   4  15         61.23         56.21         4.42 o
   1   4  15         37.50         39.38         3.72 o
   2   4  15         87.31        101.61         5.72 o
   3   4  15        260.67        254.52        10.27 o
   4   4  15         40.24         41.72         5.40 o
   5   4  15        436.68        466.44        15.03 o
   6   4  15        135.05        113.45         8.33 o
   7   4  15        330.44        344.28        15.97 o
   8   4  15         21.03         12.14         3.43 o
   9   4  15        111.47        101.87         7.42 o
  -8   5  15          3.73          9.02         3.27 o
  -7   5  15          0.69          0.35         3.27 o
  -6   5  15        166.39        162.01         6.34 o
  -5   5  15          6.83          5.25         2.70 o
  -4   5  15          2.93          7.11         2.77 o
  -3   5  15        169.01        203.02         6.96 o
  -2   5  15       1453.51       1576.34        27.23 o
  -1   5  15          7.11          9.85         2.33 o
   0   5  15        278.04        306.15         8.16 o
   1   5  15         23.77         15.97         3.74 o
   2   5  15         70.45         81.90         5.16 o
   3   5  15        218.62        228.10         9.21 o
   4   5  15         25.52         19.47         9.54 o
   5   5  15        207.69        237.12        17.23 o
 -15   0  16         24.48         18.76         8.15 o
 -14   0  16        422.52        455.28        13.61 o
 -13   0  16        109.03        132.43         7.33 o
 -12   0  16       1320.28       1347.72        21.14 o
 -11   0  16        171.55        210.32        11.22 o
 -10   0  16        438.46        443.64        16.41 o
  -9   0  16        668.51        644.87        19.91 o
  -8   0  16        182.17        167.89         9.63 o
  -7   0  16         26.58         26.81         4.74 o
  -6   0  16       1867.17       1812.59        30.42 o
  -5   0  16         55.05         50.14         5.88 o
  -4   0  16       2274.29       2214.22        33.77 o
  -3   0  16        713.09        678.29        22.68 o
  -2   0  16         62.58         76.76         9.41 o
  -1   0  16        325.16        290.95        16.66 o
   0   0  16        268.22        247.60        15.51 o
   1   0  16         83.32         80.92         9.77 o
   2   0  16       3250.69       3283.43        45.93 o
   3   0  16        348.55        329.02        15.05 o
   4   0  16        299.65        315.65        14.55 o
   5   0  16        310.66        319.22        14.38 o
   6   0  16        361.98        359.09        14.91 o
   7   0  16         51.00         56.86         7.69 o
   8   0  16       1213.99       1273.87        30.50 o
   9   0  16       1185.25       1213.57        28.54 o
  10   0  16        624.86        615.29        19.38 o
  11   0  16       1155.99       1288.27        21.69 o
  12   0  16        848.85        938.59        23.61 o
 -15   1  16        294.31        322.78        10.06 o
 -14   1  16          7.42          6.78         2.09 o
 -13   1  16         95.90        102.35         4.65 o
 -12   1  16          4.27          6.66         2.23 o
 -11   1  16        236.95        241.24         7.39 o
 -10   1  16        299.81        311.74         8.10 o
  -9   1  16        746.36        755.37        12.15 o
  -8   1  16         48.62         54.68         3.82 o
  -7   1  16        128.39        125.37         5.63 o
  -6   1  16        325.31        317.21         8.32 o
  -5   1  16          1.25          0.94         2.78 o
  -4   1  16       1272.25       1224.82        17.60 o
  -3   1  16         27.25         31.93         3.37 o
  -2   1  16        897.78        876.53        15.59 o
  -1   1  16        468.06        478.39        12.34 o
   0   1  16          0.45          0.23         2.90 o
   1   1  16         61.55         55.80         4.78 o
   2   1  16          7.55          4.63         3.18 o
   3   1  16         18.35         17.76         3.24 o
   4   1  16        550.95        582.74        12.92 o
   5   1  16         19.23         18.54         3.13 o
   6   1  16         86.79         83.62         4.90 o
   7   1  16         83.47         84.67         4.90 o
   8   1  16         14.47         12.33         2.90 o
   9   1  16         78.88         90.56         4.90 o
  10   1  16         18.97         24.09         3.01 o
  11   1  16          1.08         -3.81         3.81 o
  12   1  16         15.69         15.76         3.19 o
 -14   2  16        276.79        327.03        11.41 o
 -13   2  16         15.77         15.98         2.35 o
 -12   2  16         11.41          7.30         2.04 o
 -11   2  16        226.14        240.21         7.88 o
 -10   2  16          1.49          4.72         2.66 o
  -9   2  16         63.25         57.50         4.27 o
  -8   2  16       2853.92       2950.58        33.34 o
  -7   2  16        578.54        557.91        12.05 o
  -6   2  16         13.91         12.47         2.74 o
  -5   2  16         64.59         67.16         4.24 o
  -4   2  16        932.44        922.14        15.64 o
  -3   2  16         40.58         43.03         4.44 o
  -2   2  16          8.80          7.52         2.79 o
  -1   2  16         29.00         29.40         5.22 o
   0   2  16        172.95        176.29         7.28 o
   1   2  16        157.40        171.88         6.96 o
   2   2  16         65.30         63.23         4.49 o
   3   2  16        238.21        253.31         8.11 o
   4   2  16         27.08         28.25         3.29 o
   5   2  16        281.56        286.65         8.40 o
   6   2  16         62.90         75.10         4.54 o
   7   2  16       1107.08       1192.31        16.97 o
   8   2  16         38.31         31.43         3.38 o
   9   2  16         26.12         22.41         3.35 o
  10   2  16          1.88          3.02         2.65 o
  11   2  16          6.67          5.98         2.86 o
 -13   3  16         19.63         13.30         3.63 o
 -12   3  16         69.21         73.07         4.60 o
 -11   3  16        342.04        354.98         9.93 o
 -10   3  16        180.04        197.35         6.69 o
  -9   3  16         35.26         37.04         3.76 o
  -8   3  16          7.01          5.35         3.42 o
  -7   3  16        459.81        479.52        12.13 o
  -6   3  16          7.74          6.87         3.14 o
  -5   3  16        157.45        144.06         7.20 o
  -4   3  16         18.83         18.20         3.42 o
  -3   3  16          1.05         -0.75         3.70 o
  -2   3  16          1.61         -1.54         3.93 o
  -1   3  16         40.69         32.83         4.26 o
   0   3  16         26.81         18.42         3.83 o
   1   3  16         64.77         55.92         5.64 o
   2   3  16       1149.78       1093.15        21.21 o
   3   3  16          3.91          0.49         3.45 o
   4   3  16        118.11        109.02         7.96 o
   5   3  16        382.44        370.37        13.36 o
   6   3  16        568.00        566.24        16.37 o
   7   3  16          3.94         -0.73         3.56 o
   8   3  16          0.14          2.43         2.69 o
   9   3  16         31.11         47.90         7.51 o
 -10   4  16        270.82        280.50        10.89 o
  -9   4  16        123.67        155.83         6.19 o
  -8   4  16        133.33        123.68         5.44 o
  -7   4  16         88.04         97.38         5.50 o
  -6   4  16        562.41        607.12        12.97 o
  -5   4  16        188.17        203.10         9.00 o
  -4   4  16        377.44        372.40        11.91 o
  -3   4  16        192.12        195.12         6.88 o
  -2   4  16        394.86        420.75         9.87 o
  -1   4  16         31.70         25.93         3.29 o
   0   4  16         10.91          4.27         2.71 o
   1   4  16        144.09        177.40         7.86 o
   2   4  16         37.46         36.55         3.79 o
   3   4  16          3.80          3.71         3.16 o
   4   4  16        345.73        308.35         9.85 o
   5   4  16        501.72        542.30        16.69 o
   6   4  16         65.35         59.21         7.41 o
 -14   1  17        296.63        337.65        19.81 o
 -13   1  17        242.86        268.98         7.77 o
 -12   1  17        479.67        508.32        10.48 o
 -11   1  17        561.90        582.84        11.06 o
 -10   1  17         28.37         26.05         3.42 o
  -9   1  17        225.86        240.13         6.68 o
  -8   1  17       1370.12       1440.44        19.07 o
  -7   1  17        639.99        638.23        11.70 o
  -6   1  17        189.89        177.57         6.54 o
  -5   1  17        107.05        104.01         5.46 o
  -4   1  17        260.94        245.78         7.30 o
  -3   1  17         86.28         74.77         4.89 o
  -2   1  17        581.53        574.96        12.28 o
  -1   1  17        875.76        858.15        15.97 o
   0   1  17         45.32         41.78         4.14 o
   1   1  17        621.47        632.32        13.56 o
   2   1  17        769.28        784.40        13.75 o
   3   1  17       1124.38       1173.25        16.01 o
   4   1  17         21.83         23.49         3.05 o
   5   1  17        186.46        187.80         6.64 o
   6   1  17          2.00          1.25         2.58 o
   7   1  17         51.12         55.33         4.24 o
   8   1  17         75.97         79.35         4.93 o
   9   1  17          2.34          2.42         2.50 o
  10   1  17         41.19         61.70         4.40 o
 -12   2  17         76.82         70.39         4.37 o
 -11   2  17        281.19        329.33         7.97 o
 -10   2  17        302.80        317.14         7.84 o
  -9   2  17         11.99         18.37         2.54 o
  -8   2  17        579.43        612.89        10.77 o
  -7   2  17          4.95         12.59         2.66 o
  -6   2  17        390.10        398.46        10.23 o
  -5   2  17        107.84        116.03         5.16 o
  -4   2  17         21.65         20.19         2.97 o
  -3   2  17         68.06         69.31         4.83 o
  -2   2  17        696.90        702.06        12.94 o
  -1   2  17         12.18         16.27         3.13 o
   0   2  17        522.59        508.96        11.75 o
   1   2  17        176.97        178.69         6.63 o
   2   2  17        183.56        178.78         6.62 o
   3   2  17        582.05        651.71        11.99 o
   4   2  17        188.00        203.73         6.60 o
   5   2  17         25.23         27.62         3.19 o
   6   2  17         30.34         28.05         3.41 o
   7   2  17        245.54        258.35         7.54 o
   8   2  17         75.33         94.61         5.25 o
   9   2  17        760.88        882.52        32.18 o
 -10   3  17        175.63        199.47         7.56 o
  -9   3  17        103.94        112.03         4.74 o
  -8   3  17         32.95         46.59         3.44 o
  -7   3  17          0.68          1.50         2.74 o
  -6   3  17        159.94        196.10         7.82 o
  -5   3  17         14.67         11.02         3.55 o
  -4   3  17       1660.22       1773.91        36.13 o
  -3   3  17          0.38         -0.29         3.07 o
  -2   3  17        422.36        447.14        13.29 o
  -1   3  17        126.36        143.78         7.82 o
   0   3  17        370.83        374.87        12.19 o
   1   3  17         79.62         74.41         5.96 o
   2   3  17         96.09         69.51         5.62 o
   3   3  17          3.35          7.20         2.76 o
   4   3  17         73.32         71.43         5.95 o
   5   3  17       1780.04       1972.43        34.49 o
   6   3  17          0.59         -1.15         3.34 o
   7   3  17        453.46        528.70        20.10 o
  -6   4  17         68.51         78.90         5.48 o
  -5   4  17        583.93        627.77        14.23 o
  -4   4  17          3.97          7.20         3.15 o
  -3   4  17        802.09        876.48        20.60 o
  -2   4  17        405.04        399.18        10.32 o
  -1   4  17          7.88         10.05         2.91 o
   0   4  17         76.49         84.44         7.66 o
   1   4  17        274.50        270.01        10.99 o
   2   4  17        277.22        256.50         9.23 o
   3   4  17        120.18        121.60         8.77 o
 -12   0  18        150.33        142.72        14.10 o
 -11   0  18        188.83        185.75         9.20 o
 -10   0  18         76.47         76.34         5.95 o
  -9   0  18         20.90         26.38         4.30 o
  -8   0  18        813.46        825.99        20.98 o
  -7   0  18       1130.30       1246.79        20.73 o
  -6   0  18        322.84        331.62        12.81 o
  -5   0  18        173.43        166.42         9.72 o
  -4   0  18         62.85         63.29         6.53 o
  -3   0  18        789.37        765.63        19.89 o
  -2   0  18        265.96        269.89        12.23 o
  -1   0  18       3505.61       3736.47        42.59 o
   0   0  18       1121.45       1144.07        24.28 o
   1   0  18       1164.86       1172.66        24.39 o
   2   0  18       1997.14       2123.52        41.19 o
   3   0  18       2377.59       2544.85        44.51 o
   4   0  18          0.76          0.44         3.63 o
   5   0  18        145.10        148.05         8.15 o
   6   0  18         32.21         28.57         4.92 o
   7   0  18         82.06         86.08         6.90 o
   8   0  18         30.92         32.11         7.84 o
 -11   1  18        118.62        122.25         4.65 o
 -10   1  18         55.28         47.78         2.97 o
  -9   1  18         36.11         41.39         3.22 o
  -8   1  18         51.04         65.31         3.31 o
  -7   1  18        225.17        238.02         6.54 o
  -6   1  18        362.55        384.99         8.35 o
  -5   1  18         24.90         26.58         2.99 o
  -4   1  18        449.65        473.97         9.59 o
  -3   1  18        361.20        387.65         8.33 o
  -2   1  18        842.89        841.43        13.59 o
  -1   1  18        401.90        389.25         9.38 o
   0   1  18         67.40         65.61         4.63 o
   1   1  18         72.32         78.10         5.30 o
   2   1  18         15.09         20.70         3.25 o
   3   1  18         14.90         14.09         2.75 o
   4   1  18         96.69        108.41         5.15 o
   5   1  18        218.62        221.11         7.39 o
   6   1  18         38.46         44.78         4.05 o
   7   1  18        166.03        175.66         6.46 o
   8   1  18          1.20          4.09         5.92 o
 -10   2  18         97.45         97.18         7.58 o
  -9   2  18        185.42        201.88         6.33 o
  -8   2  18         92.01        107.79         4.37 o
  -7   2  18         26.76         30.16         3.02 o
  -6   2  18        843.24        912.21        13.40 o
  -5   2  18          4.77          2.66         2.58 o
  -4   2  18        566.37        643.65        12.59 o
  -3   2  18        208.50        198.85         6.35 o
  -2   2  18        135.94        139.99         5.75 o
  -1   2  18        355.74        372.06        10.44 o
   0   2  18        454.45        484.54        10.18 o
   1   2  18        158.05        166.06         6.01 o
   2   2  18         31.34         26.91         2.99 o
   3   2  18         15.54         16.74         2.27 o
   4   2  18          3.11          3.28         1.75 o
   5   2  18        261.29        266.52         7.42 o
   6   2  18          2.06          5.45         4.11 o
  -7   3  18        566.65        652.42        13.84 o
  -6   3  18          2.15          6.16         2.53 o
  -5   3  18        124.26        134.24         6.42 o
  -4   3  18         27.68         38.27         4.42 o
  -3   3  18        437.18        449.76        11.29 o
  -2   3  18          0.97         -0.39         2.51 o
  -1   3  18        136.38        144.14         8.05 o
   0   3  18          9.78          8.42         3.41 o
   1   3  18          6.01          2.76         2.97 o
   2   3  18         27.39         23.16         4.34 o
   3   3  18          1.79          3.98         4.22 o
  -8   1  19         64.61         87.88         6.26 o
  -7   1  19        309.54        343.93         9.49 o
  -6   1  19        893.53       1027.61        13.74 o
  -5   1  19          4.86         10.98         2.02 o
  -4   1  19         83.69         96.62         4.83 o
  -3   1  19          8.93         13.66         2.73 o
  -2   1  19        106.57        108.21         4.80 o
  -1   1  19         99.05        110.98         4.87 o
   0   1  19        310.90        336.43         8.60 o
   1   1  19         57.70         56.63         4.33 o
   2   1  19          8.82         10.38         2.69 o
   3   1  19        192.54        225.81         6.54 o
   4   1  19         12.60         17.06         3.00 o
  -6   2  19         15.25         16.60         6.70 o
  -5   2  19         26.82         32.89         4.60 o
  -4   2  19          9.38          6.63         2.96 o
  -3   2  19         13.53         10.58         2.60 o
  -2   2  19         63.06         63.48         4.52 o
  -1   2  19        558.11        597.51        12.32 o
   0   2  19         21.64         31.02         4.64 o
   1   2  19        230.53        270.48        13.52 o
   2   2  19         17.04         13.45         4.75 o
                                                
